# Supplementary material for: Molecular mechanisms of tubulogenesis revealed in the sea star hydro-vascular organ
Source: Nat Commun. 2023 May 9;14:2402. doi: 10.1038/s41467-023-37947-2 (PMC10170166; doi:10.1038/s41467-023-37947-2)
Supplement: Supplementary file 3 — Supplementary Data 1 [file 41467_2023_37947_MOESM3_ESM.xlsx]

## Sheet: Foglio1
Gene	gRNA sequences
Pm-Delta	198_CGGCCCAAGAACGACAGCTT	248_GAAAGTGTGCTTGGATGGCT
Pm-Six1/2	44_CTGCGAAGTTTTGCAGCAGT	86_CCGGCAGCGACCAGAGAAAA	274_AGGCTGAGAAACTCCGGGGC
Pm-FGFR1	31_ GGTCACAGAACTGAAGAAAG	185_GGCGTCGTGGTAGAAGACAG	136_GGAGACGGGGGATGACAGAG
Pm_Fz1/2/7	27_ACGGTGTGGGCCGTGAAATC	81_TCTGCGGTCGAATGTCAAAT	200_CAGACAGGAGGAAGCCGGCT
