# Supplementary material for: Molecular mechanisms of tubulogenesis revealed in the sea star hydro-vascular organ
Source: Nat Commun. 2023 May 9;14:2402. doi: 10.1038/s41467-023-37947-2 (PMC10170166; doi:10.1038/s41467-023-37947-2)
Supplement: Supplementary file 4 — Supplementary Data 2 [file 41467_2023_37947_MOESM4_ESM.xlsx]

## Sheet: primers for sequencing
Gene	sgRNAs	Locus primers
	(5’ –> 3’)	(5’ -> 3’)
Pm-Delta	1 -CGGCCCAAGAACGACAGCTT	Forward -GAACGGCAGGTTTTAACCAGGG
	2 -GAAAGTGTGCTTGGATGGCT	Reverse -CACCTGGCGAACCTCCAAC
Pm-Six1/2	1 -CTGCGAAGTTTTGCAGCAGT	Forward -CCAGAGTTTACCTGAAAAGGCTGG
	2 -CCGGCAGCGACCAGAGAAAA	Reverse -GTAGTGGTCAGTCCAGTCGCTTC
	3 -AGGCTGAGAAACTCCGGGGC
Pm-FGFR1	1 -GGTCACAGAACTGAAGAAAG	Forward -GGATCTTGTTGGATTCAGCTGAG
	2 -GGAGACGGGGGATGACAGAG	Reverse -CACCAACCATTGGCATTTATGTAACC
	3 -GGCGTCGTGGTAGAAGACAG
Pm-Fz1/2/7	1 -ACGGTGTGGGCCGTGAAATC	Forward - GCGCTGAGCACTCTACGC
	2 -TCTGCGGTCGAATGTCAAAT	Reverse - GCGATCAAAGCACAGTCCAG
	3 -AGACAGGAGGAAGCCGGCT
