# Supplementary material for: Molecular mechanisms of tubulogenesis revealed in the sea star hydro-vascular organ
Source: Nat Commun. 2023 May 9;14:2402. doi: 10.1038/s41467-023-37947-2 (PMC10170166; doi:10.1038/s41467-023-37947-2)
Supplement: Supplementary file 5 — Supplementary Data 3 [file 41467_2023_37947_MOESM5_ESM.xlsx]

## Sheet: Riboprobe primers
gene name	ID	Forward	Reverse
Pm-Notch_1	PMI_011811	AACCCTTGGATCAACTGCAC	GCGTCATTCCATCTTGACCT
Pm-Delta_1	PMI_013092	ACACGGTACCTGGAGAATGC	GCCGTAAGAGGTGTGGATGT
Pm-FGFR1	PMI_007809	CAGACTGACCCCAACCAAGT	GCTGACGATTTTGCACTCAA
Pm-Fz1/2 /7	LOC119722778	TCTGGACTGTGCTTTGATCG	GGAGCCGATGATCAGGTAGA
Pm-Six1-2	PMI_030068	CTGCGAACACCTGCATAAGA	CTCAGCTCGCTCATCATCAA
Pm-Alx4	PMI_029984	CAGAACAGACGTGCCAAGTG	ATGTGTTGTGCTGACGAAGG
Pm-FcoII-F1	PMI_019929	ACAACTGACAGCAGGACGTG	CAGGTCTAGGGTGACGTGGT
Pm-MHC	PMI_005503	AGGCCTACAGCTCCAGCATA	AGGCTGCCGTTCTTAGTCAA
Pm-matrixin	PMI_001310	AGAACGGGTGAAACGATGAC	AGCCACCTGGAAGAGATTGA
Pm-AbcC4c	PMI_014726	CTGGCCAACAAACCTCGTAT	AGCTACCAGGCCTGCATCTA
