# Supplementary material for: Molecular mechanisms of tubulogenesis revealed in the sea star hydro-vascular organ
Source: Nat Commun. 2023 May 9;14:2402. doi: 10.1038/s41467-023-37947-2 (PMC10170166; doi:10.1038/s41467-023-37947-2)
Supplement: Supplementary file 6 — Supplementary Data 4 [file 41467_2023_37947_MOESM6_ESM.xlsx]

## Sheet: RNAseq-SU_vs_Ctrl
Source of PMI:	http://legacy.echinobase.org/Echinobase/Search/PmSearch/index.php
Name	Chromosome	Region	SU vs. Ctrl - Max group means	SU vs. Ctrl - Fold change	SU vs. Ctrl - Log fold change	SU vs. Ctrl - P-value	SU vs. Ctrl - FDR p-value	SU vs. Ctrl - Bonferroni	2C_TE - Total counts	2C_TE - RPKM	2C_TE - TPM	2C_TE - CPM	3C_TE - Total counts	3C_TE - RPKM	3C_TE - TPM	3C_TE - CPM	1SU_TE - Total counts	1SU_TE - RPKM	1SU_TE - TPM	1SU_TE - CPM	2SU_TE - Total counts	2SU_TE - RPKM	2SU_TE - TPM	2SU_TE - CPM	3SU_TE - Total counts	3SU_TE - RPKM	3SU_TE - TPM	3SU_TE - CPM
PMI_010274_1	Scaffold7918	join(55016..55089,55717..55787,56467..60296)	1.19586	-868.181	-9.76185	0.000157861	0.00772755	1	0	0	0	0	201	2.39171	12.4951	20.5263	0	0	0	0	0	0	0	0	0	0	0	0
PMI_002633_1	Scaffold15962	join(15778..15959,16062..16147,16551..16699,17919..18068,18294..18561,19786..20213,20293..22439)	0.336537	-56.9916	-5.83268	1.70493e-05	0.00126297	0.518281	28	0.354049	1.73304	2.71345	23	0.319024	1.66669	2.34878	0	0	0	0	1	0.0169501	0.0894085	0.0987222	0	0	0	0
PMI_010392_1	Scaffold20862	join(68145..69376,71834..71989,72463..72593,72721..72776,73231..73439)	0.12319	-42.8854	-5.42241	0.0349029	0.394722	1	8	0.193355	0.946458	0.775271	2	0.0530256	0.277023	0.204242	0	0	0	0	0	0	0	0	0	0	0	0
PMI_013797_1	Scaffold2250	13903..14577	0.315325	-39.8035	-5.31482	0.0461538	0.463352	1	0	0	0	0	9	0.630651	3.29473	0.919088	0	0	0	0	0	0	0	0	0	0	0	0
PMI_015946_1	Scaffold23728	join(5960..6508,10458..10566,11741..12777)	0.105453	-34.7297	-5.1181	0.0442017	0.451812	1	5	0.127192	0.622596	0.484544	3	0.0837147	0.437353	0.306363	0	0	0	0	0	0	0	0	0	0	0	0
PMI_026317_1	Scaffold3914	complement(join(51669..52171,52177..52407,52798..52935,58897..58999,61800..61934))	0.159147	-34.7288	-5.11806	0.0459733	0.462649	1	6	0.233071	1.14087	0.581453	2	0.0852231	0.445233	0.204242	0	0	0	0	0	0	0	0	0	0	0	0
PMI_030068_1	Scaffold17048	complement(join(63185..63578,64909..65462))	0.985327	-26.439	-4.7246	1.96621e-05	0.00141637	0.597708	17	0.773216	3.78483	1.64745	24	1.19744	6.25581	2.4509	0	0	0	0	1	0.0609703	0.321606	0.0987222	1	0.0464286	0.224861	0.0896962
PMI_015598_1	Scaffold2869	complement(join(66098..67829,69530..69711))	5.33587	-18.6486	-4.221	9.81684e-10	2.66448e-07	2.98422e-05	443	9.9798	48.8504	42.9306	28	0.691937	3.6149	2.85938	8	0.179074	1.16167	0.876757	19	0.573771	3.02653	1.87572	10	0.22996	1.11373	0.896962
PMI_027718_1	Scaffold13354	complement(join(1029..1283,8214..8480,10538..10663))	0.511956	-16.9434	-4.08265	0.00567524	0.11896	1	11	0.731944	3.58281	1.066	4	0.291968	1.52534	0.408483	0	0	0	0	0	0	0	0	1	0.0679234	0.328963	0.0896962
PMI_011049_1	Scaffold13192	complement(join(139750..141056,141454..141604,142486..142727,143121..143271,144083..144255,145031..145949))	0.763542	-16.1257	-4.01129	3.8887e-08	6.79383e-06	0.00118213	79	1.15744	5.66556	7.6558	23	0.369648	1.93116	2.34878	3	0.0436732	0.283313	0.328784	5	0.0981989	0.51798	0.493611	1	0.0149556	0.0724323	0.0896962
PMI_021033_1	Scaffold20905	complement(30267..31064)	0.407043	-15.9954	-3.99958	0.00768742	0.147067	1	3	0.162098	0.793459	0.290727	11	0.651989	3.4062	1.12333	0	0	0	0	1	0.0724309	0.382059	0.0987222	0	0	0	0
PMI_012818_1	Scaffold9193	join(8074..8223,8617..8827,12600..12748,17507..18709)	0.181079	-15.8488	-3.9863	0.00674609	0.133773	1	10	0.251711	1.23211	0.969089	4	0.110447	0.57701	0.408483	0	0	0	0	1	0.0337419	0.177982	0.0987222	0	0	0	0
PMI_027770_1	Scaffold4856	complement(join(35306..37911,38373..38445,39796..39897,40260..40361,40762..40876,43155..43442))	0.0937608	-15.8132	-3.98306	0.00783125	0.148523	1	11	0.144339	0.706531	1.066	3	0.0431821	0.225598	0.306363	0	0	0	0	0	0	0	0	1	0.0133945	0.0648716	0.0896962
PMI_025926_1	Scaffold11970	join(17700..17705,17935..18262,18469..18762,19178..19468,20726..21040,21138..21446,21538..21837,22243..22541,22926..24091)	0.163365	-15.5441	-3.95829	0.000489781	0.0185415	1	13	0.169449	0.829438	1.25982	11	0.157281	0.82169	1.12333	1	0.0129515	0.0840176	0.109595	1	0.0174727	0.0921653	0.0987222	0	0	0	0
PMI_029984_1	Scaffold2175	complement(join(36468..38252,38694..38828))	4.90045	-13.9338	-3.80051	0	0	0	228	5.12028	25.0634	22.0952	190	4.68061	24.453	19.403	12	0.267771	1.73706	1.31514	22	0.66229	3.49345	2.17189	11	0.252166	1.22128	0.986658
PMI_006808_1	Scaffold22921	complement(join(24792..26662,26857..26929,34910..34966))	12.3547	-13.7972	-3.7863	3.75699e-13	2.71926e-10	1.14209e-08	822	17.7127	86.7023	79.6591	296	6.99673	36.5532	30.2278	45	0.963495	6.25031	4.93176	61	1.76201	9.29428	6.02205	11	0.241958	1.17184	0.986658
PMI_025708_1	Scaffold24743	complement(join(40618..40772,47380..47595,48189..48287,51121..51186))	0.498265	-13.6353	-3.76927	0.00945747	0.167735	1	8	0.643554	3.15015	0.775271	4	0.352976	1.84406	0.408483	0	0	0	0	1	0.107836	0.568811	0.0987222	0	0	0	0
PMI_005502_1	Scaffold23872	join(720..842,1484..1570,3873..3992,4614..4682)	1.20279	-13.6244	-3.76812	0.00105165	0.0335458	1	8	0.864524	4.23178	0.775271	13	1.54106	8.05102	1.32757	0	0	0	0	1	0.144862	0.764117	0.0987222	1	0.110312	0.534256	0.0896962
PMI_024749_1	Scaffold18815	complement(join(16330..22638,22979..23066))	6.38165	-13.3895	-3.74303	2.20034e-09	5.22564e-07	6.68882e-05	1050	7.07739	34.6433	101.754	769	5.68591	29.7051	78.5309	12	0.0803691	0.521364	1.31514	170	1.53603	8.10225	16.7828	23	0.158251	0.766433	2.06301
PMI_005819_1	Scaffold3668	join(40642..41018,42061..42185,42507..42718,44523..44626,46224..46473,46809..49793)	3.15216	-13.2994	-3.73329	0	0	0	337	3.5852	17.5493	32.6583	233	2.71913	14.2056	23.7942	24	0.253699	1.64578	2.63027	21	0.299481	1.5797	2.07317	19	0.206334	0.999308	1.70423
PMI_012673_1	Scaffold6941	join(2812..3031,3482..3608,3991..4183,6288..6473)	8.56675	-12.7345	-3.67067	1.67372e-05	0.00124705	0.508795	283	16.8078	82.2727	27.4252	5	0.325749	1.70182	0.510604	5	0.295065	1.91412	0.547973	22	1.75151	9.23888	2.17189	6	0.363755	1.76172	0.538177
PMI_012831_1	Scaffold21915	complement(join(49111..52283,52926..53218,53518..53682,57907..58051,58971..59027))	0.85589	-12.2962	-3.62015	2.77251e-09	6.43371e-07	8.42815e-05	105	1.18116	5.78171	10.1754	43	0.530615	2.77211	4.3912	3	0.0335326	0.21753	0.328784	4	0.0603181	0.318166	0.394889	11	0.126313	0.611753	0.986658
PMI_019406_1	Scaffold10689	complement(join(114..197,674..817,1522..1701,2444..2635,4398..4507,5922..6162))	0.419048	-11.6789	-3.54583	0.00301818	0.0748977	1	13	0.589417	2.88515	1.25982	5	0.248679	1.29918	0.510604	0	0	0	0	1	0.060778	0.320592	0.0987222	1	0.0462822	0.224152	0.0896962
PMI_015886_1	Scaffold17780	complement(join(27555..27614,28729..28834,30401..30471,30983..31090,31382..31548,32414..32641,33074..33220,33697..34044,34137..34400))	0.15219	-11.4131	-3.51262	0.0166834	0.247637	1	4	0.115058	0.563202	0.387635	6	0.189321	0.989077	0.612725	0	0	0	0	0	0	0	0	1	0.0293625	0.142207	0.0896962
PMI_003315_1	Scaffold23332	join(83746..83845,84288..84364,84675..84806,85093..85146,85758..85912,86596..86731,87427..87847)	0.212216	-11.4124	-3.51253	0.0166427	0.247394	1	4	0.16044	0.78534	0.387635	6	0.263993	1.37919	0.612725	1	0.0398543	0.25854	0.109595	0	0	0	0	0	0	0	0
PMI_022767_1	Scaffold23777	56540..57046	0.44172	-11.4118	-3.51245	0.0164664	0.245977	1	6	0.510274	2.49775	0.581453	4	0.373166	1.94954	0.408483	1	0.0845038	0.548186	0.109595	0	0	0	0	0	0	0	0
PMI_027446_1	Scaffold15211	1945..2898	0.230368	-11.3493	-3.50453	0.0213275	0.288855	1	8	0.361578	1.7699	0.775271	2	0.0991589	0.518039	0.204242	0	0	0	0	1	0.0605868	0.319584	0.0987222	0	0	0	0
PMI_017047_1	Scaffold10678	complement(join(157332..159997,160639..160700,162269..162295))	1.98495	-10.6673	-3.41512	1.84153e-09	4.58858e-07	5.59806e-05	201	3.14582	15.3986	19.4787	48	0.824081	4.30527	4.9018	12	0.186614	1.21059	1.31514	14	0.29372	1.54931	1.38211	8	0.127809	0.619	0.717569
PMI_029723_1	Scaffold22280	join(15475..15690,21910..22080)	0.528381	-10.3008	-3.36469	0.0214061	0.289339	1	4	0.445666	2.1815	0.387635	5	0.611096	3.19256	0.510604	0	0	0	0	1	0.149354	0.787811	0.0987222	0	0	0	0
PMI_010602_1	Scaffold4880	join(28681..28737,28923..28961,29162..29290,30549..30671,31449..33675)	1.00616	-9.37295	-3.2285	2.54161e-08	4.74002e-06	0.000772624	39	0.653051	3.19664	3.77945	74	1.35927	7.10125	7.55694	6	0.0998293	0.647605	0.657568	6	0.134679	0.710407	0.592333	6	0.102558	0.496703	0.538177
PMI_027304_1	Scaffold24340	complement(21028..21927)	0.196281	-9.18844	-3.19982	0.0362424	0.404198	1	6	0.287454	1.40707	0.581453	2	0.105108	0.549121	0.204242	0	0	0	0	1	0.0642221	0.338759	0.0987222	0	0	0	0
PMI_000081_1	Scaffold7883	complement(join(23167..26497,26893..26979,27563..27752,27904..28060,28478..28573,29742..29837,29943..29995,30136..30236,30495..30687,31051..31126,31387..31518,31784..31841,32035..32419))	0.0617573	-9.18828	-3.19979	0.0148621	0.230742	1	12	0.104423	0.511144	1.16291	2	0.0190913	0.0997394	0.204242	0	0	0	0	0	0	0	0	2	0.0177656	0.0860417	0.179392
PMI_019878_1	Scaffold10210	31932..32966	2.53608	-9.15938	-3.19525	2.64273e-08	4.86887e-06	0.000803364	68	2.83288	13.8667	6.5898	49	2.23927	11.6987	5.00392	2	0.0827892	0.537063	0.219189	6	0.335072	1.76744	0.592333	11	0.467785	2.26556	0.986658
PMI_027936_1	Scaffold27661	join(15634..15751,16102..16491,16674..16942)	0.571073	-9.10534	-3.18671	0.00240759	0.0634765	1	14	0.776903	3.80288	1.35672	6	0.365242	1.90814	0.612725	0	0	0	0	2	0.148777	0.784769	0.197444	1	0.0566465	0.274348	0.0896962
PMI_022346_1	Scaffold9938	join(22301..22374,22595..22810,22933..23178,25638..25770,26920..27267,27403..27549,27664..27874,27994..28301)	0.179339	-8.91383	-3.15604	0.0276811	0.344292	1	14	0.358677	1.7557	1.35672	0	0	0	0	0	0	0	0	2	0.0686867	0.362309	0.197444	0	0	0	0
PMI_014110_1	Scaffold406	complement(join(9499..11923,13151..13273,13755..13794,15440..15486,16299..16417,17376..17400,18395..18532,19854..19970,20865..20896))	5.90208	-8.79754	-3.1371	4.60743e-14	4.37691e-11	1.40061e-09	247	3.47364	17.0032	23.9365	540	8.33051	43.5213	55.1453	62	0.866371	5.62025	6.79487	38	0.716371	3.77872	3.75144	33	0.473736	2.29437	2.95997
PMI_006310_1	Scaffold5061	111982..113055	0.262903	-8.58244	-3.10139	0.0229481	0.303832	1	12	0.481767	2.35821	1.16291	1	0.0440399	0.230079	0.102121	0	0	0	0	0	0	0	0	2	0.0819634	0.396961	0.179392
PMI_028932_1	Scaffold53	complement(join(62924..63459,63890..63981,70314..70557,74094..75461))	0.131652	-8.49816	-3.08715	0.0099763	0.174493	1	6	0.115495	0.565339	0.581453	7	0.147809	0.772201	0.714846	1	0.0191265	0.124076	0.109595	0	0	0	0	1	0.0196493	0.0951644	0.0896962
PMI_026045_1	Scaffold7033	join(1..721,2714..2952,3197..4591)	47.9992	-8.16929	-3.03021	1.88738e-15	2.20671e-12	5.73744e-11	1881	34.4396	168.579	182.286	3065	61.5587	321.603	313	269	4.89379	31.7466	29.481	173	4.24602	22.3969	17.0789	494	9.23274	44.7155	44.3099
PMI_027935_1	Scaffold27661	3096..3579	5.06391	-8.09514	-3.01706	7.46723e-07	8.86704e-05	0.0226996	72	6.41427	31.3974	6.97744	38	3.71354	19.4008	3.88059	4	0.354078	2.29694	0.438378	13	1.55248	8.189	1.28339	3	0.272816	1.32129	0.269088
PMI_006294_1	Scaffold10873	join(75476..75532,76130..76225,76758..76846,77383..77533)	1.34151	-8.08956	-3.01606	0.00221083	0.059103	1	8	0.877723	4.29639	0.775271	15	1.8053	9.43147	1.53181	1	0.109016	0.707202	0.109595	0	0	0	0	3	0.335987	1.62724	0.269088
PMI_020421_1	Scaffold14446	complement(join(5558..6629,7352..7476,10611..10726))	0.122898	-8.07748	-3.01391	0.04869	0.476692	1	2	0.0656788	0.321493	0.193818	5	0.180117	0.940992	0.510604	0	0	0	0	1	0.0440212	0.232203	0.0987222	0	0	0	0
PMI_029426_1	Scaffold14763	join(8700..8793,10395..10655,11377..12413)	0.111418	-8.07712	-3.01384	0.0473795	0.469389	1	5	0.154878	0.758118	0.484544	2	0.0679581	0.355035	0.204242	0	0	0	0	0	0	0	0	1	0.0316195	0.153138	0.0896962
PMI_008970_1	Scaffold2857	complement(join(48777..48915,49125..49249))	0.587478	-8.07712	-3.01384	0.0474888	0.470231	1	5	0.816631	3.99735	0.484544	2	0.358324	1.872	0.204242	0	0	0	0	0	0	0	0	1	0.166721	0.807455	0.0896962
PMI_022576_1	Scaffold5669	join(439..759,5584..5796,6749..6899,7571..7724,8582..9176,17799..17888)	0.103139	-8.07706	-3.01383	0.0438618	0.450458	1	4	0.113171	0.553963	0.387635	3	0.0931079	0.486426	0.306363	0	0	0	0	1	0.0379264	0.200054	0.0987222	0	0	0	0
PMI_018829_1	Scaffold137	complement(join(36917..37073,44698..44745,52249..52499))	0.340119	-8.07685	-3.01379	0.0480916	0.472355	1	5	0.472787	2.31425	0.484544	2	0.207451	1.08379	0.204242	0	0	0	0	1	0.126754	0.668603	0.0987222	0	0	0	0
PMI_024819_1	Scaffold9828	join(11185..11353,11522..11651,12253..12502,12704..13051,13291..13380,13497..13562)	0.149273	-8.07679	-3.01378	0.0444603	0.45278	1	4	0.163792	0.801747	0.387635	3	0.134754	0.704001	0.306363	1	0.040687	0.263941	0.109595	0	0	0	0	0	0	0	0
PMI_028823_1	Scaffold806	join(111280..111636,117384..117644,118480..118633,119965..120049)	0.309195	-7.84275	-2.97136	0.0163135	0.244534	1	9	0.452816	2.2165	0.87218	3	0.165573	0.86501	0.306363	1	0.0499923	0.324306	0.109595	0	0	0	0	1	0.0513586	0.248738	0.0896962
PMI_015369_1	Scaffold8205	complement(join(43791..44269,44290..45108,46860..47048,56063..56123,56688..56934))	1.51035	-7.83217	-2.96941	2.60474e-08	4.82814e-06	0.000791815	72	1.72953	8.46592	6.97744	49	1.29117	6.74547	5.00392	8	0.190946	1.23869	0.876757	9	0.289804	1.52866	0.8885	6	0.147123	0.71254	0.538177
PMI_002026_1	Scaffold166	join(9005..9449,10083..11779)	11.1146	-7.82351	-2.96782	2.51699e-10	9.03408e-08	7.65139e-06	739	14.876	72.8167	71.6157	333	7.35318	38.4154	34.0062	27	0.540043	3.50332	2.95905	122	3.29205	17.3649	12.0441	58	1.1918	5.77206	5.20238
PMI_005074_1	Scaffold8257	join(11138..11291,13276..13609)	0.7596	-7.78048	-2.95986	0.0113871	0.19263	1	15	1.32535	6.4875	1.45363	2	0.193848	1.01272	0.204242	0	0	0	0	1	0.118442	0.62476	0.0987222	2	0.180387	0.87364	0.179392
PMI_008330_1	Scaffold6130	join(37586..38196,40190..40420,41495..41691,42388..42702,43047..43181,43594..43679,44233..44353,44621..44693,45335..45567,45589..48472)	0.198156	-7.77922	-2.95963	0.000380523	0.0154846	1	12	0.105898	0.518363	1.16291	30	0.290414	1.51722	3.06363	0	0	0	0	6	0.0709781	0.374396	0.592333	2	0.0180165	0.0872567	0.179392
PMI_025678_1	Scaffold858	join(5244..5572,7432..7739,16797..16952,19032..19141,20520..20574,22883..23137,23834..23938,25312..25566,26262..29187)	3.44295	-7.76348	-2.9567	8.05832e-08	1.26925e-05	0.00244965	532	5.09866	24.9575	51.5555	170	1.78724	9.33713	17.3605	12	0.114275	0.741312	1.31514	93	1.1948	6.30231	9.18116	31	0.303277	1.46882	2.78058
PMI_017294_1	Scaffold19028	join(32514..32701,36525..36713)	1.90757	-7.66984	-2.9392	0.000452502	0.0173901	1	18	2.05869	10.0771	1.74436	14	1.75645	9.17629	1.42969	0	0	0	0	3	0.459946	2.42612	0.296167	3	0.350247	1.6963	0.269088
PMI_029943_1	Scaffold17253	join(1..38,1417..2387)	0.256401	-7.66825	-2.9389	0.0403029	0.428745	1	12	0.512802	2.51013	1.16291	0	0	0	0	0	0	0	0	2	0.114569	0.604327	0.197444	0	0	0	0
PMI_027767_1	Scaffold47	complement(join(75516..75853,76537..76843))	4.37561	-7.6342	-2.93248	4.92479e-06	0.000436468	0.149709	98	6.55128	32.068	9.49707	30	2.19994	11.4932	3.06363	2	0.132848	0.861799	0.219189	16	1.43379	7.56299	1.57955	7	0.477675	2.31345	0.627873
PMI_014898_1	Scaffold3921	complement(join(53665..54499,55374..55474,55654..55861,56011..56087,56384..56597,57310..57386,59129..59216))	358.866	-7.62347	-2.93045	1.15146e-11	5.64567e-09	3.50031e-07	17207	463.709	2269.82	1667.51	8593	254.024	1327.11	877.524	739	19.7883	128.369	80.9904	2017	72.8639	384.343	199.123	2459	67.6446	327.613	220.563
PMI_026687_1	Scaffold55708	complement(join(4471..5018,6130..6213,6584..6652,7162..7254,7836..7942,8645..8705,13707..14128))	2.77058	-7.5515	-2.91676	3.17177e-08	5.70525e-06	0.000964187	55	1.71351	8.3875	5.32999	112	3.82765	19.9969	11.4375	6	0.185737	1.2049	0.657568	9	0.375866	1.98262	0.8885	19	0.604243	2.92644	1.70423
PMI_008930_1	Scaffold4827	complement(85335..86366)	1.62212	-7.39647	-2.88684	2.60533e-05	0.00181508	0.791994	59	2.46509	12.0664	5.71762	17	0.779147	4.07052	1.73605	4	0.16606	1.07725	0.438378	7	0.392053	2.068	0.691055	4	0.170598	0.826233	0.358785
PMI_026483_1	Scaffold10384	complement(join(3833..3970,4660..4782,5907..6566,7255..7340,7551..7603,8452..8905,9476..9832,10218..10438))	0.22241	-7.31101	-2.87007	0.00579001	0.120886	1	15	0.309164	1.51334	1.45363	6	0.135656	0.708713	0.612725	0	0	0	0	4	0.110516	0.58295	0.394889	0	0	0	0
PMI_006461_1	Scaffold13937	join(625..748,1470..1748,2468..2575,4647..4896,6712..6968,7715..7779,8696..8785,10946..11391,12360..12538,13734..13766)	0.554968	-7.31056	-2.86998	7.84223e-05	0.00454088	1	23	0.541626	2.65122	2.2289	22	0.568309	2.96903	2.24666	4	0.0935957	0.607166	0.438378	2	0.0631347	0.333023	0.197444	3	0.0721153	0.349265	0.269088
PMI_018420_1	Scaffold1368	complement(join(5341..5422,7254..7369))	1.27163	-7.21707	-2.85141	0.0234095	0.307796	1	4	0.871074	4.26384	0.387635	7	1.67218	8.73602	0.714846	0	0	0	0	2	0.583837	3.07963	0.197444	0	0	0	0
PMI_029244_1	Scaffold494	join(25648..27020,29019..29257,29501..30808)	15.0457	-7.07276	-2.82227	3.37368e-11	1.46172e-08	1.02556e-06	603	8.90419	43.5853	58.4361	1308	21.1873	110.689	133.574	133	1.95143	12.6592	14.5761	59	1.16787	6.1603	5.82461	226	3.40659	16.4986	20.2713
PMI_010896_1	Scaffold4783	complement(join(96558..96601,97583..98011,98823..99023,100631..100671,100830..100969,102136..102395,103036..103096))	0.389758	-7.03085	-2.8137	0.00416679	0.0942458	1	7	0.256656	1.25631	0.678362	13	0.522861	2.7316	1.32757	1	0.0364315	0.236335	0.109595	0	0	0	0	3	0.112282	0.543797	0.269088
PMI_030341_1	Scaffold26673	8838..9989	1.11753	-7.00467	-2.80832	3.02733e-05	0.00205497	0.920277	29	1.08544	5.31314	2.81036	28	1.14962	6.00601	2.85938	3	0.111571	0.723777	0.328784	3	0.15052	0.793966	0.296167	6	0.229241	1.11025	0.538177
PMI_029211_1	Scaffold36315	join(3716..3908,4345..4556,5099..6170)	1.33589	-6.9728	-2.80174	8.16662e-06	0.000678191	0.248257	63	1.83916	9.00256	6.10526	26	0.832613	4.34984	2.65514	2	0.0580141	0.376344	0.219189	10	0.391333	2.0642	0.987222	7	0.208599	1.01028	0.627873
PMI_002491_1	Scaffold2361	join(51334..51488,56184..56313,59615..62661)	2.78346	-6.87568	-2.7815	3.77733e-07	4.90714e-05	0.0114827	66	0.854081	4.18066	6.39599	332	4.71285	24.6215	33.9041	40	0.514327	3.3365	4.38378	20	0.346938	1.83003	1.97444	27	0.356659	1.72735	2.4218
PMI_009166_1	Scaffold1277	join(51669..52140,53220..53810,57659..57699)	0.663363	-6.82133	-2.77005	0.00108629	0.0343265	1	23	0.898295	4.39708	2.2289	10	0.428431	2.23827	1.02121	0	0	0	0	5	0.261775	1.38081	0.493611	2	0.0797362	0.386174	0.179392
PMI_019929_1	Scaffold12007	complement(join(27927..30173,31103..31495,32329..32468,36409..36896))	4.09197	-6.79214	-2.76387	5.80647e-14	5.19149e-11	1.76511e-09	323	4.26168	20.8606	31.3016	271	3.92227	20.4912	27.6747	26	0.34086	2.2112	2.84946	51	0.902017	4.75796	5.03483	55	0.740756	3.58759	4.93329
PMI_029481_1	Scaffold29291	complement(join(8415..8596,9530..9790,14715..15081))	0.528933	-6.68023	-2.7399	0.0044698	0.0994711	1	10	0.532323	2.60568	0.969089	9	0.525542	2.74561	0.919088	0	0	0	0	3	0.214074	1.1292	0.296167	1	0.0543387	0.263171	0.0896962
PMI_008494_1	Scaffold750	join(91416..91618,92310..92438,93507..93688,95522..95528)	1.02798	-6.58814	-2.71987	0.00757586	0.145666	1	4	0.331041	1.62042	0.387635	19	1.72491	9.01149	1.9403	3	0.246699	1.60037	0.328784	0	0	0	0	2	0.168961	0.818304	0.179392
PMI_022568_1	Scaffold26734	complement(join(22040..22169,25536..25654,26822..26913,28767..28834,30725..30805,32117..32170,33257..33337,34720..34803))	0.312922	-6.5756	-2.71712	0.0277542	0.344508	1	7	0.425708	2.08381	0.678362	3	0.200136	1.04558	0.306363	1	0.060428	0.392003	0.109595	1	0.0815231	0.430018	0.0987222	0	0	0	0
PMI_009985_1	Scaffold12107	complement(join(57543..58772,59108..59240,59906..60148,65104..65614))	4.28069	-6.55579	-2.71277	4.57588e-10	1.41941e-07	1.39102e-05	292	5.94733	29.1117	28.2974	117	2.61406	13.6567	11.9481	28	0.566658	3.67598	3.06865	32	0.873687	4.60853	3.15911	33	0.6861	3.32289	2.95997
PMI_012804_1	Scaffold1176	complement(join(78572..79180,86762..86880,87163..87252,89133..89277))	0.330789	-6.419	-2.68235	0.0123832	0.204474	1	6	0.268649	1.31502	0.581453	8	0.392929	2.05279	0.816967	0	0	0	0	2	0.120041	0.633194	0.197444	1	0.0457055	0.221358	0.0896962
PMI_001313_1	Scaffold657	complement(join(61158..61288,61578..61656,62963..63183,64010..64120,64563..64742,65555..66002,66420..66563,69015..69182,70273..70359,70874..70938,72308..72562,73294..73361,73857..73923,74649..74737,74854..74932,76207..76447,78448..78566,79390..79500,80557..80631,84551..84793,85265..85369,85835..85924,86795..86914,89353..89685,90275..90394,91590..91937,92298..92423,92791..93123,93594..93710,94943.…	0.0600112	-6.41896	-2.68234	0.0119257	0.199192	1	5	0.0403501	0.197511	0.484544	9	0.0796723	0.416234	0.919088	1	0.00801861	0.0520177	0.109595	1	0.0108179	0.0570621	0.0987222	1	0.00823776	0.0398967	0.0896962
PMI_004554_1	Scaffold1093	complement(join(133049..134995,136634..136842,138145..138283,143454..143656,144356..144636))	20.862	-6.41252	-2.68089	5.26655e-11	2.19312e-08	1.60098e-06	1443	22.3892	109.593	139.84	1136	19.3348	101.011	116.009	296	4.56339	29.6032	32.44	98	2.03828	10.7515	9.67477	198	3.13596	15.1879	17.7598
PMI_009795_1	Scaffold4940	complement(join(64433..65124,65716..65845,66855..67095,67473..67714,68685..68819,71307..71439))	1.21233	-6.41177	-2.68072	0.000444383	0.0171868	1	72	1.97362	9.66073	6.97744	15	0.451038	2.35637	1.53181	1	0.0272368	0.176688	0.109595	16	0.58792	3.10116	1.57955	3	0.0839435	0.406551	0.269088
PMI_026806_1	Scaffold21860	complement(join(14487..14632,14727..16650,18172..18403,19897..20034,20982..21045,22287..22411,25943..26181))	2.53698	-6.29899	-2.65512	6.67822e-07	8.0881e-05	0.0203011	83	1.24784	6.10808	8.04344	232	3.82612	19.9889	23.692	41	0.612476	3.9732	4.49338	12	0.24184	1.27566	1.18467	21	0.322281	1.56086	1.88362
PMI_003015_1	Scaffold1939	join(44190..44564,44807..44905,45445..45521,46480..46581,47392..47449,47987..48041,48980..49112,50220..50285,50857..50943,51527..51603,52255..55328)	3.00186	-6.28636	-2.65223	1.45095e-12	9.00152e-10	4.41074e-08	232	2.38006	11.6502	22.4829	322	3.62365	18.9312	32.8829	40	0.407741	2.64507	4.38378	35	0.481322	2.53888	3.45528	59	0.617856	2.99237	5.29207
PMI_027139_1	Scaffold11009	complement(join(1948..2211,3205..3288,3681..3776,4285..4383,4972..5087,6108..6168,9121..9619))	15.358	-6.19758	-2.63171	5.20806e-13	3.59818e-10	1.5832e-08	355	12.557	61.4654	34.4026	468	18.159	94.8687	47.7926	50	1.75732	11.3999	5.47973	52	2.46562	13.0057	5.13355	102	3.68291	17.8369	9.14901
PMI_020808_1	Scaffold7631	join(146..360,1667..1799,2438..2531,3172..6485)	4.02284	-6.15938	-2.62279	6.04393e-10	1.76663e-07	1.8373e-05	216	2.47964	12.1376	20.9323	442	5.56605	29.0789	45.1374	77	0.878313	5.69772	8.43879	46	0.707879	3.73392	4.54122	35	0.410144	1.98639	3.13937
PMI_007730_1	Scaffold2892	46636..47667	2.21794	-6.0946	-2.60753	2.19974e-06	0.000225788	0.0668699	59	2.46509	12.0664	5.71762	43	1.97078	10.296	4.3912	10	0.415149	2.69312	1.09595	6	0.336046	1.77257	0.592333	9	0.383846	1.85903	0.807265
PMI_026111_1	Scaffold4453	complement(join(5689..6010,6101..6190,11999..13758,15300..15528,17703..17828,18811..18844,20037..20161,26158..26432))	20.323	-6.07464	-2.6028	2.52606e-10	9.03408e-08	7.67897e-06	786	11.4457	56.0261	76.1704	1828	29.2003	152.552	186.677	299	4.3263	28.0652	32.7688	164	3.20134	16.8865	16.1904	178	2.64592	12.8146	15.9659
PMI_022762_1	Scaffold23777	complement(2099..2596)	25.4699	-6.06763	-2.60113	1.45693e-08	2.82096e-06	0.000442891	313	27.1004	132.654	30.3325	251	23.8394	124.545	25.6323	18	1.54856	10.0457	1.9727	32	3.71405	19.5909	3.15911	96	8.4847	41.0927	8.61083
PMI_016126_1	Scaffold13485	join(31022..31073,34743..34904,37108..37383,38305..38532,39124..39225,40541..40632,41820..41957,42539..42893,43661..44013)	0.318103	-6.02913	-2.59195	0.0108166	0.185828	1	4	0.0981073	0.480228	0.387635	20	0.538098	2.8112	2.04242	1	0.0243705	0.158095	0.109595	0	0	0	0	5	0.125183	0.606281	0.448481
PMI_000080_1	Scaffold7883	join(22439..22935,23359..26252)	31.4795	-6.00455	-2.58606	8.36693e-06	0.000689285	0.254346	4506	57.2959	280.459	436.671	406	5.66302	29.5855	41.4611	541	6.83524	44.341	59.2907	203	3.46015	18.2516	20.0406	447	5.80195	28.0997	40.0942
PMI_009053_1	Scaffold23184	join(63304..63348,63761..64006,66310..66439,68733..68882,68937..69033,69138..69236,70294..70387,70947..71153)	0.272209	-5.96844	-2.57735	0.0165285	0.24651	1	8	0.322982	1.58097	0.775271	5	0.221436	1.15686	0.510604	1	0.0401156	0.260234	0.109595	1	0.0541197	0.285471	0.0987222	1	0.0412119	0.199596	0.0896962
PMI_006304_1	Scaffold1616	complement(join(75714..76370,76587..76944,77074..77226,78014..78135,78329..78419))	0.151096	-5.96007	-2.57533	0.0436842	0.449698	1	2	0.0624448	0.305663	0.193818	7	0.239748	1.25252	0.714846	0	0	0	0	1	0.0418536	0.22077	0.0987222	1	0.0318714	0.154358	0.0896962
PMI_018059_1	Scaffold11547	complement(join(9914..10497,11825..12205,13892..13897))	1.18039	-5.94095	-2.57069	0.00129783	0.0394133	1	40	1.77624	8.69454	3.87635	12	0.584537	3.05381	1.22545	0	0	0	0	9	0.535735	2.8259	0.8885	4	0.181316	0.878139	0.358785
PMI_020669_1	Scaffold31623	complement(join(9550..9618,9839..10065,11574..11873,12207..12501,13444..13724,14720..15038))	0.138547	-5.93577	-2.56943	0.043229	0.446827	1	3	0.0867568	0.424668	0.290727	6	0.190337	0.994384	0.612725	0	0	0	0	2	0.0775317	0.408964	0.197444	0	0	0	0
PMI_016782_1	Scaffold1328	complement(47509..47940)	0.468502	-5.93566	-2.56941	0.034002	0.38946	1	5	0.499053	2.44282	0.484544	4	0.437952	2.288	0.408483	0	0	0	0	1	0.133796	0.705747	0.0987222	1	0.101885	0.493445	0.0896962
PMI_015739_1	Scaffold8376	join(16804..17219,17842..18046,18215..18298,18618..18710,19622..19725,20217..20394,20752..20848,21008..21125,21604..22444,22490..23411)	0.0655012	-5.9353	-2.56932	0.0424687	0.44258	1	6	0.0846007	0.414114	0.581453	3	0.0464017	0.242418	0.306363	0	0	0	0	2	0.0378024	0.1994	0.197444	0	0	0	0
PMI_019956_1	Scaffold13200	join(43..244,458..564,705..1061,1219..1584,1750..2115,2297..2668,2893..3142,3332..3561,3723..4135,4306..4411,4534..4801,5002..6455)	0.317938	-5.92707	-2.56732	4.63167e-05	0.00292112	1	41	0.393641	1.92685	3.97326	23	0.242234	1.26551	2.34878	4	0.0381594	0.247544	0.438378	6	0.0772209	0.407325	0.592333	6	0.0588034	0.284794	0.538177
PMI_003326_1	Scaffold12248	complement(join(48104..49489,49715..49820,50064..50160,50451..50491,50642..50712,50843..50956,51306..51454,52001..52111,52394..52637,52921..53066,53154..53193,53633..53876,54299..54401,54644..54845,55401..55507,55773..55842,58062..58279,58405..58685,58897..59095,59348..59653,60026..60067,60283..60378,60664..60819,60936..61070,61318..61584,61800..62123,62788..63150))	0.0352816	-5.91444	-2.56424	0.0492367	0.480259	1	7	0.053725	0.26298	0.678362	2	0.0168383	0.0879688	0.204242	0	0	0	0	2	0.0205767	0.108538	0.197444	0	0	0	0
PMI_021790_1	Scaffold7586	complement(join(321..1778,2317..2403,2590..2682,2948..3024,3266..3493,5440..5569,7299..7804))	0.0768563	-5.91444	-2.56424	0.0493581	0.480909	1	7	0.117033	0.572866	0.678362	2	0.03668	0.191628	0.204242	0	0	0	0	2	0.0448235	0.236435	0.197444	0	0	0	0
PMI_002752_1	Scaffold4140	complement(join(14752..15153,15783..15926,16053..16180,16302..16403,16583..16819,17354..17530,17720..18002))	1.74232	-5.88512	-2.55707	2.48747e-06	0.000244714	0.0756166	62	1.81488	8.88372	6.00835	52	1.66975	8.72331	5.31028	5	0.145429	0.943416	0.547973	6	0.235437	1.24189	0.592333	18	0.537854	2.60491	1.61453
PMI_014971_1	Scaffold38670	join(13980..14216,14506..14667,15264..15512,16413..16721,18248..18449,19096..19262,19883..20102,20422..20579,20713..20902,21494..21664,22389..23593)	0.54342	-5.777	-2.53032	8.91665e-05	0.0049463	1	55	0.725229	3.54994	5.32999	25	0.361612	1.88918	2.55302	1	0.013102	0.084994	0.109595	8	0.141406	0.745891	0.789777	12	0.161521	0.782269	1.07635
PMI_028879_1	Scaffold3659	complement(1237..1770)	1.46908	-5.7728	-2.52927	0.00336859	0.0811488	1	32	2.58386	12.6478	3.10108	4	0.354298	1.85097	0.408483	2	0.160462	1.04094	0.219189	4	0.432958	2.28377	0.394889	3	0.247272	1.19757	0.269088
PMI_004162_1	Scaffold6729	complement(join(47574..47973,49013..49134,50179..50349,50717..50875,51963..52098,52342..52555,53454..53733,54018..54098,54776..54896,55471..55619,56096..56210,56592..56637,56784..57145,57775..57870,58339..58483,58925..59055))	0.353617	-5.75837	-2.52566	0.000684609	0.0241152	1	25	0.395144	1.9342	2.42272	18	0.312089	1.63045	1.83818	0	0	0	0	4	0.0847505	0.447042	0.394889	7	0.11294	0.546986	0.627873
PMI_028857_1	Scaffold31687	complement(2492..3361)	1.30465	-5.71405	-2.51451	0.000601695	0.0218009	1	34	1.68508	8.24832	3.2949	17	0.92423	4.82848	1.73605	5	0.246227	1.5973	0.547973	7	0.465056	2.45308	0.691055	1	0.0505912	0.245021	0.0896962
PMI_018507_1	Scaffold17075	complement(join(8497..10219,11766..11906,14230..14283,15209..15282,17557..17754))	4.19044	-5.71204	-2.51401	3.91609e-08	6.80258e-06	0.00119045	271	5.33562	26.1175	26.2623	141	3.04527	15.9095	14.399	16	0.313011	2.03054	1.75351	59	1.55716	8.21374	5.82461	34	0.683328	3.30946	3.04967
PMI_016543_1	Scaffold10099	complement(join(2196..2398,2948..3037,3506..3633,4279..4419,4857..4965,5225..5303,5745..5976,6463..6601,6999..7154,7586..7696))	0.632402	-5.67216	-2.5039	0.00114781	0.0356043	1	10	0.310649	1.52061	0.969089	28	0.954155	4.98482	2.85938	2	0.061734	0.400476	0.219189	3	0.124928	0.658969	0.296167	5	0.158553	0.767897	0.448481
PMI_018488_1	Scaffold18498	complement(join(19992..20639,21676..21827,22809..23032))	0.425158	-5.66012	-2.50083	0.0201293	0.277511	1	18	0.757936	3.71004	1.74436	2	0.0923805	0.482626	0.204242	0	0	0	0	4	0.225781	1.19095	0.394889	1	0.0429828	0.208172	0.0896962
PMI_002751_1	Scaffold4140	complement(join(10418..11710,11853..12063,12395..12461,12566..12731,12965..13064,13383..13504,13730..13903,14072..14260))	4.34415	-5.52591	-2.46621	1.96288e-09	4.79767e-07	5.96695e-05	209	3.881	18.9972	20.254	236	4.80729	25.1148	24.1005	19	0.350571	2.27419	2.0823	36	0.896122	4.72687	3.554	70	1.32688	6.42626	6.27873
PMI_020449_1	Scaffold6171	join(5918..6246,8462..8612,9605..9703)	0.472092	-5.51905	-2.46442	0.0247714	0.318404	1	5	0.37235	1.82263	0.484544	7	0.571834	2.98745	0.714846	0	0	0	0	2	0.199654	1.05314	0.197444	1	0.0760179	0.368166	0.0896962
PMI_012446_1	Scaffold4532	join(17470..17547,18729..18815,20871..20960,21115..21129)	0.996891	-5.51858	-2.4643	0.0219299	0.294096	1	7	1.11788	5.47193	0.678362	5	0.875904	4.57601	0.510604	1	0.158679	1.02937	0.109595	1	0.214074	1.1292	0.0987222	1	0.163016	0.789512	0.0896962
PMI_021351_1	Scaffold13178	join(15741..15887,16588..16700,16850..16937)	3.3356	-5.50321	-2.46027	0.000325823	0.01373	1	33	4.08879	20.0143	3.19799	19	2.58241	13.4913	1.9403	3	0.36934	2.39595	0.328784	3	0.498275	2.6283	0.296167	8	1.01182	4.90042	0.717569
PMI_001163_1	Scaffold22779	join(32432..32851,33486..33589,39362..39461,39853..39944,40532..40726,41737..41946,42202..42370,45536..48408)	0.238222	-5.4574	-2.44821	0.0398677	0.426288	1	46	0.476444	2.33216	4.45781	0	0	0	0	11	0.113206	0.734382	1.20554	0	0	0	0	0	0	0	0
PMI_005503_1	Scaffold23872	join(10149..11079,15512..15568,16178..16431,16786..16840,17488..17733,18051..18247,18561..18693,19210..19426,19966..20206,20994..21186,21965..22093,22572..22772,23051..23134,23758..23958,24347..24628,27263..27367,28303..30145,32336..33420)	12.0778	-5.43968	-2.44352	3.71368e-10	1.18834e-07	1.12892e-05	1040	6.94807	34.0103	100.785	2348	17.2076	89.8979	239.78	421	2.79471	18.1296	46.1393	206	1.84487	9.73131	20.3368	306	2.08683	10.1068	27.447
PMI_025073_1	Scaffold501	join(25644..25798,26311..26372,26721..27965)	0.290188	-5.43267	-2.44166	0.0105508	0.182235	1	12	0.353911	1.73237	1.16291	7	0.226465	1.18313	0.714846	4	0.117219	0.760411	0.438378	1	0.0395348	0.208538	0.0987222	0	0	0	0
PMI_019432_1	Scaffold14636	complement(join(6685..6815,7655..7715,11756..12069))	76.6882	-5.39561	-2.43179	2.04854e-11	9.43538e-09	6.22735e-07	647	55.1333	269.873	62.7	1051	98.2432	513.255	107.329	123	10.4145	67.5601	13.4801	106	12.1083	63.8687	10.4646	259	22.5291	109.112	23.2313
PMI_026729_1	Scaffold39701	join(317..412,1444..1539,2555..2650,3192..3293,4095..4200,4460..4576,5107..6464)	2.36322	-5.38274	-2.42834	2.00054e-06	0.000211897	0.0608144	91	1.99074	9.74453	8.81871	114	2.7357	14.2922	11.6418	10	0.217369	1.4101	1.09595	12	0.351902	1.85621	1.18467	37	0.826246	4.00164	3.31876
PMI_024856_1	Scaffold3084	join(68622..68781,69733..72246)	1.69609	-5.35958	-2.42212	4.94094e-07	6.25832e-05	0.01502	127	2.04787	10.0242	12.3074	76	1.34432	7.02316	7.76118	11	0.176244	1.14332	1.20554	24	0.518772	2.73642	2.36933	22	0.362123	1.75381	1.97332
PMI_000520_1	Scaffold9767	complement(join(25474..26601,27137..27346,27690..27798,28488..28696,28997..29088,29268..29409,30073..30241,30515..30669,31181..31284,31508..31514,31548..31756,32098..32201,32882..33090,33390..33472,33753..33894,34574..34742,34886..35040,35557..35660,35885..36989))	1.51288	-5.33261	-2.41484	1.01496e-08	2.01659e-06	0.000308538	197	1.84458	9.02906	19.091	115	1.18119	6.1709	11.7439	22	0.204681	1.32779	2.41108	32	0.401649	2.11862	3.15911	34	0.32497	1.57388	3.04967
PMI_021718_1	Scaffold23473	complement(39129..39650)	10.8106	-5.32777	-2.41353	6.46931e-06	0.000554441	0.19666	208	17.1812	84.1005	20.157	49	4.43993	23.1956	5.00392	24	1.96981	12.7784	2.63027	13	1.43946	7.59287	1.28339	35	2.95115	14.2929	3.13937
PMI_000681_1	Scaffold935	complement(join(202878..204921,205298..212193,214047..214247))	95.7861	-5.30539	-2.40746	6.23342e-08	1.04115e-05	0.0018949	19840	93.5854	458.093	1922.67	18937	97.9868	511.915	1933.86	2027	9.50045	61.6305	222.148	2250	14.2271	75.045	222.125	7202	34.678	167.951	645.992
PMI_029218_1	Scaffold15761	join(1..54,2726..2888,3708..5393)	1.05297	-5.3016	-2.40643	0.00287522	0.0723541	1	37	0.838345	4.10364	3.58563	51	1.2676	6.62235	5.20816	1	0.0225136	0.146049	0.109595	0	0	0	0	26	0.601352	2.91244	2.3321
PMI_023702_1	Scaffold4299	complement(join(854..3019,3148..3212,3894..3985,4939..5083,6593..6776,7226..7390,8900..9134,10359..10467,10713..11434,13833..13942,14194..14885,17522..17742))	6.60237	-5.30157	-2.40642	2.996e-10	1.01195e-07	9.10755e-06	796	6.99593	34.2446	77.1395	644	6.20881	32.4369	65.7658	79	0.689896	4.47544	8.65797	99	1.16636	6.15235	9.7735	244	2.18905	10.6019	21.8859
PMI_029013_1	Scaffold35123	complement(join(1051..1168,2688..2788,3401..3501))	0.565106	-5.29509	-2.40465	0.0480622	0.472355	1	4	0.538977	2.63825	0.387635	4	0.591235	3.08881	0.408483	0	0	0	0	1	0.180625	0.952759	0.0987222	1	0.137545	0.666151	0.0896962
PMI_016043_1	Scaffold7491	join(50801..50908,51598..51692,57165..57298,59150..59278,68870..68917,72068..72202,74236..74354,83926..84658)	0.789099	-5.29077	-2.40348	0.000871765	0.0291538	1	33	0.947967	4.64023	3.19799	20	0.630231	3.29253	2.04242	0	0	0	0	6	0.231045	1.21872	0.592333	9	0.26391	1.27816	0.807265
PMI_015872_1	Scaffold716	complement(join(12278..12624,12887..12991,13215..13364,13645..14542))	0.221165	-5.25838	-2.39462	0.0237765	0.31074	1	11	0.3162	1.54777	1.066	4	0.12613	0.658945	0.408483	1	0.0285623	0.185287	0.109595	3	0.1156	0.609766	0.296167	0	0	0	0
PMI_015315_1	Scaffold2062	complement(join(110441..111295,111852..112063,112499..112691))	1.8475	-5.17854	-2.37255	6.24475e-06	0.000542313	0.189834	63	2.15591	10.553	6.10526	41	1.53909	8.0407	4.18695	9	0.306024	1.98522	0.986352	13	0.596348	3.14562	1.28339	8	0.279456	1.35345	0.717569
PMI_010582_1	Scaffold8840	complement(join(60992..61878,69393..70880,71490..71585,73815..73910,74326..74484,81098..81202,82042..82198,83239..83345,83746..83876,84345..84440,85092..85227,85604..85740,85884..86031,90997..91331))	18.6498	-5.1632	-2.36827	9.49907e-12	4.8127e-09	2.88762e-07	2117	22.3838	109.567	205.156	1286	14.9157	77.9246	131.327	180	1.89108	12.2676	19.727	395	5.59856	29.5313	38.9953	434	4.68422	22.6864	38.9281
PMI_005911_1	Scaffold1308	complement(join(33163..34396,34939..35055,35256..35361,36165..36266,36809..36904,37550..37645,38542..38637,38992..39084,39535..39660,40683..40805,41410..41535,42382..42501,43594..43716,44159..44281,44684..44809,45715..45837,47440..47571,48223..48357,48944..48977,49459..49568,51919..52053,53126..53248,53756..53875,55457..55579,58571..58925,59760..60454))	8.27714	-5.15578	-2.36619	4.55792e-09	9.89688e-07	0.000138556	1401	12.3484	60.4446	135.769	435	4.20584	21.9727	44.4226	115	1.00715	6.53352	12.6034	244	2.8829	15.2068	24.0882	175	1.57451	7.6256	15.6968
PMI_013587_1	Scaffold13741	complement(join(11439..14171,14922..15155,15732..15943,17299..17509,19417..19614,20426..20527,30437..30553))	0.330683	-5.15384	-2.36565	0.000699677	0.024504	1	20	0.22652	1.1088	1.93818	35	0.434846	2.27178	3.57423	6	0.0675231	0.43803	0.657568	1	0.0151825	0.0800848	0.0987222	9	0.104053	0.503944	0.807265
PMI_015932_1	Scaffold10537	join(22092..22567,27286..27479,30535..30641,32637..32801,33479..33894,35749..35884,36791..37022)	0.629834	-5.08151	-2.34526	0.00048859	0.0185195	1	23	0.574575	2.8125	2.2289	25	0.685093	3.57915	2.55302	3	0.0744671	0.483077	0.328784	6	0.200926	1.05985	0.592333	5	0.127504	0.617521	0.448481
PMI_012636_1	Scaffold4309	join(71392..71547,72839..73238)	0.456605	-5.07667	-2.34388	0.0401694	0.428352	1	3	0.232652	1.13881	0.290727	8	0.680558	3.55546	0.816967	0	0	0	0	1	0.103957	0.54835	0.0987222	2	0.158325	0.766792	0.179392
PMI_001179_1	Scaffold2001	115399..117582	1.50056	-5.05052	-2.33643	0.000165455	0.00795835	1	84	1.65839	8.11769	8.14035	62	1.34273	7.01487	6.33149	0	0	0	0	24	0.635163	3.35036	2.36933	21	0.423215	2.04969	1.88362
PMI_005643_1	Scaffold9692	complement(join(67827..67890,68120..68270,70094..70168,70749..70895,71608..71788,73654..73835,74408..74560,74939..75199,75553..75660,77558..77722,77928..78006,79272..79492,80360..80470,81502..81681,82372..82825,85940..86086,87922..88089,88847..88936,89771..89835,90993..91247,92366..92602,93949..94056,95757..96035,96496..96624,97476..97595,98321..98486,99339..99458,99758..100054,100151..100276))	0.283435	-5.04414	-2.33461	0.000148353	0.00741198	1	34	0.302959	1.48296	3.2949	27	0.263912	1.37876	2.75726	7	0.0619764	0.402048	0.767162	3	0.0358338	0.189016	0.296167	8	0.072766	0.352417	0.717569
PMI_006987_1	Scaffold8771	join(21495..21688,24811..24911,24963..25111,25390..25507,25820..26014,26390..29859)	4.74572	-5.04268	-2.33419	3.41399e-11	1.46172e-08	1.03782e-06	416	4.24347	20.7715	40.3141	469	5.24796	27.4171	47.8947	80	0.810853	5.2601	8.76757	102	1.39474	7.357	10.0697	83	0.864252	4.1857	7.44478
PMI_001126_1	Scaffold2322	complement(join(9822..11785,19952..20215,20499..20643,21104..21202,21451..21560,21793..21884,25931..26110,27345..27461,27672..27763,27994..28168,28420..28580,28924..29093,29438..29486,29831..29988,30283..30406,30661..30784))	14.6644	-5.03078	-2.33078	5.07058e-10	1.52614e-07	1.5414e-05	1118	11.9796	58.6394	108.344	1476	17.3492	90.6377	150.73	134	1.42669	9.25514	14.6857	269	3.86386	20.3811	26.5563	400	4.37518	21.1897	35.8785
PMI_001173_1	Scaffold2001	complement(join(52916..53937,54344..54531,59203..59846))	8.2309	-4.99899	-2.32164	3.07476e-12	1.76358e-09	9.34697e-08	393	9.13993	44.7393	38.0852	287	7.32188	38.2519	29.3087	61	1.40963	9.14442	6.68527	65	2.02642	10.689	6.41694	79	1.87548	9.08322	7.086
PMI_028693_1	Scaffold7990	complement(join(13338..14199,16631..17113,18413..18617,19225..20177))	4.85672	-4.98087	-2.3164	2.4129e-08	4.52776e-06	0.000733498	226	3.89321	19.057	21.9014	308	5.82023	30.4068	31.4532	32	0.547739	3.55324	3.50703	38	0.877505	4.62867	3.75144	97	1.70571	8.26101	8.70053
PMI_018985_1	Scaffold18078	complement(join(11465..11571,12891..13080,13437..13567,15898..16129,17544..17680,17930..18082,20467..20563))	1.92983	-4.97013	-2.31328	0.000314876	0.0133686	1	29	1.19429	5.84598	2.81036	59	2.66536	13.9247	6.02513	10	0.409202	2.65454	1.09595	1	0.0552052	0.291197	0.0987222	16	0.672617	3.25759	1.43514
PMI_027149_1	Scaffold19161	join(319..504,938..1881)	4.45124	-4.9583	-2.30985	1.05648e-07	1.62202e-05	0.00321159	128	4.88418	23.9077	12.4043	96	4.01831	20.9929	9.8036	18	0.682462	4.42721	1.9727	23	1.17646	6.20558	2.27061	27	1.05167	5.0934	2.4218
PMI_021641_1	Scaffold996	join(56008..56208,68297..68626,68998..69359,69713..70076,71440..71597,71981..72060,73027..74884)	0.094381	-4.94621	-2.30632	0.0243028	0.314508	1	7	0.090017	0.440626	0.678362	7	0.0987449	0.515876	0.714846	1	0.0127776	0.08289	0.109595	3	0.0517147	0.272785	0.296167	0	0	0	0
PMI_008681_1	Scaffold8576	complement(join(74520..74890,78027..78347,79204..79467))	0.641684	-4.93094	-2.30186	0.0042855	0.0960021	1	12	0.541232	2.64929	1.16291	15	0.742136	3.87716	1.53181	1	0.0448153	0.290722	0.109595	4	0.24184	1.27566	0.394889	3	0.13812	0.668938	0.269088
PMI_014551_1	Scaffold19244	join(2212..2530,2978..3095,3403..3726,4828..4944,5207..5350,5990..10925)	0.219456	-4.91909	-2.29839	0.00167116	0.0483563	1	42	0.303955	1.48784	4.07017	17	0.134958	0.705065	1.73605	6	0.0431454	0.27989	0.657568	0	0	0	0	12	0.0886493	0.429342	1.07635
PMI_007016_1	Scaffold3704	join(104689..104971,107398..107859,109262..109473,110284..114524)	0.127644	-4.89262	-2.29061	0.00638197	0.128901	1	22	0.182493	0.89329	2.132	8	0.0727954	0.380307	0.816967	3	0.0247269	0.160406	0.328784	0	0	0	0	6	0.0508053	0.246058	0.538177
PMI_015273_1	Scaffold15218	join(27..85,973..1040,1623..1753,2631..2696,3772..3858,4442..4518,5630..9293)	1.60817	-4.82808	-2.27145	1.1266e-06	0.000127314	0.0342475	98	1.01772	4.98167	9.49707	193	2.19862	11.4863	19.7093	38	0.392112	2.54368	4.1646	16	0.222735	1.17489	1.57955	37	0.392228	1.89962	3.31876
PMI_024570_1	Scaffold12915	join(1021..1081,1693..1793,2176..2328,2459..2825,3560..3762,4115..4264,4372..4481,5345..5607,5772..5850,6445..8177)	14.3093	-4.82709	-2.27115	6.14819e-12	3.27893e-09	1.86899e-07	1162	15.56	76.1651	112.608	889	13.0586	68.2223	90.7854	195	2.59456	16.8312	21.3709	144	2.58484	13.6345	14.216	307	4.1964	20.3238	27.5367
PMI_017596_1	Scaffold37135	complement(join(21289..24473,25835..25951,29634..29844,37563..37872))	5.20892	-4.81467	-2.26744	1.65981e-10	6.38692e-08	5.04567e-06	520	5.86488	28.7081	50.3926	368	4.55296	23.7861	37.5805	95	1.06464	6.90646	10.4115	80	1.20952	6.37997	7.89777	102	1.17433	5.68746	9.14901
PMI_012224_1	Scaffold5270	join(44000..44149,46038..46097,46812..47129,48466..49859)	0.275392	-4.79752	-2.26229	0.00906376	0.163228	1	7	0.157038	0.768689	0.678362	16	0.393747	2.05706	1.63393	2	0.0445821	0.28921	0.219189	2	0.0601455	0.317256	0.197444	3	0.0687009	0.332729	0.269088
PMI_025908_1	Scaffold5067	complement(join(6593..10616,11117..11253,12822..12978,13671..13948,14643..14882,15787..16242,17317..17731,18799..18915,19137..19286))	2.95273	-4.77911	-2.25674	4.34858e-06	0.000393491	0.132193	205	1.47961	7.2426	19.8663	559	4.42585	23.1221	57.0856	32	0.229493	1.48875	3.50703	63	0.60954	3.2152	6.2195	160	1.17882	5.70923	14.3514
PMI_001310_1	Scaffold657	join(5328..5737,7561..7684,8834..9045,9455..9659,10165..10323,10906..10976,12172..12313,16824..17035,17401..17501,18104..18257,19280..19298,20082..20227,20554..20695,21810..22087,22658..22799,24021..25832)	334.98	-4.77472	-2.25542	1.22813e-09	3.21125e-07	3.7334e-05	28931	288.161	1410.53	2803.67	34944	381.799	1994.65	3568.51	6467	64.0029	415.194	708.748	5863	78.2815	412.919	578.808	7963	80.9624	392.113	714.251
PMI_026982_1	Scaffold16004	complement(join(1249..2938,4757..4996,5431..5543,5738..5838))	1.81736	-4.75084	-2.24818	0.000257259	0.011306	1	48	0.965332	4.72522	4.65163	121	2.66938	13.9457	12.3566	5	0.0999147	0.648158	0.547973	10	0.269589	1.42203	0.987222	42	0.862222	4.17587	3.76724
PMI_024885_1	Scaffold2457	complement(join(57037..57350,58361..59922,60444..60547,60819..60985,61446..61691,64850..66032))	0.103659	-4.72046	-2.23893	0.0299801	0.360968	1	15	0.180865	0.885319	1.45363	2	0.0264535	0.138202	0.204242	3	0.0359425	0.233163	0.328784	1	0.0161633	0.0852581	0.0987222	1	0.0123083	0.0596108	0.0896962
PMI_001663_1	Scaffold593	complement(join(106279..109270,110414..110597,111414..111451,113170..113248,113799..113862,114730..114822,116063..116222,117213..117342,118912..118994,119226..119302,119699..119827,121813..121993))	3.7561	-4.71269	-2.23655	2.0017e-09	4.82933e-07	6.08496e-05	366	3.74851	18.3487	35.4686	335	3.76368	19.6627	34.2105	47	0.4783	3.10279	5.15095	54	0.741376	3.91061	5.331	129	1.34866	6.53176	11.5708
PMI_025496_1	Scaffold9258	join(7163..7318,11876..12009,13615..13760,18073..18144,19989..20084,20798..20924,21209..21355,23277..23378,24004..24106)	0.656319	-4.70994	-2.23571	0.00338845	0.0812987	1	22	0.875899	4.28746	2.132	10	0.436739	2.28167	1.02121	1	0.0395599	0.25663	0.109595	4	0.213481	1.12607	0.394889	5	0.203206	0.984156	0.448481
PMI_028400_1	Scaffold461	join(55464..56398,64451..67545)	0.471837	-4.62253	-2.20868	0.000695644	0.0243941	1	52	0.556363	2.72336	5.03926	33	0.38731	2.02344	3.36999	17	0.180729	1.17241	1.86311	8	0.114739	0.605227	0.789777	1	0.0109217	0.0528953	0.0896962
PMI_013931_1	Scaffold24143	complement(join(52990..53037,59356..59681))	1.16791	-4.60361	-2.20277	0.0158177	0.239702	1	6	0.691735	3.38599	0.581453	13	1.64408	8.58919	1.32757	1	0.114555	0.743129	0.109595	1	0.154545	0.815195	0.0987222	4	0.470742	2.27987	0.358785
PMI_014049_1	Scaffold11799	join(37197..37433,40410..40551,40962..41072,41476..41543)	0.636912	-4.58754	-2.19772	0.0218288	0.293227	1	11	0.849999	4.16068	1.066	5	0.423824	2.2142	0.510604	0	0	0	0	3	0.310752	1.63916	0.296167	2	0.157758	0.764044	0.179392
PMI_001031_1	Scaffold17964	complement(join(40310..40653,41244..41446,41963..42073,42747..43345,44796..45020))	0.245451	-4.58726	-2.19763	0.0248206	0.318902	1	7	0.203662	0.99691	0.678362	9	0.28724	1.50063	0.919088	4	0.115637	0.750149	0.438378	0	0	0	0	1	0.0296993	0.143838	0.0896962
PMI_005754_1	Scaffold4354	join(29710..30053,33931..34162,34658..34864,38276..38481,39273..39480,40382..40542,41999..42148,42500..42636,43313..43509,44361..44586,45605..45721,46643..48071)	4.26765	-4.58021	-2.19541	6.32674e-10	1.83168e-07	1.92327e-05	462	5.51206	26.9811	44.7719	231	3.02325	15.7944	23.5899	75	0.889114	5.76779	8.2196	70	1.11953	5.90531	6.91055	81	0.986487	4.77771	7.26539
PMI_019715_1	Scaffold30004	join(29638..29722,40839..41021,41820..41936,42701..43048,44230..44583,45404..45751,46097..46216,47011..47361,47465..47581,47959..48294,51892..52232,53160..53273,54333..54414)	0.170274	-4.57339	-2.19327	0.0104702	0.181255	1	13	0.193555	0.947438	1.25982	9	0.146992	0.767935	0.919088	1	0.014794	0.0959704	0.109595	3	0.0598755	0.315832	0.296167	3	0.045595	0.220823	0.269088
PMI_021679_1	Scaffold6362	complement(join(111319..111385,113379..113476,114214..114339,115853..115963,116713..116808,117794..117868,118466..118535,118580..118719,121255..121350,122308..122377,122962..123203))	0.470092	-4.56846	-2.19171	0.00638591	0.128901	1	15	0.54305	2.65819	1.45363	10	0.397135	2.07476	1.02121	3	0.107918	0.700076	0.328784	2	0.097061	0.511978	0.197444	3	0.110867	0.536948	0.269088
PMI_022681_1	Scaffold2204	complement(join(586..1628,1736..2815,3358..3478,4052..4146,4432..4602,6823..6904,7553..7658,8518..8678,12921..13805))	118.637	-4.56564	-2.19082	5.48444e-09	1.1265e-06	0.000166721	11724	135.021	660.916	1136.16	8094	102.253	534.205	826.566	2370	27.1204	175.933	259.739	1556	24.0215	126.709	153.612	2581	30.3422	146.952	231.506
PMI_000925_1	Scaffold103	441150..443183	0.308086	-4.56511	-2.19065	0.00423337	0.095293	1	17	0.360378	1.76402	1.64745	11	0.255795	1.33636	1.12333	2	0.0421273	0.273284	0.219189	3	0.0852505	0.44968	0.296167	4	0.0865572	0.41921	0.358785
PMI_006634_1	Scaffold8534	complement(join(112428..115158,115334..115537,116153..116214,116499..116566,116898..117064,117716..117905,118331..118535,119047..119237,119675..119900,120403..121813))	0.467791	-4.54486	-2.18423	4.54204e-05	0.00287876	1	69	0.545399	2.66969	6.68671	45	0.390183	2.03844	4.59544	5	0.0392699	0.254748	0.547973	12	0.127149	0.670686	1.18467	21	0.169441	0.820629	1.88362
PMI_029194_1	Scaffold11581	complement(join(26461..26631,29151..29954,30383..31076,33904..34025))	0.234547	-4.51133	-2.17355	0.0197528	0.273934	1	14	0.337049	1.64983	1.35672	5	0.132046	0.689851	0.510604	4	0.095686	0.620727	0.438378	1	0.0322724	0.170231	0.0987222	1	0.0245753	0.119022	0.0896962
PMI_005299_1	Scaffold28108	complement(join(49746..50724,51448..51948,53569..53932))	1.90662	-4.51113	-2.17349	2.09146e-06	0.000218103	0.0635784	83	1.94078	9.49999	8.04344	73	1.87246	9.78234	7.45482	18	0.418211	2.71299	1.9727	14	0.438827	2.31473	1.38211	20	0.477379	2.31202	1.79392
PMI_018788_1	Scaffold5721	complement(join(9177..9764,10604..10686,12763..12934,14080..14205,19464..19591))	3.01042	-4.50043	-2.17006	6.7107e-05	0.00397658	1	38	1.49361	7.3111	3.68254	105	4.52723	23.6517	10.7227	20	0.781102	5.0671	2.19189	9	0.474201	2.50132	0.8885	19	0.762327	3.69207	1.70423
PMI_024878_1	Scaffold37242	complement(join(4644..5632,6621..6756,8866..8957,9603..9761,10679..10726,11641..11802,12550..12751,13606..13793,14803..14911,15897..16485))	0.505882	-4.49315	-2.16773	0.000833799	0.0280694	1	43	0.693373	3.39401	4.16708	18	0.318391	1.66338	1.83818	9	0.1442	0.935442	0.986352	3	0.0648465	0.342053	0.296167	8	0.131681	0.637751	0.717569
PMI_011804_1	Scaffold8265	complement(join(87330..90128,94866..95721))	0.440707	-4.48173	-2.16406	0.000278545	0.0120792	1	44	0.519069	2.5408	4.26399	28	0.362344	1.893	2.85938	4	0.0468875	0.304165	0.438378	12	0.189767	1.00098	1.18467	8	0.0963379	0.466579	0.717569
PMI_001359_1	Scaffold3142	complement(join(32487..35624,35992..36105,36668..36916,38005..38043))	11.1402	-4.47249	-2.16108	2.86416e-10	9.78289e-08	8.70677e-06	899	10.9501	53.5997	87.1211	848	11.3303	59.1934	86.5985	261	3.15879	20.4915	28.6042	176	2.87366	15.158	17.3751	138	1.71581	8.30995	12.3781
PMI_028880_1	Scaffold3659	join(1334..1599,8129..10801)	3.87598	-4.46473	-2.15857	3.22075e-06	0.000305008	0.0979075	343	5.03216	24.632	33.2397	169	2.7198	14.2091	17.2584	25	0.364439	2.36416	2.73987	101	1.98632	10.4774	9.97094	47	0.70387	3.40895	4.21572
PMI_024398_1	Scaffold22605	complement(join(595..997,1645..1795,2816..3052,3714..3974,4108..4206,4467..4610,5645..5776,7206..7460,8490..8572,11356..11467,11499..11583))	0.647642	-4.44527	-2.15227	0.000876078	0.0292477	1	37	0.813135	3.98024	3.58563	20	0.482149	2.5189	2.04242	4	0.0873464	0.566627	0.438378	11	0.324056	1.70933	1.08594	4	0.0897337	0.434594	0.358785
PMI_001157_1	Scaffold6273	complement(join(75651..76187,76477..76721,77087..78644,78933..79177,79543..79939,80374..80429,80760..81242,81356..81523,82263..82316,86962..87593))	15.9001	-4.39281	-2.13514	1.34051e-06	0.000146816	0.0407502	1681	16.5672	81.0953	162.904	1409	15.2329	79.5818	143.888	267	2.61467	16.9617	29.2618	129	1.70427	8.98969	12.7352	699	7.03224	34.0582	62.6976
PMI_015906_1	Scaffold29557	join(606..705,900..1009,1290..2818)	2.49614	-4.39249	-2.13504	6.97185e-06	0.000590354	0.211937	73	1.81002	8.85991	7.07435	117	3.18227	16.6252	11.9481	15	0.369552	2.39733	1.64392	20	0.664748	3.50642	1.97444	31	0.784615	3.80001	2.78058
PMI_011942_1	Scaffold5387	join(27046..27210,27891..27959,28868..29007,29589..29676,33008..33082,34700..34805,36949..37038,37340..37429,37649..37732,42663..42801,43425..43559,43837..43855,46293..46442)	83.5507	-4.38938	-2.13402	5.92612e-09	1.20905e-06	0.000180148	2756	88.0249	430.875	267.081	2257	79.0766	413.122	230.487	298	9.45729	61.3505	32.6592	548	23.4625	123.76	54.0998	927	30.2232	146.376	83.1483
PMI_016694_1	Scaffold4979	join(47831..48723,49945..50123,50580..50792,51205..51441,51937..52270,52723..53608)	0.198611	-4.38789	-2.13353	0.00894513	0.161502	1	11	0.172976	0.846703	1.066	13	0.224247	1.17154	1.32757	4	0.0624995	0.405442	0.438378	1	0.0210794	0.11119	0.0987222	3	0.0481558	0.233226	0.269088
PMI_020300_1	Scaffold5590	complement(join(57033..58930,61822..62035,62593..62747,62910..63578,64524..64747,65193..65351,66731..66928,67375..67533,69596..69830,75474..75842))	0.692563	-4.3755	-2.12945	0.000184524	0.00865641	1	98	0.987285	4.83268	9.49707	36	0.39784	2.07845	3.67635	13	0.130132	0.844181	1.42473	24	0.324111	1.70962	2.36933	8	0.0822698	0.398445	0.717569
PMI_029877_1	Scaffold4718	join(1221..1406,2172..3302)	0.35329	-4.35713	-2.12338	0.017324	0.254289	1	15	0.491095	2.40387	1.45363	6	0.215484	1.12576	0.612725	1	0.0325311	0.211033	0.109595	4	0.17555	0.925992	0.394889	2	0.0668403	0.323718	0.179392
PMI_026083_1	Scaffold30262	complement(join(16626..19067,19231..19314,19818..19961,20660..20872))	0.344486	-4.34651	-2.11986	0.00415433	0.094034	1	34	0.508504	2.48909	3.2949	11	0.180467	0.94282	1.12333	6	0.0891643	0.578419	0.657568	7	0.14034	0.740264	0.691055	2	0.0305337	0.147879	0.179392
PMI_018226_1	Scaffold8680	join(96987..97361,99254..99377,100555..100851)	326.528	-4.34392	-2.119	5.3132e-10	1.58349e-07	1.61516e-05	5381	291.481	1426.78	521.467	6085	361.574	1888.98	621.405	1228	66.0951	428.767	134.582	1305	94.7598	499.839	128.832	1463	80.8957	391.79	131.225
PMI_009664_1	Scaffold5595	join(5843..5982,6243..6386,6801..9695)	14.4358	-4.32886	-2.11399	8.91144e-06	0.00072627	0.270899	1386	18.7989	92.0193	134.316	677	10.0728	52.6234	69.1358	61	0.822098	5.33305	6.68527	386	7.01816	37.0194	38.1068	286	3.95977	19.1778	25.6531
PMI_029871_1	Scaffold1140	join(51155..51491,52061..52485)	0.451823	-4.31627	-2.10978	0.0347056	0.394093	1	5	0.282927	1.38491	0.484544	10	0.620719	3.24284	1.02121	0	0	0	0	1	0.0758528	0.400109	0.0987222	4	0.231046	1.11899	0.358785
PMI_022110_1	Scaffold4079	complement(join(1708..2731,7549..7666,11151..11255,13186..13196))	1.97994	-4.31154	-2.1082	0.00377082	0.0878384	1	19	0.651228	3.18771	1.84127	88	3.30866	17.2855	8.98663	5	0.170284	1.10465	0.547973	3	0.137837	0.727066	0.296167	32	1.1196	5.4224	2.87028
PMI_023842_1	Scaffold14233	complement(join(124812..125237,125901..126311,126703..126803,126980..127187,127337..127413,127704..127917,128625..128701,129088..129348))	72.7597	-4.30634	-2.10646	3.2308e-06	0.00030501	0.0982132	2942	71.4668	349.825	285.106	2779	74.0526	386.875	283.794	373	9.00315	58.4045	40.8788	314	10.2249	53.9342	30.9988	1407	34.8891	168.973	126.202
PMI_001312_1	Scaffold657	complement(join(49862..49956,50731..50947,51797..51906,53802..53936,54992..55051,56181..56327,57445..57625,58023..58174,58377..58529,59882..60142,60271..60387,60639..60803,60987..61092))	0.177998	-4.30548	-2.10617	0.041521	0.436276	1	8	0.181646	0.889142	0.775271	7	0.174351	0.910864	0.714846	0	0	0	0	5	0.152185	0.802746	0.493611	0	0	0	0
PMI_005507_1	Scaffold9717	join(5108..5187,5211..5233,12820..12944,13627..13802,14694..14810,15844..16032,16888..16968,18470..18653,19000..20205,21137..21243,21982..22167)	0.134094	-4.30303	-2.10535	0.03411	0.390402	1	11	0.191714	0.938424	1.066	4	0.0764734	0.399522	0.408483	0	0	0	0	3	0.0700887	0.369704	0.296167	2	0.0355815	0.172327	0.179392
PMI_028834_1	Scaffold25125	complement(join(21847..23016,23683..24209))	0.668469	-4.2775	-2.09677	0.0041332	0.093765	1	23	0.584394	2.86057	2.2289	27	0.752544	3.93154	2.75726	3	0.0757397	0.491332	0.328784	1	0.03406	0.17966	0.0987222	14	0.363112	1.75861	1.25575
PMI_019439_1	Scaffold4313	join(290..535,1071..1211,1400..1576,1778..1909,2391..2477,2651..2899,3069..3123,3607..3683,4059..4313,5173..5316,5846..6020,6216..6394,6724..6837,7301..7445,7797..7993,8188..8374,8924..9192,9524..9619,9701..11174)	8.93761	-4.27091	-2.09454	1.66815e-09	4.19093e-07	5.07102e-05	1126	11.0368	54.0245	109.119	636	6.83838	35.7259	64.9489	145	1.41221	9.16115	15.8912	289	3.79726	20.0298	28.5307	186	1.86103	9.01325	16.6835
PMI_029450_1	Scaffold5203	join(13762..13808,14399..14552,15126..16968)	0.135774	-4.26207	-2.09155	0.0481659	0.472823	1	3	0.0632849	0.309775	0.290727	9	0.208263	1.08803	0.919088	1	0.0209606	0.135974	0.109595	2	0.0565556	0.29832	0.197444	1	0.0215334	0.10429	0.0896962
PMI_026316_1	Scaffold3914	complement(join(27104..34157,34540..34732))	0.591552	-4.26125	-2.09128	3.87879e-05	0.00253573	1	144	0.85677	4.19382	13.9549	50	0.326334	1.70487	5.10604	17	0.100502	0.651968	1.86311	27	0.215344	1.1359	2.6655	24	0.145763	0.705952	2.15271
PMI_017765_1	Scaffold16465	complement(join(1275..1540,4962..5639))	2.16601	-4.25869	-2.09041	0.00160507	0.0468257	1	74	3.38002	16.545	7.17126	19	0.951989	4.9735	1.9403	19	0.862315	5.59394	2.0823	7	0.428601	2.26078	0.691055	5	0.233127	1.12907	0.448481
PMI_027691_1	Scaffold3268	join(5951..6095,6795..6969,10052..10328)	0.457858	-4.25328	-2.08857	0.0430743	0.446383	1	5	0.361123	1.76767	0.484544	7	0.554592	2.89737	0.714846	0	0	0	0	2	0.193634	1.02138	0.197444	2	0.147452	0.714131	0.179392
PMI_000680_1	Scaffold935	complement(join(171673..175102,175438..182330,184511..184781))	432.321	-4.25322	-2.08856	3.81853e-06	0.000353901	0.116079	103748	422.26	2066.93	10054.1	99085	442.383	2311.15	10118.6	14611	59.0887	383.315	1601.29	13031	71.0959	375.017	1286.45	47121	195.771	948.15	4226.57
PMI_021848_1	Scaffold12030	complement(join(708..860,2192..2374,2868..3013,3522..3727,4661..4794,5778..5989,7532..7669,8284..8335,8488..8662,10367..10478,11158..11248,12001..12125,14276..14325,16428..16513,19785..19949,21213..21335))	0.422292	-4.2392	-2.08379	0.00214899	0.0579141	1	18	0.360821	1.76619	1.74436	22	0.483763	2.52734	2.24666	3	0.0597537	0.387629	0.328784	7	0.188098	0.99218	0.691055	4	0.0818491	0.396408	0.358785
PMI_003640_1	Scaffold317	join(79162..79806,81788..81937,84861..85121,86340..86600,87128..87385,88016..88276,88593..88841,89575..89691,91109..91198,91373..91447,91933..92040,92944..93033,93208..93282,93753..93860,94491..94595,94757..94849,95782..96006,98495..98742)	3.32376	-4.19784	-2.06965	3.01933e-07	4.04337e-05	0.00917845	277	3.49334	17.0996	26.8438	228	3.15418	16.4784	23.2836	45	0.563894	3.65805	4.93176	36	0.608597	3.21023	3.554	104	1.33884	6.4842	9.3284
PMI_008858_1	Scaffold12699	join(7657..8032,14239..14304,15261..15349,15811..15871,17430..19286)	0.834699	-4.19385	-2.06828	0.000162822	0.00788159	1	29	0.510586	2.49928	2.81036	60	1.15881	6.05401	6.12725	11	0.192437	1.24836	1.20554	9	0.212413	1.12044	0.8885	12	0.215669	1.04452	1.07635
PMI_029882_1	Scaffold42404	join(6685..7624,7690..7730)	0.779168	-4.19182	-2.06758	0.00600531	0.123633	1	19	0.835112	4.08781	1.84127	15	0.723223	3.77836	1.53181	1	0.0436732	0.283313	0.109595	2	0.117839	0.621576	0.197444	9	0.403801	1.95567	0.807265
PMI_016037_1	Scaffold1946	complement(join(2317..2426,4330..4485,14041..14348,14915..15243,22659..22821,26504..27376))	1.33895	-4.1502	-2.05318	0.000453163	0.0173936	1	93	2.06807	10.123	9.01253	25	0.609835	3.18598	2.55302	6	0.132574	0.860022	0.657568	17	0.506755	2.67303	1.67828	20	0.45399	2.19874	1.79392
PMI_029719_1	Scaffold39041	complement(6768..7430)	0.94517	-4.1243	-2.04415	0.00649484	0.130464	1	17	1.10559	5.4118	1.64745	11	0.784746	4.09977	1.12333	2	0.129241	0.838402	0.219189	5	0.435896	2.29927	0.493611	3	0.19916	0.964562	0.269088
PMI_020063_1	Scaffold6251	complement(join(267..2914,11177..11421,18369..18458,19365..19477,19607..19757,20508..21580))	0.455134	-4.112	-2.03984	0.000121775	0.00637148	1	55	0.548958	2.68711	5.32999	33	0.36131	1.8876	3.36999	11	0.109092	0.707693	1.20554	10	0.133796	0.705747	0.987222	11	0.112074	0.542789	0.986658
PMI_011751_1	Scaffold16062	complement(join(118173..118759,119148..119350,120248..120369,123399..123542))	0.358945	-4.10422	-2.03711	0.02937	0.356221	1	11	0.449147	2.19854	1.066	6	0.268743	1.404	0.612725	1	0.0405714	0.263192	0.109595	0	0	0	0	5	0.208401	1.00932	0.448481
PMI_016379_1	Scaffold10103	complement(join(25065..26059,30028..30116))	0.357387	-4.10382	-2.03697	0.0273017	0.34112	1	7	0.278438	1.36293	0.678362	10	0.436336	2.27956	1.02121	2	0.0790469	0.512787	0.219189	4	0.213284	1.12503	0.394889	0	0	0	0
PMI_021115_1	Scaffold10791	join(9219..9608,10220..10437,11143..11266,12103..12157,12430..15424)	0.229123	-4.10227	-2.03642	0.0325324	0.378954	1	38	0.433234	2.12065	3.68254	2	0.0250126	0.130674	0.204242	0	0	0	0	4	0.0611315	0.322457	0.394889	11	0.128016	0.620003	0.986658
PMI_001250_1	Scaffold14932	join(576..739,1646..1693,2580..2738,3351..3475,4117..4252,5281..6320)	1.57231	-4.09836	-2.03505	0.000652933	0.0232418	1	100	2.57884	12.6232	9.69089	20	0.565775	2.9558	2.04242	16	0.409985	2.65962	1.75351	12	0.414831	2.18815	1.18467	15	0.394866	1.91239	1.34544
PMI_017897_1	Scaffold481	join(7719..8115,10852..11080,13660..13775,15922..16255,16859..16991,17535..17669,18322..18425,18686..18810,19205..19317,19641..19772,20235..20450,20924..21091,21677..25702)	43.4684	-4.08252	-2.02946	5.10781e-09	1.06351e-06	0.000155272	5586	38.6734	189.303	541.333	6355	48.2633	252.143	648.978	1257	8.64711	56.0948	137.76	1242	11.5266	60.8003	122.613	1971	13.9294	67.4622	176.791
PMI_013802_1	Scaffold6864	join(20584..20827,24270..24396,24677..24823,25279..25376,25980..26181,27341..27490)	0.587026	-4.08119	-2.02899	0.0162149	0.243295	1	11	0.489979	2.39841	1.066	14	0.684074	3.57382	1.42969	3	0.132779	0.861354	0.328784	0	0	0	0	6	0.272816	1.32129	0.538177
PMI_015370_1	Scaffold8205	complement(join(64008..64641,65636..67481))	55.6495	-4.05551	-2.01988	7.2433e-08	1.16502e-05	0.00220189	4314	75.0047	367.142	418.065	1903	36.2942	189.613	194.336	903	15.5998	101.198	98.9639	670	15.6153	82.3676	66.1439	685	12.1572	58.8791	61.4419
PMI_018571_1	Scaffold5999	complement(95571..95826)	13.9755	-4.03094	-2.01112	6.81509e-06	0.000580313	0.207172	76	12.8007	62.6584	7.36507	82	15.1504	79.1506	8.37391	21	3.5145	22.799	2.30149	14	3.16093	16.6733	1.38211	24	4.12635	19.9845	2.15271
PMI_006797_1	Scaffold1784	complement(join(103641..105330,107822..108930))	0.242275	-4.02768	-2.00995	0.00549234	0.116026	1	15	0.231073	1.13108	1.45363	15	0.253477	1.32425	1.53181	2	0.0306134	0.198593	0.219189	6	0.123901	0.653554	0.592333	3	0.0471751	0.228476	0.269088
PMI_030109_1	Scaffold10498	complement(join(21717..21810,24773..25026))	0.909366	-4.02389	-2.00859	0.0374335	0.411254	1	7	0.867319	4.24546	0.678362	7	0.951413	4.97049	0.714846	0	0	0	0	2	0.332183	1.7522	0.197444	3	0.379434	1.83766	0.269088
PMI_020132_1	Scaffold4289	complement(join(23113..23454,24021..24168))	0.654367	-4.02383	-2.00857	0.0348739	0.394722	1	5	0.439981	2.15367	0.484544	9	0.868754	4.53865	0.919088	1	0.0874356	0.567205	0.109595	2	0.235918	1.24442	0.197444	2	0.17965	0.870074	0.179392
PMI_000679_1	Scaffold935	complement(join(131562..132435,133102..134157,141849..147669,149126..149315,155842..156120))	24.2549	-4.02311	-2.00831	2.48936e-05	0.00174767	0.75674	3468	18.1914	89.0458	336.08	5269	30.3184	158.393	538.075	619	3.22629	20.9293	67.8391	482	3.38924	17.8776	47.5841	2346	12.5618	60.8385	210.427
PMI_013376_1	Scaffold1567	complement(join(32809..33825,34371..34415))	0.297984	-4.02309	-2.0083	0.0385316	0.417583	1	7	0.284206	1.39117	0.678362	7	0.311762	1.62875	0.714846	3	0.121027	0.785114	0.328784	2	0.108851	0.574167	0.197444	0	0	0	0
PMI_019224_1	Scaffold26219	complement(join(42224..45120,46109..46192,47145..47207))	0.924493	-4.01723	-2.0062	0.000283003	0.0122202	1	34	0.481609	2.35744	3.2949	88	1.36738	7.14362	8.98663	7	0.098523	0.63913	0.767162	18	0.341786	1.80286	1.777	22	0.318106	1.54064	1.97332
PMI_029556_1	Scaffold46052	complement(join(26702..27242,27945..28268))	6.048	-4.01639	-2.0059	3.38044e-06	0.000317167	0.102762	156	7.77622	38.064	15.1178	79	4.31978	22.5679	8.06755	26	1.28778	8.35398	2.84946	23	1.53687	8.10671	2.27061	39	1.98446	9.61105	3.49815
PMI_020229_1	Scaffold54437	join(8663..8739,8811..8947,13910..14043,14843..15109,15473..15614,16921..17094,17491..17768,18529..18646,19068..19156,19468..19563)	0.284739	-3.95717	-1.98447	0.0160326	0.241633	1	9	0.256656	1.25631	0.87218	10	0.312823	1.63429	1.02121	2	0.0566712	0.367633	0.219189	3	0.114682	0.604926	0.296167	2	0.05822	0.281969	0.179392
PMI_007326_1	Scaffold5154	complement(join(34422..35131,36483..37750))	1.42061	-3.95579	-1.98397	0.00153424	0.0452372	1	36	0.784759	3.84134	3.48872	86	2.05647	10.7437	8.78239	7	0.15162	0.983576	0.767162	6	0.175328	0.924822	0.592333	36	0.80107	3.8797	3.22906
PMI_007681_1	Scaffold13723	join(3282..3579,4130..4218,4747..5201)	1.06391	-3.95441	-1.98346	0.00547476	0.115896	1	24	1.22902	6.01596	2.32581	16	0.89879	4.69557	1.63393	9	0.457946	2.97075	0.986352	4	0.274584	1.44837	0.394889	2	0.104547	0.506338	0.179392
PMI_029399_1	Scaffold7109	complement(join(3177..3515,4255..4609,7961..7990))	0.837739	-3.9372	-1.97717	0.0240898	0.312818	1	4	0.238222	1.16608	0.387635	22	1.43726	7.5087	2.24666	1	0.059176	0.383882	0.109595	5	0.39917	2.10554	0.493611	4	0.243173	1.17773	0.358785
PMI_026514_1	Scaffold20655	join(22396..22431,22664..22765,29549..30361,30810..30944,33952..34023,34635..37407)	22.7609	-3.93156	-1.9751	1.89304e-10	7.01788e-08	5.75466e-06	2146	23.5389	115.221	207.966	1827	21.9829	114.846	186.575	337	3.67292	23.8266	36.9334	548	8.05757	42.5021	54.0998	661	7.40104	35.8444	59.2892
PMI_011941_1	Scaffold5387	join(4549..4881,6771..6939,7564..7778,11276..11437,12116..12184,15838..15975)	26.5408	-3.91001	-1.96717	2.63113e-07	3.60287e-05	0.00799837	704	27.9514	136.82	68.2238	577	25.1302	131.288	58.9237	79	3.1166	20.2178	8.65797	149	7.93018	41.8302	14.7096	282	11.4291	55.3531	25.2943
PMI_007280_1	Scaffold4780	complement(join(99378..103537,105005..105230,106634..106876,107952..108000,110430..110518,111878..112162,113626..113725,114523..114720,116131..116213,116405..116678))	1.37332	-3.90336	-1.96472	1.03015e-06	0.000118171	0.0313154	233	1.76039	8.61696	22.5798	119	0.986255	5.15252	12.1524	43	0.322808	2.0941	4.71257	42	0.425371	2.24375	4.14633	50	0.385617	1.8676	4.48481
PMI_025162_1	Scaffold7042	join(11643..12354,13134..13520)	1.42134	-3.89279	-1.9608	0.00296347	0.0739153	1	56	2.1971	10.7547	5.4269	15	0.645571	3.37267	1.53181	5	0.19492	1.26447	0.547973	15	0.788897	4.16128	1.48083	7	0.280346	1.35776	0.627873
PMI_025717_1	Scaffold11832	join(7981..8205,8420..8597,9186..9319,9622..10211)	0.427689	-3.87959	-1.95591	0.029206	0.355133	1	7	0.267815	1.31093	0.678362	14	0.587563	3.06962	1.42969	0	0	0	0	3	0.153859	0.811578	0.296167	5	0.195272	0.945733	0.448481
PMI_029828_1	Scaffold5342	join(2861..2989,3948..4067,15048..15128)	2.29092	-3.86846	-1.95176	0.00533203	0.113433	1	23	3.0052	14.7102	2.2289	11	1.57663	8.23682	1.12333	4	0.519314	3.36885	0.438378	5	0.875755	4.61944	0.493611	4	0.533507	2.58386	0.358785
PMI_014004_1	Scaffold15917	complement(join(38816..42817,43566..43800,43922..44161,45564..45839,45962..46201,47049..47240))	0.0697527	-3.86624	-1.95093	0.0239363	0.31189	1	8	0.0665275	0.325647	0.775271	8	0.0729779	0.381261	0.816967	2	0.0165259	0.107206	0.219189	2	0.022295	0.117602	0.197444	2	0.0169776	0.082225	0.179392
PMI_007682_1	Scaffold13723	join(8086..8549,9399..9463,10558..10746,12172..12405,13867..14277)	13.131	-3.86462	-1.95033	4.01666e-05	0.00262022	1	421	13.3182	65.1917	40.7986	373	12.9438	67.6229	38.0911	47	1.47736	9.5838	5.15095	205	8.6933	45.8555	20.238	58	1.87295	9.07099	5.20238
PMI_021350_1	Scaffold13178	join(109..273,9738..10260,15186..15303)	2.37215	-3.86452	-1.95029	0.000289957	0.0124673	1	47	2.51433	12.3075	4.55472	38	2.22997	11.6501	3.88059	5	0.265778	1.72413	0.547973	13	0.932256	4.91747	1.28339	15	0.819126	3.96715	1.34544
PMI_004679_1	Scaffold1046	join(39509..39747,40434..40700,41198..41311,42481..42603,44133..44279)	0.665046	-3.83271	-1.93837	0.0110924	0.188801	1	11	0.532921	2.60861	1.066	15	0.797171	4.16468	1.53181	4	0.192555	1.24913	0.438378	3	0.194831	1.0277	0.296167	3	0.148363	0.718545	0.269088
PMI_008493_1	Scaffold750	join(83413..83961,84687..84815,85477..85658,86754..88196)	1092.45	-3.8312	-1.9378	8.18764e-06	0.000678191	0.248896	58736	1099.69	5382.9	5692.04	52839	1085.2	5669.45	5395.96	13335	248.075	1609.29	1461.44	6867	172.345	909.088	677.925	24547	469.136	2272.1	2201.77
PMI_008186_1	Scaffold1658	join(9134..9242,9970..10248,10961..11110,12128..12182,13603..18166)	0.732478	-3.82911	-1.93701	0.000640232	0.0228701	1	71	0.593637	2.90581	6.88053	95	0.871318	4.55205	9.70148	12	0.0996938	0.646726	1.31514	45	0.504362	2.66041	4.4425	8	0.068279	0.330686	0.717569
PMI_010606_1	Scaffold4880	join(69329..69504,74367..74519,75410..75495,77272..78406)	0.673533	-3.81054	-1.93	0.00419166	0.0946673	1	21	0.584181	2.85952	2.03509	25	0.762884	3.98556	2.55302	2	0.0552818	0.35862	0.219189	6	0.223741	1.18019	0.592333	10	0.283964	1.37528	0.896962
PMI_014739_1	Scaffold10500	complement(join(48377..48402,49238..49860))	1.05877	-3.80608	-1.92831	0.00801573	0.150743	1	22	1.46163	7.15458	2.132	9	0.655916	3.42672	0.919088	4	0.264058	1.71298	0.438378	4	0.356239	1.87909	0.394889	4	0.271275	1.31383	0.358785
PMI_012808_1	Scaffold25651	join(1324..1458,1921..2049,3074..3225,3471..3606,5055..5498)	1.95387	-3.7962	-1.92455	0.000245136	0.0108628	1	42	1.81823	8.90012	4.07017	44	2.08951	10.9163	4.49332	6	0.258093	1.67428	0.657568	15	0.87048	4.59161	1.48083	13	0.574485	2.78232	1.16605
PMI_024879_1	Scaffold29318	complement(join(13661..15331,16456..16524,16850..16926,17412..18285,18786..18904,19170..19254,20221..20356,21212..21325,21953..22122,27949..28329))	88.3044	-3.79432	-1.92384	2.29326e-08	4.32998e-06	0.000697127	7405	86.3879	422.862	717.61	7050	90.2209	471.344	719.952	1804	20.9117	135.656	197.709	1805	28.2275	148.894	178.194	2147	25.5679	123.829	192.578
PMI_000684_1	Scaffold935	join(288542..288921,292452..292564,293275..293733,294126..294299,294704..294789,295338..295527,296074..296318,297031..297129,297552..298691)	133.021	-3.79226	-1.92306	5.92551e-06	0.000519105	0.18013	8034	120.032	587.545	778.566	8909	146.01	762.804	909.795	1571	23.3219	151.292	172.173	1270	25.4351	134.165	125.377	4127	62.9408	304.832	370.176
PMI_008245_1	Scaffold2609	join(28775..29151,29931..30034,30477..30557,31914..32052,33178..33375,34155..34258,34712..34792,36025..36136,37109..39603)	1.61246	-3.76631	-1.91315	2.095e-06	0.000218103	0.063686	117	1.36679	6.69033	11.3383	145	1.85812	9.70744	14.8075	34	0.394656	2.56018	3.72622	33	0.516769	2.72586	3.25783	38	0.453142	2.19463	3.40845
PMI_023771_1	Scaffold10632	join(2..78,7162..7659)	1.08982	-3.76186	-1.91144	0.0117444	0.196813	1	17	1.2748	6.24004	1.64745	11	0.904847	4.72722	1.12333	1	0.0745103	0.483357	0.109595	3	0.301564	1.59069	0.296167	7	0.535827	2.59509	0.627873
PMI_004399_1	Scaffold3994	complement(join(36798..36850,37511..37590,37922..38005,40267..40340,41146..41237,42498..42532,48899..49121,49158..49223))	0.730922	-3.75807	-1.90999	0.0281665	0.34778	1	13	0.792837	3.88088	1.25982	10	0.669007	3.49511	1.02121	2	0.121198	0.786224	0.219189	0	0	0	0	7	0.435786	2.11058	0.627873
PMI_029498_1	Scaffold33276	complement(join(15936..21097,22544..22708,25735..25885))	0.0947156	-3.75705	-1.9096	0.021661	0.291617	1	12	0.0944538	0.462344	1.16291	11	0.0949775	0.496194	1.12333	6	0.046926	0.304414	0.657568	1	0.0105513	0.0556559	0.0987222	2	0.0160695	0.077827	0.179392
PMI_023099_1	Scaffold6727	join(4742..4823,5522..5818,7598..7816,8719..8766,8965..9006,9728..9938,10448..10533,10855..12470,12496..12631)	0.186515	-3.74991	-1.90686	0.0194537	0.271287	1	16	0.252061	1.23382	1.55054	7	0.120969	0.631981	0.714846	4	0.0626137	0.406182	0.438378	2	0.0422359	0.222786	0.197444	3	0.0482437	0.233652	0.269088
PMI_019654_1	Scaffold9114	join(10422..10551,10678..10812,11640..11954,12374..12505,13113..13240)	0.35356	-3.74159	-1.90365	0.0496174	0.482508	1	5	0.256656	1.25631	0.484544	8	0.450465	2.35338	0.816967	1	0.0510041	0.330869	0.109595	3	0.206428	1.08887	0.296167	1	0.052398	0.253772	0.0896962
PMI_017826_1	Scaffold13194	complement(join(26849..29747,33567..33660,34017..34269,35694..36401,38004..38178,38527..38748,39334..39420,39834..40524,40978..41138,41864..42037,42505..42729,43062..43739,44060..44329,45195..45283,46103..46196,46737..46925))	0.0565594	-3.72641	-1.89779	0.0335355	0.386623	1	14	0.0861256	0.421578	1.35672	4	0.0269932	0.141021	0.408483	2	0.0122253	0.0793067	0.219189	3	0.0247396	0.130496	0.296167	2	0.0125594	0.060827	0.179392
PMI_027266_1	Scaffold16203	complement(join(25674..29247,29704..30300,30949..31119,31586..31701,32827..32978,41050..42134))	0.36578	-3.71628	-1.89386	0.000616424	0.0221759	1	33	0.249851	1.223	3.19799	58	0.481709	2.5166	5.92301	14	0.105322	0.683235	1.53432	6	0.0608954	0.321211	0.592333	17	0.131386	0.636323	1.52483
PMI_022043_1	Scaffold837	join(8967..8978,14730..14886,17060..17248,17906..18059,20945..21075,21303..21539,22759..22881,24169..24324,24969..25103,25233..25535,26964..28547)	8.05157	-3.69911	-1.88718	3.39548e-07	4.48779e-05	0.0103219	645	8.74291	42.7959	62.5062	495	7.36024	38.4523	50.5498	71	0.956266	6.20341	7.78122	170	3.08896	16.2936	16.7828	236	3.26545	15.8151	21.1683
PMI_007048_1	Scaffold11339	join(98365..98827,103139..103835,104513..104791,107139..107324,107500..107655,109070..109225,110002..110136,116640..116723)	1.09965	-3.69594	-1.88594	0.00812346	0.152091	1	99	1.97991	9.69153	9.59398	10	0.219382	1.14612	1.02121	10	0.198717	1.2891	1.09595	26	0.69703	3.6767	2.56678	7	0.142904	0.692105	0.627873
PMI_006015_1	Scaffold448	complement(135876..136508)	0.884487	-3.68673	-1.88234	0.0149835	0.231562	1	15	1.02176	5.00142	1.45363	10	0.747217	3.9037	1.02121	3	0.203049	1.31721	0.328784	2	0.182622	0.963295	0.197444	5	0.347665	1.68379	0.448481
PMI_010067_1	Scaffold6684	complement(join(86382..87534,89751..89945,91875..91940,92755..92946))	0.277593	-3.66467	-1.87368	0.035759	0.400493	1	13	0.349026	1.70846	1.25982	7	0.206159	1.07704	0.714846	0	0	0	0	5	0.17995	0.949199	0.493611	3	0.0822186	0.398197	0.269088
PMI_000735_1	Scaffold18873	complement(join(10643..12684,12973..13082,13283..13334,13705..13713))	1.6494	-3.66178	-1.87255	0.000104911	0.00566773	1	64	1.24698	6.10386	6.20217	96	2.05182	10.7194	9.8036	10	0.193599	1.2559	1.09595	27	0.705195	3.71976	2.6655	30	0.59667	2.88976	2.69088
PMI_030256_1	Scaffold1876	complement(9994..10713)	1.5456	-3.65738	-1.87081	0.00423038	0.095293	1	22	1.3175	6.44906	2.132	27	1.77371	9.26642	2.75726	9	0.535543	3.47413	0.986352	8	0.642221	3.38759	0.789777	3	0.183393	0.888201	0.269088
PMI_019651_1	Scaffold8949	complement(join(55208..57147,58295..58440))	0.846223	-3.65726	-1.87076	0.000419169	0.0164305	1	38	0.78547	3.84481	3.68254	40	0.906976	4.73834	4.08483	6	0.123231	0.799416	0.657568	11	0.304793	1.60772	1.08594	15	0.316498	1.53285	1.34544
PMI_023231_1	Scaffold48297	join(13526..14062,17082..17274)	3.08019	-3.65135	-1.86843	0.00276112	0.0702387	1	67	3.95742	19.3713	6.49289	34	2.20296	11.509	3.47211	1	0.0586896	0.380726	0.109595	18	1.4252	7.51766	1.777	24	1.44705	7.00827	2.15271
PMI_008713_1	Scaffold14789	join(82824..82899,82926..83090,85958..86121,87291..87417,88309..88405,90558..90789,92607..93345)	2.1982	-3.6479	-1.86707	0.000152076	0.00751699	1	105	2.82963	13.8508	10.1754	53	1.56677	8.18534	5.4124	12	0.321326	2.08448	1.31514	34	1.22825	6.47876	3.35655	19	0.52267	2.53137	1.70423
PMI_015518_1	Scaffold10163	join(45926..45988,46041..46294,50592..50664,51341..58173)	3.1306	-3.63595	-1.86233	2.09896e-08	3.9879e-06	0.000638063	564	3.36683	16.4804	54.6566	442	2.89438	15.1212	45.1374	157	0.93125	6.04113	17.2064	118	0.944259	4.98078	11.6492	139	0.847016	4.10223	12.4678
PMI_027459_1	Scaffold21006	complement(join(10495..11614,14058..14295,15622..15784,16180..16397,16960..17106,17590..17691))	0.172132	-3.62892	-1.85954	0.0470683	0.46851	1	6	0.130135	0.637002	0.581453	9	0.214129	1.11868	0.919088	0	0	0	0	4	0.116297	0.613446	0.394889	2	0.04428	0.214455	0.179392
PMI_014908_1	Scaffold11660	complement(join(80099..80183,80588..80794,81997..82091,83270..83708))	0.416815	-3.62865	-1.85943	0.0428663	0.445289	1	5	0.261006	1.2776	0.484544	10	0.572625	2.99158	1.02121	3	0.155606	1.00943	0.328784	1	0.0699756	0.369108	0.0987222	2	0.106572	0.516146	0.179392
PMI_025422_1	Scaffold39920	complement(join(1374..1839,2648..2787,7100..7249))	0.447114	-3.62837	-1.85932	0.0364256	0.405456	1	8	0.456277	2.23344	0.775271	7	0.437952	2.288	0.714846	3	0.170014	1.1029	0.328784	1	0.0764548	0.403284	0.0987222	2	0.11644	0.563937	0.179392
PMI_029166_1	Scaffold3720	17434..18048	0.542826	-3.6283	-1.85929	0.037214	0.409826	1	10	0.701108	3.43187	0.969089	5	0.384543	2.00898	0.510604	2	0.139328	0.903838	0.219189	2	0.187967	0.991489	0.197444	2	0.143136	0.69323	0.179392
PMI_021150_1	Scaffold21346	join(12917..13249,16411..16492,16875..17027,17186..17219,17724..17858,18212..18426,18905..19000,19558..20093)	1.76639	-3.62108	-1.85642	0.000246832	0.010922	1	87	2.36823	11.5923	8.43107	39	1.16455	6.08401	3.98271	16	0.432762	2.80738	1.75351	16	0.583837	3.07963	1.57955	20	0.555737	2.69152	1.79392
PMI_028838_1	Scaffold22869	complement(join(8504..11598,14585..14676,15522..15717,16479..16663))	9.54242	-3.61071	-1.85228	1.00462e-09	2.70259e-07	3.05393e-05	807	9.75234	47.737	78.2055	704	9.3325	48.756	71.8931	151	1.81316	11.7622	16.5488	239	3.87168	20.4224	23.5946	245	3.02229	14.6374	21.9756
PMI_029196_1	Scaffold515	complement(join(46824..48362,48926..49077,53040..53497))	0.234325	-3.59672	-1.84668	0.0242783	0.314325	1	8	0.160514	0.785705	0.775271	14	0.308136	1.6098	1.42969	2	0.0398729	0.25866	0.219189	2	0.0537923	0.283744	0.197444	5	0.102407	0.495971	0.448481
PMI_010405_1	Scaffold4666	join(32656..32871,35024..35407,35525..35891,36612..36736,36870..37029,37337..37448,37696..37864,38686..38827,38950..39040,40803..40993,41375..42054)	1.23941	-3.58989	-1.84394	0.000230079	0.0103617	1	43	0.703102	3.44163	4.16708	99	1.77572	9.27696	10.11	12	0.194964	1.26476	1.31514	20	0.438376	2.31235	1.97444	29	0.484041	2.34428	2.60119
PMI_022438_1	Scaffold5600	join(11147..11523,17735..17901,19228..19431,19853..19905,20999..21145,21317..21359,22434..22521,23890..23938,25311..25547,26421..26627,27499..27630,28044..28112,28442..28630,29821..30878)	15.1483	-3.58116	-1.84043	2.76108e-06	0.000265614	0.083934	1104	15.7624	77.1557	106.987	928	14.5342	75.9314	94.7681	123	1.74495	11.3197	13.4801	275	5.26323	27.7625	27.1486	488	7.11225	34.4457	43.7717
PMI_013093_1	Scaffold6561	join(330727..331181,331360..331395,335709..337754)	2.37748	-3.57815	-1.83921	2.60926e-05	0.00181508	0.79319	90	1.52961	7.48735	8.7218	173	3.22534	16.8502	17.6669	29	0.489736	3.17697	3.17824	43	0.979658	5.16751	4.24505	40	0.693959	3.36095	3.58785
PMI_029787_1	Scaffold17632	complement(join(10445..13298,14993..15323))	4.10207	-3.5753	-1.83806	0.00662791	0.13238	1	142	1.92238	9.4099	13.7611	423	6.28176	32.818	43.1971	40	0.538065	3.49049	4.38378	10	0.181475	0.957246	0.987222	206	2.84677	13.7873	18.4774
PMI_025910_1	Scaffold686	complement(join(38086..39170,39635..39701))	0.55905	-3.5666	-1.83455	0.0149642	0.231382	1	20	0.748579	3.66424	1.93818	9	0.369522	1.9305	0.919088	2	0.0743809	0.482518	0.219189	7	0.351214	1.85259	0.691055	3	0.114621	0.555126	0.269088
PMI_023403_1	Scaffold13444	complement(join(305..556,1149..1482,3071..3202,6305..6547,9312..9709))	6.01201	-3.564	-1.8335	1.03038e-05	0.000828637	0.313225	153	4.85436	23.7617	14.8271	206	7.16965	37.4566	21.0369	29	0.914245	5.93082	3.17824	44	1.87137	9.87112	4.34378	83	2.68815	13.0191	7.44478
PMI_010203_1	Scaffold17601	join(27290..27315,27363..27639)	1.24408	-3.56306	-1.83312	0.045302	0.459159	1	12	1.70765	8.35881	1.16291	5	0.780508	4.07763	0.510604	0	0	0	0	2	0.381517	2.01243	0.197444	5	0.72631	3.51763	0.448481
PMI_024610_1	Scaffold18709	complement(19943..20953)	6.44657	-3.55411	-1.82949	1.72314e-05	0.0012714	0.523816	197	8.40185	41.1264	19.091	96	4.49128	23.4639	9.8036	41	1.73747	11.2712	4.49338	40	2.28684	12.0626	3.94889	42	1.82849	8.85565	3.76724
PMI_014317_1	Scaffold5936	join(30657..30926,32950..33767,34438..34586,35324..35401,36529..36758,36952..38165)	1.15909	-3.54759	-1.82684	9.09494e-05	0.00501773	1	88	1.37528	6.73189	8.52798	55	0.94289	4.92597	5.61665	11	0.170815	1.10809	1.20554	21	0.439941	2.3206	2.07317	29	0.462637	2.24062	2.60119
PMI_018891_1	Scaffold3868	complement(join(19630..19896,20622..20717,20743..21034,22187..22458,23051..23303,25328..25620,27505..27771,28480..28836,29612..29871,30465..30718,32658..33088))	0.124604	-3.54643	-1.82637	0.0387658	0.419523	1	11	0.155917	0.763202	1.066	6	0.0932915	0.487386	0.612725	0	0	0	0	4	0.0760024	0.400898	0.394889	3	0.0434067	0.210225	0.269088
PMI_004415_1	Scaffold9803	complement(join(72265..75023,76003..76129,76597..76614,79626..79703,83140..83253,84217..84330,85168..85281,87231..87344,88549..88662,89965..90073,91895..92010,93243..93350,95184..95307,97473..97517,99133..99207,100731..100850,103462..103556,105690..105806,107123..107242,108056..108172,108660..108782,114061..114181,116105..116148,116631..116753,119916..120032,122925..123017,126553..126693,127393..…	5.77169	-3.54197	-1.82455	1.82465e-08	3.5106e-06	0.000554674	701	4.9308	24.1359	67.9331	857	6.61257	34.5463	87.5176	136	0.950523	6.16615	14.9049	228	2.14981	11.3399	22.5087	315	2.26175	10.954	28.2543
PMI_016039_1	Scaffold1946	join(80714..80982,81118..81407,81773..82034,82481..82639,83383..83498,84261..84408,85053..85355,86139..89947)	41.1146	-3.54167	-1.82443	6.47477e-06	0.000554441	0.196827	7202	57.9792	283.804	697.938	2746	24.2499	126.689	280.424	1233	9.86295	63.9821	135.13	1040	11.2233	59.2006	102.671	1968	16.1726	78.3262	176.522
PMI_006120_1	Scaffold8308	join(62881..63240,64702..64778,65135..65952,66619..66767,67490..67567,68415..68644,69295..70246,70280..70506)	0.686838	-3.52126	-1.81609	0.000796148	0.0269296	1	57	0.850133	4.16134	5.52381	32	0.523543	2.73516	3.26787	10	0.148196	0.961364	1.09595	9	0.179937	0.949134	0.8885	19	0.289268	1.40097	1.70423
PMI_000683_1	Scaffold935	join(252794..254621,256783..256895,257683..257760,257783..258142,258503..258631,259078..259163,259640..259829,260060..260227,260773..261017,261634..261732,262587..262803,263369..263613,265295..265528)	34.6708	-3.52014	-1.81563	2.19402e-06	0.000225788	0.0666959	3186	34.4124	168.446	308.752	2948	34.9291	182.481	301.052	599	6.42866	41.7035	65.6472	556	8.05028	42.4636	54.8895	1552	17.1118	82.875	139.208
PMI_023279_1	Scaffold5952	join(44208..44250,45984..46189,46957..47089,47514..47846,48390..48701,49201..50874)	1.3604	-3.51296	-1.81269	0.000166014	0.00797262	1	75	1.19728	5.86061	7.26817	87	1.52351	7.95931	8.88451	15	0.237931	1.54349	1.64392	14	0.299592	1.58029	1.38211	42	0.684414	3.31472	3.76724
PMI_021893_1	Scaffold11849	join(36360..37385,37652..37840,39363..39585,40255..40543)	27.1267	-3.51212	-1.81234	2.62041e-07	3.60287e-05	0.0079658	1053	26.2903	128.689	102.045	1021	27.963	146.088	104.265	191	4.73833	30.7381	20.9326	260	8.70177	45.9001	25.6678	461	11.7491	56.9025	41.3499
PMI_017292_1	Scaffold19028	join(8667..8702,9639..9693,10177..10245,12626..12911,13935..14180,14782..14824,15092..15306,17634..17745,18636..18740,19394..19582,19700..19775,20507..20674)	41.3296	-3.51204	-1.81231	7.43454e-06	0.000625175	0.226003	1684	45.3818	222.141	163.195	1261	37.2774	194.749	128.774	167	4.47178	29.009	18.3023	389	14.0526	74.1246	38.4029	757	20.8243	100.855	67.9
PMI_017105_1	Scaffold30312	join(15161..15318,16748..16880,18102..18252,19417..19530,20281..20562,20829..20982,25687..25821,28067..28106,29138..29294,30292..30390,31424..31612,32251..32404,35314..35444,36023..36295,36925..37047,38058..38213,38670..38804,38940..39250)	6.72823	-3.50635	-1.80997	1.66923e-05	0.00124676	0.50743	536	7.98319	39.0771	51.9432	335	5.47326	28.5941	34.2105	53	0.784353	5.08819	5.80851	130	2.5955	13.6908	12.8339	202	3.07112	14.8739	18.1186
PMI_013272_1	Scaffold2271	complement(join(67026..67827,68584..68750,73945..74092,79771..79934))	6.05588	-3.50427	-1.80911	1.10209e-05	0.000877023	0.335023	226	7.6071	37.2362	21.9014	122	4.50465	23.5338	12.4587	51	1.70571	11.0651	5.58933	35	1.57923	8.33013	3.45528	63	2.16464	10.4837	5.65086
PMI_001482_1	Scaffold286	complement(join(38859..40612,41248..41326,41736..41837,42384..42459,43246..43350,46148..46327))	73.4789	-3.50276	-1.80849	1.20624e-06	0.000134317	0.0366684	2764	51.907	254.081	267.856	4614	95.0508	496.577	471.186	1299	24.2394	157.244	142.363	801	20.1645	106.364	79.0765	1060	20.3202	98.4139	95.0779
PMI_025851_1	Scaffold7877	complement(join(2828..3153,3673..3864,4133..4294,4594..4678,4796..5035,5532..5699,8188..8291))	16.6287	-3.4958	-1.80562	2.22193e-06	0.000225788	0.0675446	431	14.5528	71.2348	41.7677	505	18.7047	97.7195	51.571	181	6.07256	39.3934	19.8366	122	5.52199	29.1274	12.0441	92	3.17096	15.3575	8.25205
PMI_017768_1	Scaffold16465	complement(join(28620..28727,29986..30110,31240..31447,33782..33849,34516..35408))	0.563554	-3.47153	-1.79557	0.00938037	0.166757	1	18	0.553585	2.70976	1.74436	17	0.573523	2.99627	1.73605	2	0.0611176	0.396477	0.219189	4	0.164907	0.869851	0.394889	9	0.282546	1.36841	0.807265
PMI_025450_1	Scaffold2625	join(30247..30440,38196..38279,47986..49936)	7.14475	-3.47107	-1.79538	0.000500657	0.0189062	1	233	4.50719	22.0624	22.5798	461	9.7823	51.1059	47.0777	136	2.61404	16.9576	14.9049	22	0.570479	3.00916	2.17189	145	2.8632	13.8669	13.0059
PMI_028409_1	Scaffold18199	complement(13607..14872)	2.86225	-3.46559	-1.7931	6.5688e-05	0.00391539	1	88	2.99715	14.6708	8.52798	73	2.72734	14.2485	7.45482	13	0.43994	2.85394	1.42473	29	1.32401	6.98389	2.86294	28	0.973461	4.71462	2.51149
PMI_028893_1	Scaffold14207	join(3659..3715,4336..4431,4982..5115,6571..6905)	1.6091	-3.45632	-1.78924	0.00931132	0.166015	1	19	1.31711	6.44717	1.84127	25	1.90108	9.93185	2.55302	10	0.688801	4.46833	1.09595	2	0.185852	0.980331	0.197444	7	0.495338	2.399	0.627873
PMI_017257_1	Scaffold12448	join(22408..23241,33135..33221,36076..36186,44377..44520,45629..45839,46949..47177)	0.963216	-3.44994	-1.78657	0.00295783	0.0738826	1	36	0.960553	4.70183	3.48872	33	0.965879	5.04607	3.36999	2	0.053024	0.343973	0.219189	15	0.536508	2.82998	1.48083	13	0.354076	1.71484	1.16605
PMI_000678_1	Scaffold935	complement(129285..129584)	18.0882	-3.44589	-1.78488	0.000758448	0.0260226	1	108	15.5225	75.9816	10.4662	131	20.6538	107.902	13.3778	28	3.99872	25.9402	3.06865	9	1.734	9.14649	0.8885	71	10.4167	50.4498	6.36843
PMI_024028_1	Scaffold24176	join(11131..11545,14243..15010,15809..16006,16382..16578)	0.304129	-3.43479	-1.78022	0.0325363	0.378954	1	8	0.218596	1.07001	0.775271	13	0.389661	2.03571	1.32757	4	0.108602	0.704513	0.438378	1	0.0366285	0.193208	0.0987222	4	0.11157	0.54035	0.358785
PMI_028435_1	Scaffold421	join(23091..23112,24287..24849)	0.809648	-3.43475	-1.78021	0.0299827	0.360968	1	11	0.810768	3.96865	1.066	10	0.808527	4.22401	1.02121	1	0.0732366	0.475095	0.109595	5	0.494016	2.60584	0.493611	3	0.225715	1.09317	0.269088
PMI_026059_1	Scaffold6263	join(81442..82650,83808..83915)	0.35329	-3.43349	-1.77967	0.0348127	0.394583	1	15	0.491095	2.40387	1.45363	6	0.215484	1.12576	0.612725	2	0.0650621	0.422066	0.219189	2	0.087775	0.462996	0.197444	5	0.167101	0.809295	0.448481
PMI_007166_1	Scaffold17824	join(87..228,3303..3440,5651..5792,7196..7315,8568..8844,8967..9286,9864..9991,10864..11169,12745..12910,13553..13672,14945..15013,17456..17734,18449..18556,19259..19363,20622..20867,24866..25120,25866..25930,26837..26922,27648..27816,28612..28758,29078..29531,30518..30609,31912..31999,32956..33176,34003..34081,34197..34361,36464..36628,37284..37400,37946..38206,38823..38975,41086..41267,43178..4…	2.07029	-3.42573	-1.77641	9.68993e-08	1.51058e-05	0.00294564	395	2.06195	10.0931	38.279	363	2.07863	10.8594	37.0699	108	0.56018	3.63396	11.8362	117	0.818715	4.31856	11.5505	109	0.580819	2.81299	9.77688
PMI_014116_1	Scaffold17530	complement(join(40936..42987,43340..43448,44280..44353,44681..44713,45386..45417,45702..45876,46350..46440,46845..47252))	1.62978	-3.40845	-1.76912	2.96244e-05	0.00201917	0.900552	125	1.8123	8.87105	12.1136	91	1.44727	7.56103	9.293	38	0.547428	3.55123	4.1646	20	0.388701	2.05032	1.97444	37	0.54759	2.65206	3.31876
PMI_004614_1	Scaffold15403	join(41950..42126,42588..42798,52129..52282,54122..54312,56848..56964,61114..61253,62003..62143,63193..63249,66087..66177,68013..68205,76838..77063,81444..81536,82949..83004,83827..83917,85597..85842,86091..86265,86814..86952,87595..87727,88538..88712,89279..89417,90060..90192,91553..91671,93239..93286,93858..93905,94796..94832,95670..95940,96551..97701,102455..103350)	42.3392	-3.40731	-1.76864	8.84162e-05	0.00492265	1	4610	35.1938	172.271	446.75	5909	49.4845	258.523	603.432	657	4.98373	32.3301	72.0037	1148	11.7483	61.9698	113.333	3087	24.0567	116.51	276.892
PMI_000733_1	Scaffold18873	join(2291..2552,3150..3704,4056..5400)	0.235153	-3.40357	-1.76705	0.0466593	0.465944	1	17	0.339042	1.65958	1.64745	6	0.131264	0.685766	0.612725	0	0	0	0	7	0.187141	0.987132	0.691055	3	0.0610745	0.295793	0.269088
PMI_000879_1	Scaffold5848	complement(join(5971..6264,6289..8395,13528..13809))	13.7912	-3.39856	-1.76493	8.5043e-07	9.98155e-05	0.0258522	525	8.43721	41.2995	50.8772	1086	19.1452	100.021	110.903	258	4.11987	26.7261	28.2754	175	3.77002	19.8861	17.2764	288	4.72461	22.882	25.8325
PMI_000736_1	Scaffold18873	complement(join(16349..16352,17729..17853,18044..18162,18362..18553,21021..21949))	2.98228	-3.3984	-1.76486	0.00012219	0.00638225	1	72	2.26772	11.1003	6.97744	107	3.69684	19.3135	10.9269	23	0.719795	4.66939	2.52068	21	0.88663	4.6768	2.07317	36	1.15743	5.60559	3.22906
PMI_006563_1	Scaffold3498	complement(join(12504..13844,16398..17137,17983..18048,18691..18821,23721..23788,24000..24051,24972..25033,25313..25422,26419..26496,26975..27073,27570..27792,28263..28399,28746..28811,29126..29242,29581..29646,30604..30675,32166..32386,32748..32831,33229..33390,35514..35602,35969..36052,46530..47106))	0.239718	-3.39477	-1.76332	0.00489552	0.106987	1	33	0.306329	1.49946	3.19799	17	0.173107	0.904365	1.73605	5	0.0461178	0.299172	0.547973	8	0.0995476	0.525094	0.789777	9	0.0852808	0.413028	0.807265
PMI_017302_1	Scaffold376	complement(join(29567..31189,31755..31886,31995..32148))	1.67045	-3.39347	-1.76276	0.00065761	0.0233809	1	81	1.82953	8.9554	7.84962	61	1.51138	7.89595	6.22937	10	0.224429	1.45589	1.09595	12	0.363331	1.9165	1.18467	43	0.991418	4.80159	3.85693
PMI_014606_1	Scaffold8797	join(32045..32258,33240..33410,35950..36150,36970..37035,37175..37226,37377..37450,38168..38319,39492..39632,40790..40919,41217..41305,42114..42226,43744..43811,44313..44399,45025..45239,45653..45753,46134..46231,46422..47128)	3.07156	-3.37996	-1.75701	1.52534e-06	0.000164428	0.0463687	159	2.55908	12.5265	15.4085	203	3.58405	18.7242	20.7305	54	0.863585	5.60218	5.91811	45	0.970882	5.12121	4.4425	63	1.03505	5.01291	5.65086
PMI_026850_1	Scaffold44987	join(17275..17323,18360..18428,19405..19521,21184..21389,22234..22366,22774..23120)	0.616983	-3.36286	-1.74969	0.0249749	0.319669	1	11	0.514983	2.5208	1.066	14	0.718983	3.7562	1.42969	2	0.0930368	0.60354	0.219189	2	0.125515	0.662069	0.197444	7	0.334528	1.62017	0.627873
PMI_016768_1	Scaffold24295	complement(join(1828..1937,4811..5020,5555..5693,7112..7205,10017..10234,12014..12147,13174..13355,13773..13939,14616..14779,16134..16204,17072..17214,18830..18982,20311..20493,21199..21344,23348..23553,25021..25154,25846..26057,27372..27509,28539..28590,28740..28914,30056..30167,30848..30937,32198..32322,34125..34175))	0.723287	-3.36193	-1.74929	0.00300592	0.0747765	1	31	0.392098	1.91929	3.00418	76	1.05448	5.50893	7.76118	4	0.050271	0.326114	0.438378	19	0.322146	1.69926	1.87572	27	0.348603	1.68834	2.4218
PMI_014758_1	Scaffold1451	join(66009..66158,67231..67633,68623..68810)	0.752753	-3.36175	-1.74921	0.0212817	0.288678	1	16	0.931026	4.5573	1.55054	9	0.574479	3.00127	0.919088	4	0.231274	1.5003	0.438378	4	0.31201	1.64579	0.394889	3	0.178196	0.863029	0.269088
PMI_004128_1	Scaffold11222	join(22701..23195,24392..24427,24500..24526,27405..27637,28107..28233,28704..29391,29806..31612)	0.631711	-3.35678	-1.74708	0.00180233	0.0509193	1	66	0.833811	4.08144	6.39599	31	0.429611	2.24443	3.16575	21	0.263613	1.71009	2.30149	14	0.237093	1.25062	1.38211	7	0.0902726	0.437204	0.627873
PMI_012674_1	Scaffold6941	complement(join(15309..18151,18931..19011,19421..19654))	8.7621	-3.34772	-1.74318	0.000674783	0.0238798	1	1097	14.978	73.3163	106.309	170	2.54617	13.302	17.3605	133	1.80436	11.7051	14.5761	289	5.28947	27.9009	28.5307	137	1.90943	9.24764	12.2884
PMI_012374_1	Scaffold8401	join(20050..20872,21450..21641,22508..22603,22902..23140,23333..23606,23834..24171,24475..24658,24840..26527)	66.093	-3.33115	-1.73602	8.78575e-06	0.000717952	0.267078	8102	91.1172	446.012	785.156	3329	41.0688	214.557	339.96	1340	14.974	97.1379	146.857	1525	22.9903	121.269	150.551	2332	26.7714	129.658	209.171
PMI_026819_1	Scaffold56109	join(10287..10484,14102..14129,15114..15337)	1.66142	-3.32836	-1.73481	0.0192515	0.270687	1	27	2.58709	12.6636	2.61654	7	0.735759	3.84385	0.714846	4	0.38083	2.47049	0.438378	7	0.899109	4.74262	0.691055	4	0.391239	1.89483	0.358785
PMI_029267_1	Scaffold16659	join(20803..21705,21747..21906,31451..31620,31659..31970)	2.68163	-3.32767	-1.73451	0.000131142	0.00676841	1	111	3.09781	15.1635	10.7569	74	2.26544	11.8354	7.55694	16	0.443686	2.87824	1.75351	35	1.30938	6.90673	3.45528	33	0.940112	4.55311	2.95997
PMI_007537_1	Scaffold9799	complement(join(73521..74545,74566..75048,75073..75741,78299..78846,79728..79838,80780..80928,82150..82307,83591..83671,85040..85103,85952..86083))	0.479929	-3.32445	-1.73311	0.00755986	0.145451	1	52	0.655597	3.2091	5.03926	22	0.304261	1.58956	2.24666	5	0.0626366	0.406331	0.547973	23	0.388712	2.05038	2.27061	5	0.0643485	0.311649	0.448481
PMI_008538_1	Scaffold8721	complement(join(83929..84716,86972..87450,88056..88180,88878..89001,89592..89856,96484..96608,97297..97420,97687..97967,101568..102178))	14.6719	-3.32326	-1.7326	1.13899e-06	0.000127764	0.0346242	851	12.5577	61.4689	82.4695	1037	16.7861	87.6959	105.899	386	5.65967	36.715	42.3035	188	3.71881	19.616	18.5598	270	4.06704	19.6973	24.218
PMI_017307_1	Scaffold6202	join(85808..86022,92767..93145,98806..98953,99406..99542,100185..100320,101153..101248,101787..101917,102723..102829,102874..102937,103065..103220,105042..105146,105298..105456,105705..105800,106483..109733)	20.9057	-3.31636	-1.7296	2.05504e-06	0.000215418	0.0624712	2070	17.2306	84.3425	200.601	2692	24.5808	128.418	274.909	572	4.73097	30.6904	62.6881	475	5.30018	27.9574	46.893	1175	9.98395	48.3538	105.393
PMI_018303_1	Scaffold24102	join(2142..2245,2800..2836,2913..3243,3323..3439,4301..4420,5315..5416,6878..6991,8782..8913,9261..9380,9686..9802,12384..12500,13381..13500,14084..14191,14925..15041,15899..16027,18277..18351,18669..18767,19624..19731,20576..20698,21908..22027,25109..25222,25296..25348)	1.35406	-3.31587	-1.72939	0.000106705	0.00575131	1	73	1.22143	5.97881	7.07435	81	1.48669	7.76696	8.27179	15	0.24938	1.61776	1.64392	27	0.605586	3.19435	2.6655	28	0.478231	2.31615	2.51149
PMI_013862_1	Scaffold23331	join(18122..18156,18273..18386,19030..19143,19848..19961,21026..21137,21931..22041,25033..25361,25370..25708)	0.70977	-3.31503	-1.72902	0.0123927	0.20452	1	22	0.748107	3.66192	2.132	18	0.671434	3.50779	1.83818	4	0.135153	0.876752	0.438378	11	0.501418	2.64488	1.08594	3	0.104135	0.504341	0.269088
PMI_001742_1	Scaffold1771	complement(join(166276..166379,167178..167293,173204..173330,175479..175622,176881..176911,177069..177214))	9.32751	-3.31312	-1.72819	0.004015	0.0919538	1	40	2.58192	12.6383	3.87635	227	16.0731	83.9711	23.1814	62	3.97649	25.7959	6.79487	17	1.47095	7.759	1.67828	42	2.76737	13.4028	3.76724
PMI_003142_1	Scaffold16707	join(115326..115542,120834..120977,123252..124034,124840..127366)	0.686616	-3.30936	-1.72655	0.000950291	0.0309956	1	50	0.587281	2.87469	4.84544	61	0.785951	4.10607	6.22937	15	0.175062	1.13565	1.64392	8	0.12596	0.664414	0.789777	28	0.335713	1.62591	2.51149
PMI_001837_1	Scaffold2660	complement(join(130653..133341,134278..134366,134561..134739,135165..135264,135620..135758,136118..136307,137026..137457))	13.0958	-3.30467	-1.72451	1.34033e-05	0.00102117	0.407446	982	11.0901	54.2852	95.1645	1219	15.1014	78.8948	124.485	296	3.32154	21.5472	32.44	170	2.57359	13.5752	16.7828	562	6.4788	31.3778	50.4092
PMI_001830_1	Scaffold361	join(181935..182263,186688..186810,187370..187511,188729..193059,193620..193784,195081..195218,195350..195418,195864..195944,196484..196561,197470..197664,198632..198763,199332..199445,199667..200018,200548..200831,201423..201491,202446..202643,202742..205143)	13.3372	-3.30441	-1.72439	1.4851e-07	2.19153e-05	0.00451455	3230	15.1349	74.0843	313.016	2245	11.5394	60.2858	229.261	641	2.98442	19.3603	70.2501	809	5.08151	26.804	79.8662	1069	5.11317	24.7638	95.8852
PMI_027031_1	Scaffold20834	complement(join(2277..2850,3624..3720,5151..5385,6002..6154,7363..7572,8162..8325,9913..10027))	0.26419	-3.30323	-1.72388	0.0336889	0.387773	1	8	0.222833	1.09075	0.775271	10	0.305548	1.59628	1.02121	2	0.0553533	0.359083	0.219189	2	0.0746768	0.393906	0.197444	4	0.113732	0.550822	0.358785
PMI_008352_1	Scaffold10960	complement(join(39419..40341,40727..40887,41354..41689,42057..42500,42882..43268,44042..46355,46653..46824,47199..47865,48355..48608,49782..50297))	91.548	-3.29388	-1.71979	1.85841e-05	0.00136017	0.564938	17402	121.533	594.893	1686.41	8036	61.5635	321.628	820.643	2723	18.8958	122.579	298.426	3383	31.671	167.058	333.977	5677	40.4713	196.008	509.205
PMI_001345_1	Scaffold2639	complement(join(217548..217836,218826..219080,220061..220302,220806..221164))	1.5168	-3.28654	-1.71657	0.00136243	0.0412104	1	29	1.09208	5.34563	2.81036	47	1.94152	10.1432	4.79968	8	0.299343	1.94187	0.876757	10	0.504802	2.66273	0.987222	17	0.653488	3.16494	1.52483
PMI_001317_1	Scaffold4377	join(57146..57214,60646..60948,63390..67231)	0.178751	-3.274	-1.71106	0.0129657	0.21111	1	13	0.133018	0.651111	1.25982	20	0.224484	1.17278	2.04242	5	0.0508346	0.32977	0.547973	7	0.096013	0.50645	0.691055	3	0.0313344	0.151757	0.269088
PMI_003289_1	Scaffold12295	join(363..532,1245..2348,2892..2984,4284..4404,4533..4657,4820..5280)	1.47752	-3.2735	-1.71083	0.000175559	0.00832579	1	84	1.74635	8.54824	8.14035	53	1.2087	6.31463	5.4124	18	0.371833	2.41212	1.9727	17	0.473769	2.49904	1.67828	28	0.594215	2.87787	2.51149
PMI_020996_1	Scaffold18570	4433..6181	2.846	-3.27201	-1.71018	8.05668e-05	0.00463439	1	153	3.77191	18.4632	14.8271	71	1.92008	10.0311	7.25058	26	0.636895	4.13161	2.84946	36	1.18971	6.27546	3.554	41	1.03178	4.99708	3.67754
PMI_016769_1	Scaffold13691	join(3763..3820,4091..4182,9926..10090,12568..12802,15854..15999,17386..17485,18880..19266,19910..20040,21561..21724,22226..23323)	0.70225	-3.26892	-1.70881	0.00161126	0.0469163	1	51	0.853659	4.1786	4.94235	30	0.55084	2.87777	3.06363	10	0.166318	1.07892	1.09595	18	0.403881	2.13039	1.777	9	0.153777	0.744765	0.807265
PMI_001525_1	Scaffold124	complement(join(133522..135880,145810..145820,146856..147602,156503..156536,165787..166787))	4.14464	-3.26068	-1.70517	0.00960158	0.169303	1	728	7.56021	37.0067	70.5497	64	0.729076	3.80893	6.53573	79	0.815181	5.28817	8.65797	225	3.13222	16.5218	22.2125	51	0.540639	2.6184	4.5745
PMI_026017_1	Scaffold8431	complement(join(36025..36974,37511..37625,38174..38330,38827..38940,39042..39170,39607..39835,40600..40836,41991..43708))	0.85103	-3.25506	-1.70268	0.000143044	0.00723528	1	87	1.02803	5.03212	8.43107	52	0.674031	3.52136	5.31028	21	0.246564	1.59949	2.30149	22	0.348478	1.83815	2.17189	21	0.253303	1.22678	1.88362
PMI_001529_1	Scaffold124	join(246331..246510,249791..250066,250531..250681,253142..254309)	3.04339	-3.25287	-1.70171	0.00150724	0.0446139	1	131	3.18224	15.5768	12.6951	109	2.90455	15.1743	11.1312	20	0.482743	3.13161	2.19189	13	0.423323	2.23295	1.28339	83	2.05814	9.96787	7.44478
PMI_017993_1	Scaffold6505	complement(join(47595..47761,49570..49658,50961..51038,52175..52203,54941..56311))	0.281968	-3.24851	-1.69978	0.031994	0.374956	1	15	0.372994	1.82578	1.45363	7	0.190941	0.997538	0.714846	4	0.0988314	0.641131	0.438378	3	0.0999997	0.527479	0.296167	3	0.0761494	0.368803	0.269088
PMI_021703_1	Scaffold3852	join(20136..20187,27790..28009,28931..35814,36191..37086)	0.780343	-3.24306	-1.69735	0.00012633	0.00655343	1	128	0.685435	3.35515	12.4043	149	0.875251	4.5726	15.216	23	0.122379	0.793889	2.52068	38	0.272776	1.43884	3.75144	71	0.388105	1.87965	6.36843
PMI_008895_1	Scaffold6120	join(45..106,307..464,1222..1433,2288..2510,2775..2951,3695..3798,3906..4016,5069..5261,5540..5775,6327..6675,6851..8218,8280..11534)	1.38725	-3.24202	-1.69689	5.32062e-06	0.000468816	0.161742	201	1.3441	6.57926	19.4787	195	1.43041	7.47292	19.9136	44	0.292356	1.89655	4.82216	47	0.421308	2.22232	4.63994	96	0.655301	3.17372	8.61083
PMI_029193_1	Scaffold38404	complement(join(5940..7981,12772..12807,12985..13438))	1.43391	-3.24184	-1.69681	0.00023468	0.0105222	1	62	1.05582	5.16814	6.00835	97	1.812	9.46648	9.90572	16	0.270733	1.75627	1.75351	23	0.525038	2.76947	2.27061	36	0.625797	3.03083	3.22906
PMI_000172_1	Scaffold9722	join(35302..35313,38002..40016)	1.49128	-3.23691	-1.69462	0.00168253	0.0485729	1	36	0.765788	3.74848	3.48872	95	2.21677	11.5811	9.70148	14	0.295909	1.9196	1.53432	13	0.370695	1.95534	1.28339	36	0.781705	3.78592	3.22906
PMI_001700_1	Scaffold2103	complement(join(101662..104135,104919..105144,106074..106167))	0.448332	-3.22236	-1.68812	0.0175402	0.256349	1	23	0.354945	1.73743	2.2289	32	0.541719	2.83012	3.26787	0	0	0	0	9	0.186184	0.982085	0.8885	18	0.283557	1.37331	1.61453
PMI_009149_1	Scaffold4665	complement(join(3512..4752,5479..5564,5749..5920,6212..6378,7283..7471,7757..7834,8206..8328,8955..9080,9470..9548,9711..9907,10988..11108,11635..11735,12169..12302,12423..12558,12722..12788,13297..13373,13593..13634,14391..14501,15040..15245,15364..15463,15912..16055,16437..16674,16934..17034,17915..18013,18665..19950,20229..20384,21279..21509))	0.593123	-3.20227	-1.6791	0.000224922	0.0101747	1	83	0.616186	3.01618	8.04344	70	0.570061	2.97819	7.14846	14	0.103273	0.669942	1.53432	33	0.328408	1.73229	3.25783	25	0.189456	0.917563	2.2424
PMI_008434_1	Scaffold35881	complement(join(52409..56378,57175..57549,58585..58786,59626..61016))	2.48166	-3.19869	-1.67748	0.0001993	0.00921667	1	259	1.8807	9.20589	25.0994	387	3.08263	16.1047	39.5208	49	0.353541	2.29346	5.37014	60	0.584033	3.08066	5.92333	211	1.564	7.57469	18.9259
PMI_018111_1	Scaffold21833	join(44012..44331,45764..46567,53957..57438)	4.01416	-3.1955	-1.67604	0.000694745	0.0243941	1	319	2.98625	14.6175	30.9139	491	5.04206	26.3414	50.1413	90	0.837149	5.43068	9.86352	45	0.564697	2.97866	4.4425	264	2.52275	12.2181	23.6798
PMI_006333_1	Scaffold67	complement(join(20187..21596,22443..23080))	0.323972	-3.18492	-1.67126	0.0233215	0.307303	1	22	0.463183	2.26725	2.132	8	0.184761	0.965252	0.816967	2	0.0418393	0.271416	0.219189	6	0.169335	0.893212	0.592333	6	0.128948	0.624516	0.538177
PMI_004374_1	Scaffold11627	complement(join(99536..101110,102403..102648,103452..103670,104810..104929,106177..106294,106948..107124,107545..107758,108244..108385,109659..109889,119550..120002))	0.520363	-3.17725	-1.66778	0.0104366	0.180969	1	69	0.851259	4.16685	6.68671	14	0.189466	0.989832	1.42969	12	0.147102	0.954267	1.31514	20	0.330757	1.74468	1.97444	6	0.0755611	0.365954	0.538177
PMI_024619_1	Scaffold1547	complement(join(15347..18543,19521..19757))	1.41425	-3.1744	-1.66649	0.00414913	0.0939862	1	177	2.22246	10.8787	17.1529	44	0.606042	3.16616	4.49332	14	0.174667	1.13309	1.53432	66	1.11089	5.85972	6.51566	24	0.307613	1.48982	2.15271
PMI_010107_1	Scaffold9654	complement(join(78977..82234,82921..83016,83230..83388,83541..83645,89387..89471,95433..95464))	13.4435	-3.16765	-1.66341	4.21837e-05	0.00272839	1	824	9.51254	46.5632	79.8529	1372	17.3746	90.7704	140.11	297	3.40683	22.1005	32.5496	185	2.86291	15.1013	18.2636	594	6.99987	33.9015	53.2795
PMI_001176_1	Scaffold2001	complement(join(102041..106316,106729..106920,107413..107574,107884..107968,108086..108325,108819..108986,111436..111602))	31.1834	-3.16744	-1.66332	1.86527e-05	0.00136017	0.567024	2362	19.2524	94.2389	228.899	4822	43.1143	225.243	492.427	1350	10.9336	70.9274	147.953	804	8.7847	46.3376	79.3726	1274	10.6001	51.3377	114.273
PMI_018659_1	Scaffold10730	complement(join(26280..29321,29655..30088,30517..30986,31211..31569,40534..40646))	12.5911	-3.16204	-1.66086	2.8337e-07	3.81157e-05	0.00861416	1152	11.2431	55.0342	111.639	1302	13.9391	72.8225	132.961	348	3.37472	21.8922	38.1389	325	4.25191	22.428	32.0847	509	5.07092	24.5592	45.6553
PMI_028920_1	Scaffold25878	complement(join(9014..9662,10321..10584,11014..11158,11882..12124))	3.03492	-3.15769	-1.65887	0.000431204	0.0167409	1	91	3.01595	14.7628	8.81871	84	3.05388	15.9545	8.57815	13	0.428105	2.77717	1.42473	38	1.68824	8.90511	3.75144	33	1.11643	5.40703	2.95997
PMI_008036_1	Scaffold22943	complement(join(3309..3528,3549..4865,6445..6505,6975..7063,8027..8092,17407..17782))	0.406403	-3.15759	-1.65882	0.0189707	0.268503	1	16	0.324044	1.58617	1.55054	22	0.488762	2.55345	2.24666	1	0.0201237	0.130545	0.109595	10	0.271488	1.43205	0.987222	7	0.144716	0.700882	0.627873
PMI_012792_1	Scaffold10909	complement(7479..9110)	6.61156	-3.15061	-1.65563	2.10667e-06	0.000218568	0.0640405	280	7.39772	36.2113	27.1345	201	5.8254	30.4338	20.5263	64	1.68013	10.8992	7.01406	87	3.08124	16.2529	8.58883	79	2.1306	10.3188	7.086
PMI_012046_1	Scaffold7932	complement(join(37994..40231,40688..40800,41202..41394,41737..41820,42112..42239,43443..43632,43751..43829,44092..44264,45217..45289,51996..52103))	14.4659	-3.15002	-1.65536	9.42986e-05	0.00519309	1	1031	13.1562	64.3986	99.913	1127	15.7756	82.4169	115.09	186	2.35835	15.2989	20.3846	210	3.59218	18.948	20.7317	682	8.88363	43.0248	61.1728
PMI_026909_1	Scaffold17868	join(11246..11331,20677..20808,22922..22991,23726..23873,25092..25174,25583..25697,25773..28387)	4.98637	-3.14231	-1.65183	0.000136641	0.00699283	1	339	4.49894	22.022	32.8521	376	5.47379	28.5969	38.3974	66	0.870319	5.64586	7.23324	65	1.15635	6.09953	6.41694	226	3.06163	14.828	20.2713
PMI_020415_1	Scaffold6072	complement(join(19133..22718,23071..23236,23479..23998))	26.198	-3.13099	-1.64662	1.09236e-05	0.000871565	0.332066	3107	31.3596	153.503	301.096	1900	21.0365	109.901	194.03	452	4.53306	29.4065	49.5368	736	9.95803	52.5266	72.6595	1281	13.1981	63.9205	114.901
PMI_001419_1	Scaffold4509	join(96043..96127,97265..97558,98000..98352,98833..99387)	2.086	-3.13096	-1.64661	0.00275181	0.0701192	1	62	2.07718	10.1676	6.00835	57	2.09482	10.944	5.82089	10	0.332894	2.15952	1.09595	10	0.449105	2.36894	0.987222	39	1.33377	6.45964	3.49815
PMI_001158_1	Scaffold6273	join(86618..87628,90027..90152,90660..90824,91087..91178,91697..91776,92042..92172,92307..92425,93090..93300,93729..93855,93979..94103,94558..94623,94799..94905,95175..95230,95591..95706,96423..96527,96723..96946,97404..97485,97972..98082,98406..98536,98824..99519)	210.691	-3.1296	-1.64598	0.000248151	0.0109645	1	19204	213.358	1044.37	1861.04	17069	208.025	1086.79	1743.1	4880	53.8717	349.472	534.822	2490	37.0836	195.609	245.818	10555	119.704	579.745	946.743
PMI_021929_1	Scaffold10933	complement(join(79821..83844,85884..86009,88258..88489))	0.703155	-3.12509	-1.6439	0.00256706	0.0663534	1	42	0.413273	2.02294	4.07017	92	0.993038	5.18795	9.39512	15	0.146657	0.951382	1.64392	10	0.131903	0.695762	0.987222	42	0.421863	2.04315	3.76724
PMI_016099_1	Scaffold4035	complement(join(23865..24574,25274..25417,26702..26772,27874..28058,28923..29046))	0.348886	-3.11179	-1.63775	0.0499356	0.484109	1	9	0.314476	1.53934	0.87218	10	0.383297	2.00247	1.02121	3	0.104157	0.675682	0.328784	1	0.0468394	0.247069	0.0987222	5	0.17834	0.863729	0.448481
PMI_019591_1	Scaffold32159	join(20061..20135,20629..21446,22529..23090,23382..23980,24345..24501,24635..24776,25923..26299,26547..26680)	0.150323	-3.11169	-1.6377	0.0427571	0.445029	1	9	0.135497	0.663247	0.87218	10	0.165149	0.862795	1.02121	2	0.0299186	0.194085	0.219189	4	0.080726	0.425814	0.394889	3	0.0461044	0.223291	0.269088
PMI_015874_1	Scaffold716	complement(join(38004..40423,41171..41275,41988..42140,42856..43841,50535..50652,53588..53782))	5.10591	-3.09847	-1.63156	6.42441e-07	7.81182e-05	0.0195296	468	5.074	24.8368	45.3534	432	5.13781	26.8416	44.1162	126	1.35737	8.80544	13.8089	144	2.09283	11.0393	14.216	169	1.87036	9.05844	15.1587
PMI_012936_1	Scaffold29485	complement(join(5956..8250,9313..9494,10148..10276,11001..11622))	564.323	-3.08631	-1.62588	0.00123318	0.0378278	1	29001	387.382	1896.21	2810.45	50589	741.264	3872.6	5166.19	12204	161.977	1050.76	1337.49	4009	71.7843	378.648	395.777	23897	325.84	1578.09	2143.47
PMI_019712_1	Scaffold14698	complement(join(12610..12641,13760..13888,14742..14909,15398..15466,16358..16641,17227..17518,18760..18891,19661..19783,20561..20638,20865..20945,21296..21367,23371..23535,24091..25566))	9.16646	-3.06716	-1.6169	3.16303e-07	4.21723e-05	0.00961528	770	10.7065	52.4077	74.6198	500	7.62638	39.8427	51.0604	209	2.88754	18.7318	22.9053	184	3.42959	18.0904	18.1649	228	3.23614	15.6731	20.4507
PMI_001988_1	Scaffold15071	complement(join(112562..113167,113291..113451,113665..113835,114136..114484,115231..115487))	0.59415	-3.06362	-1.61524	0.0123753	0.204474	1	25	0.698156	3.41742	2.42272	16	0.490143	2.56067	1.63393	7	0.194238	1.26005	0.767162	5	0.187176	0.987315	0.493611	8	0.228054	1.1045	0.717569
PMI_024941_1	Scaffold25345	complement(join(7243..7302,7870..8089,8928..9107,9578..9691,10100..10257,11804..11985,14523..14652,15252..15392,16876..17013,25726..25898))	4.36795	-3.05806	-1.61262	0.000215374	0.00978647	1	121	3.4875	17.071	11.726	166	5.2484	27.4193	16.9521	28	0.801882	5.2019	3.06865	34	1.31363	6.92916	3.35655	84	2.47139	11.9693	7.53448
PMI_010300_1	Scaffold4658	complement(join(132402..133122,134272..134341,135750..135922,138668..138768,139150..139290))	5.85826	-3.0564	-1.61184	5.31518e-05	0.00328407	1	150	5.36295	26.2512	14.5363	162	6.35357	33.1931	16.5436	26	0.923656	5.99186	2.84946	56	2.68391	14.1571	5.52844	75	2.73721	13.2567	6.72721
PMI_029822_1	Scaffold11046	join(9097..9797,9913..10022)	2.73566	-3.04147	-1.60477	0.00209686	0.0570659	1	70	3.72166	18.2173	6.78362	30	1.74965	9.14073	3.06363	14	0.739591	4.79781	1.53432	20	1.4254	7.51869	1.97444	15	0.814076	3.94269	1.34544
PMI_027137_1	Scaffold33564	join(6489..6788,7171..7203,7552..7636,8153..8252,8779..8882,8952..9194,10219..10357)	3.3468	-3.01786	-1.59353	0.00213206	0.0577012	1	33	1.41723	6.93723	3.19799	112	5.27636	27.5654	11.4375	26	1.10949	7.1974	2.84946	21	1.20896	6.37703	2.07317	26	1.13981	5.52029	2.3321
PMI_029944_1	Scaffold46422	complement(join(14745..15394,16120..16298))	1.89701	-3.01629	-1.59277	0.0167384	0.248332	1	17	0.884208	4.32813	1.64745	51	2.90982	15.2018	5.20816	10	0.516808	3.3526	1.09595	3	0.209167	1.10332	0.296167	22	1.16805	5.65706	1.97332
PMI_013448_1	Scaffold9579	join(7383..7575,13814..13900,14134..14331,14711..14785,15116..15220,15590..15712,16424..16624,17237..17286,18539..18681,18875..20465)	154.834	-3.0159	-1.59259	6.22306e-06	0.000542048	0.189175	9241	144.055	705.136	895.535	9685	165.614	865.223	989.04	3082	47.738	309.682	337.771	2857	59.7014	314.913	282.049	3541	56.3467	272.895	317.614
PMI_025249_1	Scaffold13089	join(342..1078,2329..2461,6156..10295)	8.38886	-3.01083	-1.59016	3.17125e-05	0.00212341	0.964028	847	7.28963	35.6822	82.0818	1005	9.48808	49.5689	102.631	289	2.47141	16.0323	31.6728	151	1.74207	9.18908	14.907	506	4.44536	21.5296	45.3863
PMI_021353_1	Scaffold13178	join(28703..28821,33210..33454,33773..34707)	2.81036	-3.00929	-1.58942	0.00138926	0.0418555	1	109	3.61807	17.7102	10.5631	55	2.00264	10.4625	5.61665	22	0.725601	4.70706	2.41108	14	0.622939	3.28588	1.38211	47	1.59251	7.71278	4.21572
PMI_008623_1	Scaffold3817	join(70575..70937,75062..75284,75892..77993,78027..78268)	9.99442	-3.00739	-1.58851	0.00094271	0.0308476	1	925	13.6124	66.6316	89.6407	395	6.37646	33.3127	40.3377	81	1.18441	7.6834	8.87716	422	8.32476	43.9115	41.6608	159	2.38849	11.5678	14.2617
PMI_026893_1	Scaffold11972	join(2973..3240,4884..7387)	2.75734	-3.00451	-1.58713	0.00105882	0.0337036	1	77	1.19773	5.86278	7.46198	253	4.31695	22.5532	25.8366	37	0.571864	3.70975	4.055	44	0.917458	4.83941	4.34378	91	1.44492	6.99795	8.16235
PMI_006450_1	Scaffold673	join(16608..16803,18544..18754,19646..19797,20496..21771)	11.6305	-3.00246	-1.58615	0.0230023	0.304417	1	244	5.73342	28.0647	23.6458	680	17.5276	91.57	69.4422	46	1.074	6.96719	5.04135	27	0.850461	4.48602	2.6655	432	10.362	50.1846	38.7487
PMI_005885_1	Scaffold4721	complement(join(76726..79123,79964..80197,80822..81168,82292..82571,83195..83426,83937..84222,88398..88728))	0.29933	-3.00234	-1.58609	0.0141919	0.22458	1	34	0.356869	1.74685	3.2949	21	0.24179	1.26319	2.14454	8	0.0834341	0.541247	0.876757	16	0.225121	1.18747	1.57955	3	0.0321429	0.155673	0.269088
PMI_016717_1	Scaffold17022	complement(join(3640..3645,4164..4814))	1.79225	-2.99765	-1.58383	0.00589624	0.122742	1	25	1.64072	8.0312	2.42272	27	1.94379	10.155	2.75726	8	0.521686	3.38424	0.876757	7	0.615828	3.24837	0.691055	11	0.736922	3.56903	0.986658
PMI_027388_1	Scaffold31629	join(544..847,2201..2500,3264..3490,4768..4837,5820..5926,7213..7420,9634..9809)	0.754488	-2.99442	-1.58228	0.011468	0.193353	1	18	0.557562	2.72922	1.74436	28	0.951413	4.97049	2.85938	6	0.18467	1.19798	0.657568	10	0.415229	2.19025	0.987222	7	0.221337	1.07197	0.627873
PMI_009547_1	Scaffold3314	complement(join(74665..74815,81888..81965,82717..82866,84878..85009,85643..85720,86710..86796,87315..87442,88983..89054,90645..90703,91001..91123))	0.827678	-2.98966	-1.57998	0.0259049	0.328392	1	11	0.448298	2.19439	1.066	27	1.20706	6.30607	2.75726	9	0.364453	2.36425	0.986352	3	0.163894	0.864507	0.296167	7	0.29121	1.41038	0.627873
PMI_021743_1	Scaffold7698	join(25477..25568,26716..26800,27069..27226,27622..27728,27930..28054,28448..28605,29082..29185,29663..29793,30143..30289,30604..30800,31107..31221,31400..31444,31554..31592,31770..31846,32065..36274)	0.813592	-2.98879	-1.57956	0.000154662	0.0076077	1	111	0.826617	4.04623	10.7569	98	0.800567	4.18242	10.0078	33	0.244185	1.58406	3.61662	47	0.469187	2.47487	4.63994	25	0.190045	0.920416	2.2424
PMI_019341_1	Scaffold5127	join(48191..48290,49096..49131,49577..49753,52328..52476,53840..53932,54178..54244,54845..55011,55825..57488)	0.261427	-2.98822	-1.57929	0.0310997	0.369218	1	10	0.175777	0.860416	0.969089	18	0.347076	1.81324	1.83818	4	0.0698629	0.453209	0.438378	2	0.0471258	0.24858	0.197444	8	0.143545	0.695208	0.717569
PMI_001251_1	Scaffold14932	complement(join(6455..8626,10284..10422,11294..11439,11856..11978,12892..13050,13787..13997,14645..14856,18482..18602,20564..24000))	50.5026	-2.97843	-1.57455	1.39551e-05	0.00106056	0.424223	6207	39.8265	194.948	601.513	8692	61.1788	319.618	887.634	2352	14.9952	97.2756	257.767	2192	18.8538	99.4499	216.399	3074	20.1339	97.5118	275.726
PMI_015933_1	Scaffold10537	join(50826..50845,54278..54431,57499..57687,60366..60500,65189..65327,67382..67681,68484..68594,70147..70396,71081..71255,82513..82711,83327..83511)	1.12585	-2.97787	-1.57428	0.00174874	0.0496358	1	52	1.2074	5.91014	5.03926	41	1.04429	5.45573	4.18695	8	0.18457	1.19733	0.876757	16	0.498006	2.62689	1.57955	23	0.545143	2.64021	2.06301
PMI_020036_1	Scaffold626	complement(join(23356..24142,24710..24844,25564..25697))	0.605293	-2.97553	-1.57315	0.0319092	0.37467	1	11	0.449147	2.19854	1.066	17	0.761439	3.97801	1.73605	4	0.162286	1.05277	0.438378	8	0.437878	2.30972	0.789777	2	0.0833605	0.403728	0.179392
PMI_009049_1	Scaffold23184	join(28899..29067,30527..30616,32303..32385,33456..33618,34793..37357)	15.5362	-2.97243	-1.57164	5.99104e-06	0.000523338	0.182122	1145	16.0815	78.7178	110.961	973	14.9908	78.3168	99.3636	290	4.0471	26.254	31.7824	264	4.97041	26.2179	26.0627	537	7.69893	37.2871	48.1668
PMI_006986_1	Scaffold8771	join(12796..13304,21264..21337)	1.10355	-2.96622	-1.56862	0.0347737	0.394503	1	9	0.665632	3.25822	0.87218	19	1.54147	8.05315	1.9403	6	0.440927	2.86035	0.657568	6	0.594853	3.13773	0.592333	2	0.150993	0.73128	0.179392
PMI_011483_1	Scaffold26421	complement(join(16772..16838,17253..18021,18239..18565))	11.8787	-2.9661	-1.56857	4.50008e-05	0.00286788	1	315	11.6786	57.1659	30.5263	297	12.0789	63.1041	30.3299	122	4.49432	29.1552	13.3705	49	2.43525	12.8455	4.83739	140	5.29837	25.6608	12.5575
PMI_003743_1	Scaffold6654	join(3000..3240,4496..4556,4902..5154,7003..7249,7713..7767,8095..8350,8956..9205,9646..9700,11222..11477,12182..12336,13361..13492,14158..14341,15787..15938,16802..16939,17990..18248,19890..20020,20469..20615,22320..22542,22892..23015,23117..23327)	0.65356	-2.95055	-1.56098	0.00171643	0.0492709	1	39	0.476376	2.33182	3.77945	62	0.830744	4.34008	6.33149	10	0.121369	0.787338	1.09595	21	0.343852	1.81375	2.07317	21	0.261842	1.26814	1.88362
PMI_006449_1	Scaffold673	join(9080..9482,10298..10492,10946..11097,11725..12545)	11.3816	-2.9453	-1.55841	0.0195022	0.271542	1	135	3.70525	18.1369	13.0827	633	19.058	99.5653	64.6425	67	1.82719	11.8532	7.34284	29	1.06696	5.62801	2.86294	327	9.16149	44.3705	29.3306
PMI_005620_1	Scaffold4978	complement(join(113868..114734,115260..115327,115787..115883,117219..117373))	1.60843	-2.93796	-1.55481	0.0021424	0.0577876	1	37	1.34404	6.57896	3.58563	47	1.87283	9.78425	4.79968	15	0.541408	3.51218	1.64392	14	0.681717	3.59592	1.38211	14	0.519125	2.5142	1.25575
PMI_000260_1	Scaffold13862	complement(join(20210..22755,26078..26204,26884..27002,29354..30039))	26.7733	-2.93677	-1.55423	1.20465e-05	0.000934187	0.366201	1862	23.084	112.994	180.444	2240	30.4627	159.147	228.751	660	8.13015	52.7412	72.3324	417	6.93	36.5544	41.1671	1064	13.465	65.2131	95.4367
PMI_003014_1	Scaffold1939	join(7908..8142,11636..11791,12943..13044,15390..15551,16563..16646,17250..17458,18123..18170,18976..19066,21250..21411,22566..22649,23240..23457,24093..24155,24907..25023,25841..25927,27013..27146,28218..28280,28606..28828,29068..29166,29697..29774,30712..30815,31631..31689,33214..33344,34008..34099,34702..34837)	0.956485	-2.93631	-1.55401	0.00116031	0.0358093	1	59	0.86618	4.23988	5.71762	65	1.04679	5.46877	6.63785	20	0.29175	1.89261	2.19189	11	0.216479	1.14188	1.08594	33	0.494543	2.39515	2.95997
PMI_011491_1	Scaffold13770	join(53811..54239,56580..56775,57523..59327)	0.658033	-2.93217	-1.55197	0.00478347	0.104991	1	27	0.47909	2.34511	2.61654	43	0.836975	4.37263	4.3912	13	0.229204	1.48687	1.42473	7	0.166502	0.878263	0.691055	16	0.289806	1.40358	1.43514
PMI_027062_1	Scaffold11494	complement(join(66656..68756,71982..72077,74875..74950,75739..75827))	1.33625	-2.92816	-1.54999	0.00193234	0.0534496	1	74	1.35086	6.61238	7.17126	66	1.32164	6.9047	6.73998	8	0.145109	0.941339	0.876757	40	0.978829	5.16313	3.94889	25	0.465859	2.25623	2.2424
PMI_021972_1	Scaffold35097	join(3247..3561,6713..6848,7145..7372,8058..8288,9001..9066,10497..11880)	1.33202	-2.92376	-1.54782	0.00758615	0.145772	1	114	2.08283	10.1953	11.0476	29	0.581214	3.03645	2.9615	39	0.708006	4.59292	4.27419	17	0.416355	2.19619	1.67828	14	0.261102	1.26456	1.25575
PMI_020866_1	Scaffold5447	complement(join(11384..11607,11867..11884,12264..12489,12653..12780,12940..13641,13667..13825,14140..14235,20255..20395,21101..21151,21757..22024,22201..22328,22571..23075))	0.287837	-2.91806	-1.54501	0.0291017	0.354432	1	9	0.14666	0.717891	0.87218	24	0.429014	2.24131	2.4509	4	0.0647671	0.420152	0.438378	8	0.174754	0.921793	0.789777	5	0.0831715	0.402812	0.448481
PMI_025465_1	Scaffold16902	join(1..441,666..791,1150..1292,1481..1709,1904..2047,2412..2746,3304..3390,3761..3838,3936..4990)	0.561572	-2.91279	-1.5424	0.00704211	0.138095	1	38	0.62111	3.04029	3.68254	28	0.502034	2.62279	2.85938	6	0.0974452	0.632139	0.657568	19	0.416299	2.1959	1.87572	9	0.150163	0.727261	0.807265
PMI_004397_1	Scaffold3994	complement(join(177..436,918..1160,1677..1889,2002..2271,2470..2712,3555..3824,4024..4266,4782..4994,8583..8852,9059..9301,13469..13672,13996..14304,15472..15714,16612..16824,16937..17206,17412..17452,18022..18136,18465..18773,20554..20823,21788..22057,22463..22562))	1.30215	-2.9086	-1.54033	0.000373653	0.0152876	1	125	1.12007	5.48265	12.1136	151	1.48423	7.75411	15.4202	25	0.222586	1.44394	2.73987	43	0.516499	2.72443	4.24505	79	0.722596	3.49964	7.086
PMI_015355_1	Scaffold13151	join(68993..69313,69336..69658,69735..70065)	2.3661	-2.90842	-1.54024	0.00336885	0.0811488	1	73	3.22833	15.8024	7.07435	31	1.50386	7.85665	3.16575	9	0.395478	2.56551	0.986352	23	1.36348	7.19211	2.27061	22	0.993144	4.80995	1.97332
PMI_001768_1	Scaffold5657	complement(join(169827..169939,171569..171647,172278..172366,172965..173085,173996..174114,174620..174715,175657..175747,175850..175972,181960..182088,182325..182405,183307..183562,184506..184579,184907..185027,185426..185764,186177..186289,188763..188818,190166..190289,190647..190704,190802..190989,194118..194288,194531..194680,195524..195642,195794..195932,196221..196324,196991..197089,197459..…	1.59278	-2.90575	-1.53891	0.000133712	0.00686608	1	109	1.08267	5.2996	10.5631	193	2.1029	10.9862	19.7093	46	0.453996	2.94513	5.04135	42	0.559224	2.9498	4.14633	71	0.719885	3.48651	6.36843
PMI_006672_1	Scaffold17303	join(78522..79287,82390..82594,82837..82971,83391..83596,84428..84469,86014..86150)	1.3173	-2.90511	-1.53859	0.00392798	0.0905968	1	56	1.61946	7.92714	5.4269	32	1.01513	5.30338	3.26787	7	0.201143	1.30484	0.767162	15	0.581487	3.06723	1.48083	24	0.708481	3.43128	2.15271
PMI_016981_1	Scaffold6514	226088..227542	4.5205	-2.89677	-1.53445	0.000176708	0.00835421	1	191	5.66018	27.7062	18.5096	104	3.38081	17.6624	10.6206	41	1.20727	7.83171	4.49338	71	2.82047	14.8774	7.00927	40	1.21002	5.8603	3.58785
PMI_022979_1	Scaffold9202	join(25027..25047,33204..33362,34555..34633,35618..35724,38340..38408,40715..40798,42277..42393)	4.41143	-2.8961	-1.53411	0.00215755	0.0580933	1	72	4.8813	23.8936	6.97744	53	3.94157	20.592	5.4124	8	0.538911	3.49598	0.876757	26	2.36289	12.4638	2.56678	32	2.21456	10.7254	2.87028
PMI_021053_1	Scaffold16313	complement(join(91190..91210,91585..91689,92591..92644,93064..93212,94014..94199,100564..100892))	3.10597	-2.89235	-1.53224	0.0218262	0.293227	1	47	2.40113	11.7533	4.55472	68	3.8108	19.9089	6.94422	5	0.253812	1.64651	0.547973	7	0.479383	2.52865	0.691055	52	2.71179	13.1336	4.6642
PMI_003836_1	Scaffold2424	join(144325..145052,145498..145638,146664..146726,147579..147770,148379..149822,150558..150740,151427..151609,151935..152176,153166..153325,153541..153648,154793..155014,155975..156120,157624..157726,158734..158868,159729..160091,162430..166929)	18.3763	-2.88898	-1.53056	0.000110167	0.0059169	1	2968	14.3582	70.2823	287.626	4220	22.3944	116.995	430.95	875	4.20599	27.2848	95.8953	828	5.36949	28.323	81.742	2178	10.7554	52.0903	195.358
PMI_003212_1	Scaffold1341	complement(join(198955..200375,204904..207906,208369..208572,208768..208920,209394..209472,210233..210441,211228..211333,211917..212089,213106..213195))	41.1406	-2.87422	-1.52317	0.000389082	0.0156658	1	3847	30.503	149.31	372.808	5953	51.7782	270.506	607.925	1194	9.40696	61.0241	130.856	968	10.2888	54.2712	95.5631	3181	25.7465	124.694	285.323
PMI_012769_1	Scaffold21720	complement(join(46746..47118,47239..47409,47506..47664))	0.869644	-2.87089	-1.5215	0.0323256	0.377223	1	13	0.797348	3.90296	1.25982	14	0.941939	4.921	1.42969	2	0.121887	0.790698	0.219189	4	0.328875	1.73475	0.394889	8	0.500875	2.42581	0.717569
PMI_000308_1	Scaffold13616	join(7291..7535,9368..9655,18061..18283,19545..24149,24878..25651,25702..26564)	1.87068	-2.8697	-1.5209	4.42932e-06	0.000394859	0.134647	288	1.77451	8.68609	27.9098	291	1.96684	10.2754	29.7172	92	0.563246	3.65384	10.0827	84	0.693796	3.65964	8.29266	129	0.811354	3.92951	11.5708
PMI_003546_1	Scaffold23733	complement(join(61883..63447,63951..64219,64724..64910,65100..65296,65674..65818,66281..66394,66718..66896,67090..67264,67795..67938,69245..69499,69867..69943,70406..70460,70635..70883,71054..71140,71630..71761,71937..72113,72302..72442,72968..73213,73514..73783,73967..74242,75263..75541,76109..76204,76688..76894,77258..77391,78099..78236,80216..80330))	4.95603	-2.86878	-1.52044	3.43204e-07	4.51648e-05	0.0104331	698	5.09333	24.9314	67.6424	602	4.81873	25.1746	61.4767	225	1.63137	10.5829	24.6588	197	1.92699	10.1645	19.4483	262	1.95156	9.4517	23.5004
PMI_017103_1	Scaffold30312	join(1197..1380,1598..2055)	1.52641	-2.86274	-1.5174	0.0240505	0.312575	1	29	1.9477	9.53386	2.81036	15	1.10511	5.77347	1.53181	3	0.200203	1.29874	0.328784	13	1.1704	6.17364	1.28339	7	0.479907	2.32426	0.627873
PMI_018141_1	Scaffold25718	join(8030..8104,9469..9530,10286..10369,10393..10636,11339..11439,11562..11631,12320..12402,12913..13043,13394..13557,14039..14210,14670..14848,15353..15477,15796..15874,16499..16596,17275..17552,17943..18106)	0.532615	-2.85721	-1.51461	0.0245574	0.31686	1	17	0.347562	1.70129	1.64745	32	0.717668	3.74933	3.26787	3	0.0609437	0.395349	0.328784	17	0.465907	2.45757	1.67828	6	0.125219	0.606453	0.538177
PMI_003626_1	Scaffold3444	complement(join(114441..116627,119752..120197,121045..121194,122570..122733,124072..124229,125405..125485,126955..127077,127592..127699,128679..128790,132401..132458,139824..139951,147766..147898,148720..148863,149363..149468,150028..150163,152159..152376,152484..152526))	0.584092	-2.85629	-1.51414	0.0054108	0.115023	1	79	0.757805	3.7094	7.6558	39	0.410379	2.14395	3.98271	17	0.162033	1.05113	1.86311	34	0.437196	2.30612	3.35655	10	0.0979185	0.474234	0.896962
PMI_016658_1	Scaffold19891	join(2779..2951,3962..4014,4335..4602,5693..5772,6136..6223,6767..7771)	3.94804	-2.85588	-1.51393	0.000584063	0.0212424	1	223	5.76805	28.2342	21.6107	75	2.12802	11.1175	7.65906	39	1.00234	6.50227	4.27419	65	2.25374	11.8881	6.41694	52	1.37297	6.64952	4.6642
PMI_029813_1	Scaffold8403	join(6..606,724..1135,2510..2900)	2.95587	-2.85516	-1.51357	0.000571816	0.0209234	1	119	3.6546	17.889	11.5322	67	2.25714	11.792	6.8421	29	0.884943	5.74073	3.17824	29	1.19387	6.29744	2.86294	40	1.25397	6.07317	3.58785
PMI_028463_1	Scaffold33201	25172..26914	0.715071	-2.84482	-1.50834	0.0115707	0.194653	1	26	0.643185	3.14834	2.51963	29	0.786957	4.11132	2.9615	14	0.344124	2.23237	1.53432	9	0.29845	1.57427	0.8885	6	0.151512	0.733798	0.538177
PMI_017303_1	Scaffold376	complement(join(41246..42902,43389..43526,44235..44360,45461..45573,48209..48368,49660..49797,50284..50530))	2.95275	-2.8443	-1.50807	0.00117424	0.036166	1	181	3.02613	14.8127	17.5405	157	2.87938	15.0428	16.033	18	0.299024	1.9398	1.9727	97	2.17394	11.4671	9.57605	68	1.16052	5.62057	6.09934
PMI_019223_1	Scaffold26219	complement(join(30939..31697,32079..32162,32489..32569,33415..33513,34456..34568,35761..35815,36127..36983))	0.440789	-2.83856	-1.50516	0.0385086	0.417484	1	32	0.673721	3.29781	3.10108	9	0.207856	1.08591	0.919088	8	0.167357	1.08567	0.876757	10	0.282226	1.48869	0.987222	3	0.0644742	0.312258	0.269088
PMI_024470_1	Scaffold3140	complement(join(29884..34894,40843..40897,47277..47342,50120..50163,51575..52282))	24.5397	-2.83535	-1.50353	3.10459e-05	0.00208797	0.943764	3264	23.9187	117.08	316.311	3130	25.1607	131.447	319.638	889	6.47311	41.9919	97.4296	779	7.65229	40.3643	76.9046	1806	13.5095	65.4286	161.991
PMI_004845_1	Scaffold90	join(87011..87287,90464..90607,90991..92026,92063..92971)	2.72322	-2.83442	-1.50305	0.00030374	0.0129683	1	176	3.20744	15.7002	17.056	112	2.239	11.6973	11.4375	56	1.01405	6.57823	6.1373	63	1.53905	8.11818	6.2195	31	0.576689	2.79299	2.78058
PMI_008060_1	Scaffold6155	join(3469..3722,5773..6007,8282..8405,9483..9582,10847..11233,12354..12484,14306..14469,15028..17029)	0.502641	-2.83273	-1.50219	0.0077152	0.147231	1	43	0.545799	2.67165	4.16708	33	0.459482	2.40048	3.36999	10	0.126121	0.818164	1.09595	23	0.391344	2.06426	2.27061	7	0.0906978	0.439263	0.627873
PMI_004888_1	Scaffold19067	join(27172..27271,27768..28968,31954..32001,32528..32679,36312..37472)	4.47839	-2.83044	-1.50103	7.5914e-05	0.00442938	1	361	5.84735	28.6223	34.9841	175	3.10943	16.2447	17.8711	116	1.86696	12.1112	12.713	70	1.51991	8.01721	6.91055	94	1.55423	7.52735	8.43144
PMI_007829_1	Scaffold3576	complement(join(2505..3907,5643..5735,6242..6343,6947..7064,7358..7531))	7.28614	-2.83018	-1.5009	9.71945e-05	0.00531405	1	223	5.08748	24.9028	21.6107	379	9.48479	49.5516	38.7038	126	2.85623	18.5287	13.8089	63	1.92666	10.1628	6.2195	133	3.09731	15.0007	11.9296
PMI_028819_1	Scaffold9524	join(2995..3132,10074..10226,10934..15901,17377..17475)	5.68392	-2.82593	-1.49873	7.30368e-07	8.74113e-05	0.0222025	693	5.57687	27.2984	67.1578	656	5.79097	30.2539	66.9913	263	2.10299	13.6423	28.8234	233	2.51351	13.2583	23.0023	219	1.79902	8.71292	19.6435
PMI_009840_1	Scaffold2742	join(13044..13327,13745..13921,16694..17944)	0.641473	-2.82472	-1.49811	0.0103701	0.180035	1	29	0.730389	3.5752	2.81036	20	0.552556	2.88673	2.04242	10	0.250254	1.62342	1.09595	8	0.270093	1.42469	0.789777	8	0.205675	0.996113	0.717569
PMI_020446_1	Scaffold6409	join(42622..44277,47772..47923)	0.958634	-2.82385	-1.49766	0.00302388	0.074978	1	42	1.00164	4.90294	4.07017	35	0.91563	4.78355	3.57423	13	0.308056	1.99839	1.42473	13	0.415596	2.19219	1.28339	15	0.365163	1.76854	1.34544
PMI_030298_1	Scaffold899	34728..35876	0.665242	-2.8217	-1.49656	0.0259306	0.32858	1	19	0.713007	3.49011	1.84127	15	0.617478	3.22591	1.53181	2	0.0745752	0.483778	0.219189	8	0.402436	2.12277	0.789777	8	0.306453	1.4842	0.717569
PMI_019899_1	Scaffold6479	join(1102..1519,1881..2000,2473..2657,2911..3073,3258..3368,3729..3849,4289..4360,6003..6074,6862..6933,8398..8469,9503..9574,10814..10885,11145..11216,11991..12062,13820..13891,15296..15437,16133..16948,17276..22310)	0.876296	-2.81854	-1.49495	0.000276316	0.0119996	1	198	1.10032	5.38599	19.188	107	0.652271	3.40768	10.9269	53	0.292654	1.89848	5.80851	36	0.268178	1.41459	3.554	74	0.419779	2.03305	6.63752
PMI_002700_1	Scaffold3824	complement(join(18761..20963,21388..21468,21769..21850,22244..22353,22769..22942,23107..23240,23413..23480,23816..23964,24146..24208,24594..25219))	1.87319	-2.80871	-1.48991	3.68982e-05	0.00243312	1	144	1.68266	8.23649	13.9549	161	2.06372	10.7815	16.4415	50	0.580534	3.76599	5.47973	51	0.79886	4.21383	5.03483	63	0.751465	3.63946	5.65086
PMI_029922_1	Scaffold34664	join(8712..9213,10341..11018)	8.25798	-2.80301	-1.48698	0.000510397	0.0191314	1	339	12.3873	60.635	32.8521	103	4.12862	21.5693	10.5184	74	2.68679	17.4295	8.11	72	3.52677	18.603	7.108	89	3.31973	16.0779	7.98296
PMI_011336_1	Scaffold20087	join(42889..42908,47839..52547,53382..53632)	3.1965	-2.80079	-1.48583	0.000191955	0.00892237	1	259	2.24249	10.9768	25.0994	437	4.15052	21.6837	44.6268	81	0.696851	4.52055	8.87716	92	1.06779	5.63237	9.08244	215	1.90022	9.20305	19.2847
PMI_004759_1	Scaffold833	complement(join(45124..45449,46730..46868,47129..47314,48569..48751,50027..50220,50563..50685,51330..51438,55048..55063,57983..58061,58218..58356,59339..59524,60652..60747,62054..62289,63326..63434,65110..65193))	8.82429	-2.79935	-1.48509	0.000176278	0.00834685	1	478	9.34715	45.7536	46.3224	387	8.30142	43.3694	39.5208	157	3.05053	19.7891	17.2064	75	1.96598	10.3702	7.40416	238	4.75076	23.0086	21.3477
PMI_023278_1	Scaffold5952	join(8894..9556,9980..10610,10987..11192,11831..11963,12999..13328,13883..14217)	0.292366	-2.79656	-1.48365	0.0272826	0.341087	1	18	0.33774	1.65321	1.74436	12	0.246991	1.29036	1.22545	5	0.0932189	0.604722	0.547973	4	0.100609	0.530693	0.394889	7	0.134073	0.649338	0.627873
PMI_005678_1	Scaffold8604	join(22689..22735,22756..22848,23742..23961,24628..24791,25946..26010,26707..26809,27634..27787,30816..31981)	0.784678	-2.79353	-1.48209	0.0125145	0.20597	1	48	1.02866	5.03523	4.65163	23	0.540692	2.82475	2.34878	6	0.127764	0.828818	0.657568	23	0.660734	3.48524	2.27061	9	0.196883	0.953536	0.807265
PMI_006128_1	Scaffold12801	join(67042..67289,67322..67444,67490..67689,68189..69167,78638..81529)	4.6852	-2.78309	-1.47669	0.000407407	0.016147	1	724	7.02781	34.4006	70.162	220	2.34258	12.2384	22.4666	207	1.99653	12.9517	22.6861	128	1.66555	8.78546	12.6364	163	1.61511	7.82225	14.6205
PMI_010342_1	Scaffold2497	complement(join(18431..19201,19885..20056,20660..20844,21233..21374,21918..22024,22522..22663,23462..23602,24068..24285,24321..24495))	3.65436	-2.7774	-1.47374	0.000128432	0.00665109	1	201	4.2215	20.6639	19.4787	134	3.08721	16.1286	13.6842	49	1.02257	6.63351	5.37014	79	2.22415	11.732	7.79905	53	1.13627	5.50313	4.7539
PMI_026724_1	Scaffold46955	join(1285..1718,2356..2431,8707..8786,9893..9926,10741..10853,11340..11457,11844..12509)	6.73119	-2.77581	-1.47291	0.000379914	0.0154812	1	182	5.15944	25.255	17.6374	267	8.30295	43.3773	27.2663	86	2.42244	15.7147	9.42514	40	1.52005	8.01796	3.94889	121	3.50147	16.9582	10.8532
PMI_003736_1	Scaffold2106	join(93648..93973,97299..97396,98742..98794,99281..99548,100363..100442,100805..100892,101430..103820,104083..106938)	7.6543	-2.7748	-1.47238	4.2037e-06	0.000386067	0.127788	1191	8.33664	40.8072	115.418	908	6.97197	36.4238	92.7257	377	2.62207	17.0097	41.3172	368	3.45298	18.2138	36.3298	391	2.79377	13.5306	35.0712
PMI_006900_1	Scaffold6544	join(2748..2910,3487..3680,5052..5234,6293..6478,7018..7156,7310..8745)	21.8454	-2.77383	-1.47188	1.95717e-05	0.00141321	0.594961	1126	21.1	103.283	109.119	1099	22.5908	118.022	112.231	340	6.33062	41.0675	37.2622	286	7.18416	37.895	28.2345	603	11.5344	55.8629	54.0868
PMI_019721_1	Scaffold17381	join(66..356,2895..3049,5919..6050,6985..7191,8038..8137,8593..8744,9608..9745,10081..10154,10226..10467,11214..11374,12231..12362,12819..13023,14570..14790,15644..15769,15863..16075,16614..16653,17538..17723,18374..18540,19709..19770)	0.548738	-2.7728	-1.47134	0.00965478	0.170044	1	26	0.373193	1.82675	2.51963	46	0.724283	3.78389	4.69756	5	0.0713106	0.4626	0.547973	14	0.269373	1.42089	1.38211	21	0.30769	1.49019	1.88362
PMI_018607_1	Scaffold4103	join(56703..56726,56944..57041,60957..61270)	1.96051	-2.77242	-1.47115	0.0480655	0.472355	1	21	2.07679	10.1657	2.03509	17	1.84422	9.63481	1.73605	0	0	0	0	11	1.45825	7.692	1.08594	10	1.0095	4.88918	0.896962
PMI_014043_1	Scaffold4527	110513..112483	3.0266	-2.76703	-1.46834	0.000266677	0.0116643	1	133	2.90954	14.242	12.8889	131	3.14366	16.4235	13.3778	51	1.10858	7.1915	5.58933	38	1.11436	5.87801	3.75144	55	1.2282	5.94838	4.93329
PMI_014701_1	Scaffold10926	complement(join(4428..4549,4581..6077,6189..6832,6861..7233,7406..7765,8101..8194))	0.189521	-2.76549	-1.46753	0.0399109	0.426451	1	14	0.195357	0.956259	1.35672	12	0.183685	0.959629	1.22545	2	0.0277304	0.17989	0.219189	4	0.0748218	0.39467	0.394889	8	0.113953	0.551892	0.717569
PMI_002025_1	Scaffold13832	complement(join(115211..115449,116052..116199,116456..116631,117450..117760,119051..119177,119425..119452))	20.0126	-2.76215	-1.46579	0.000187498	0.00876887	1	410	17.1802	84.0958	39.7326	497	22.845	119.35	50.7541	141	5.87067	38.0837	15.4528	87	4.88687	25.7773	8.58883	279	11.9339	57.7978	25.0252
PMI_004971_1	Scaffold9706	join(55640..56717,61708..61912,64461..64649,64876..65093,65534..65835,66195..69034)	0.264268	-2.76072	-1.46505	0.0119399	0.199319	1	34	0.303398	1.48511	3.2949	23	0.225139	1.1762	2.34878	6	0.0531996	0.345112	0.657568	11	0.131581	0.694063	1.08594	14	0.127525	0.617623	1.25575
PMI_008728_1	Scaffold5125	complement(join(27030..27158,28358..28677,29360..29438,30534..30756,30940..31063,31609..32617,33849..33941))	0.531232	-2.75923	-1.46427	0.0186556	0.265501	1	18	0.392578	1.92164	1.74436	28	0.669887	3.49971	2.85938	10	0.216709	1.40582	1.09595	5	0.146181	0.771075	0.493611	10	0.222632	1.07824	0.896962
PMI_007670_1	Scaffold8213	65138..66532	8.01655	-2.75875	-1.46401	7.37678e-06	0.000622908	0.224247	273	8.43817	41.3042	26.4561	224	7.59493	39.6784	22.8751	84	2.57982	16.7356	9.20595	89	3.68759	19.4513	8.78627	99	3.1236	15.1281	8.87992
PMI_026109_1	Scaffold31356	complement(join(9954..10948,11492..11598,13178..13323,14917..15124,15698..15878,17533..17765,18283..18430,19381..19514))	3.86196	-2.75489	-1.46199	0.00163841	0.0476614	1	312	6.25133	30.5998	30.2356	67	1.47259	7.69331	6.8421	57	1.13479	7.36154	6.24689	72	1.93382	10.2005	7.108	76	1.55441	7.52825	6.81691
PMI_009774_1	Scaffold17920	join(45245..45406,46307..46394,46971..47110,47506..49648,52224..52280)	0.293254	-2.75404	-1.46155	0.0370998	0.409263	1	10	0.166479	0.814904	0.969089	23	0.420028	2.19436	2.34878	7	0.115793	0.751163	0.767162	3	0.0669496	0.353146	0.296167	8	0.135952	0.658435	0.717569
PMI_023848_1	Scaffold18051	complement(join(3199..3314,7689..7985,8865..9109,10136..10350,17848..17934,18386..18654,19212..19456,19924..20141,24320..24612))	0.548377	-2.75381	-1.46143	0.0478337	0.471302	1	11	0.238942	1.1696	1.066	36	0.857812	4.48149	3.67635	4	0.0863344	0.560061	0.438378	3	0.0873549	0.46078	0.296167	20	0.44347	2.14779	1.79392
PMI_018998_1	Scaffold13306	complement(join(19580..19745,20503..20707,21236..21374,22138..22265,22525..22838,23817..24069,26425..26726))	3.64149	-2.75233	-1.46065	0.00318624	0.0778605	1	90	2.57507	12.6048	8.7218	150	4.70791	24.5957	15.3181	26	0.73917	4.79508	2.84946	24	0.920502	4.85547	2.36933	87	2.54097	12.3063	7.80357
PMI_004284_1	Scaffold17967	complement(join(99169..101347,104458..105309))	3.24922	-2.75048	-1.45968	4.83239e-05	0.00302263	1	244	3.47107	16.9906	23.6458	194	3.02737	15.816	19.8114	70	0.989456	6.41871	7.67162	64	1.22045	6.43765	6.31822	107	1.55379	7.52524	9.59749
PMI_029092_1	Scaffold43688	join(2864..3265,7751..7935,8153..8719)	2.66269	-2.747	-1.45785	0.00305795	0.0754534	1	80	2.98913	14.6315	7.75271	57	2.33625	12.2053	5.82089	10	0.37126	2.40841	1.09595	23	1.15199	6.07652	2.27061	44	1.67819	8.12773	3.94663
PMI_011531_1	Scaffold7215	join(120381..120449,121999..122386,122967..123092,125861..126184,130746..131015,135885..136149,136918..137033,139170..139496,142990..143310,145861..146199,148758..148852,149331..149480)	0.99742	-2.74695	-1.45783	0.00566598	0.118873	1	49	0.757272	3.70679	4.74853	73	1.23757	6.46546	7.45482	15	0.230341	1.49425	1.64392	11	0.227885	1.20205	1.08594	43	0.678357	3.28539	3.85693
PMI_017742_1	Scaffold9470	join(14992..15256,15546..17278)	0.26943	-2.74581	-1.45723	0.0434562	0.448565	1	14	0.302129	1.4789	1.35672	10	0.236731	1.23676	1.02121	3	0.0643295	0.417313	0.328784	4	0.115715	0.610376	0.394889	6	0.132175	0.640145	0.538177
PMI_026920_1	Scaffold1836	join(113744..113843,116843..116928,117220..117365,117801..117915,118179..118254,118804..118995,119358..119506)	3.50651	-2.74576	-1.45721	0.00702171	0.1378	1	78	3.89261	19.054	7.55889	57	3.12041	16.302	5.82089	9	0.446286	2.89511	0.986352	16	1.07037	5.64598	1.57955	52	2.64901	12.8296	4.6642
PMI_008016_1	Scaffold12095	join(122002..122593,128994..131226,135362..136880)	16.1385	-2.74334	-1.45593	0.00466637	0.103188	1	471	4.6751	22.8843	45.6441	2535	27.6019	144.201	258.876	330	3.25468	21.1135	36.1662	363	4.82996	25.4771	35.8361	1053	10.6692	51.6727	94.4501
PMI_026610_1	Scaffold3280	join(17083..17745,18395..18938,19522..19936,20150..20264,20624..20762,21739..21837,22221..24242)	11.4026	-2.7399	-1.45412	0.000159196	0.00777041	1	1254	13.5277	66.217	121.524	784	9.27752	48.4688	80.0627	324	3.47292	22.5293	35.5087	217	3.138	16.5523	21.4227	595	6.55205	31.7326	53.3692
PMI_020529_1	Scaffold15384	join(12245..12396,15859..15944,16956..17104,17486..18902,18923..19358)	52.4881	-2.73796	-1.4531	0.000478888	0.0182428	1	2619	50.4136	246.771	253.804	2584	54.5626	285.053	263.88	409	7.82275	50.7471	44.8242	816	21.0557	111.064	80.5573	1763	34.6417	167.775	158.134
PMI_007389_1	Scaffold5774	join(136..216,2207..2297,3361..3567,4555..4761,6586..6759,7936..8112,8666..8803,8928..9011,9455..9688,10940..11137,12768..12927,13404..13440)	5.26449	-2.73645	-1.45231	0.000349758	0.0145052	1	260	6.26998	30.6911	25.1963	161	4.25901	22.2505	16.4415	37	0.886581	5.75135	4.055	81	2.61845	13.8118	7.9965	119	2.92937	14.1874	10.6738
PMI_018259_1	Scaffold21902	40476..41738	6.5713	-2.73515	-1.45162	5.46825e-05	0.00335817	1	193	6.58892	32.2522	18.7034	175	6.55368	34.2385	17.8711	60	2.03532	13.2033	6.57568	89	4.07299	21.4842	8.78627	53	1.847	8.9453	4.7539
PMI_022909_1	Scaffold790	join(46590..46724,50551..51184,52188..52503,52993..53378)	20.4725	-2.72783	-1.44775	9.2004e-07	0.000107158	0.0279683	663	19.4339	95.1277	64.2506	669	21.5112	112.381	68.3188	212	6.17458	40.0552	23.2341	225	8.8409	46.634	22.2125	302	9.03626	43.764	27.0882
PMI_024504_1	Scaffold17666	join(12543..13494,16126..16238,16970..17428,17858..18031,18424..18509,18981..19170,19683..19957)	85.2043	-2.72722	-1.44743	0.000426859	0.0166147	1	4902	93.9818	460.034	475.047	3634	76.4268	399.279	371.107	921	17.545	113.817	100.937	1055	27.1138	143.02	104.152	2901	56.7744	274.967	260.209
PMI_005255_1	Scaffold346	join(192240..192265,192353..192711,197487..197650,198564..198677,199544..199679,200788..200882,201149..201265,201767..202637,203309..203388,203718..203786,203943..204017,204855..205339)	78.6833	-2.72675	-1.44718	5.67984e-05	0.00347407	1	5550	92.3604	452.097	537.844	3561	65.0062	339.614	363.652	1214	20.0741	130.223	133.048	1591	35.4919	187.213	157.067	2293	38.9521	188.651	205.673
PMI_021892_1	Scaffold11849	23296..24033	11.2874	-2.72007	-1.44364	0.000124757	0.00649398	1	201	11.7436	57.4838	19.4787	169	10.8313	56.5863	17.2584	39	2.26408	14.6874	4.27419	65	5.09077	26.8528	6.41694	105	6.26221	30.3288	9.4181
PMI_014726_1	Scaffold15753	complement(join(270..395,950..1102,1542..1620,2680..2852,3637..3742,4325..4497,5114..5203,5683..5838,6212..6406,6667..6767,8267..8497,9581..9731,10435..10514,11134..11353,13151..13234,14601..14697,15068..15249,15651..15830))	29.1905	-2.71693	-1.44198	6.01229e-05	0.00364805	1	1507	25.215	123.425	146.042	1807	33.1661	173.27	184.532	448	7.44814	48.317	49.0984	409	9.17351	48.3885	40.3774	1036	17.6946	85.6974	92.9252
PMI_021726_1	Scaffold1270	complement(62415..64064)	3.12675	-2.71109	-1.43887	0.00249292	0.0650493	1	168	4.39021	21.4897	16.2807	65	1.86329	9.73442	6.63785	44	1.14249	7.41148	4.82216	58	2.03175	10.7171	5.72589	24	0.640209	3.10063	2.15271
PMI_016015_1	Scaffold20777	join(3064..3274,4169..4295,4799..5225,5699..7218)	2.56798	-2.71052	-1.43857	0.00493153	0.107458	1	191	3.60419	17.6422	18.5096	74	1.53178	8.00251	7.55694	17	0.318748	2.06775	1.86311	75	1.89715	10.0071	7.40416	57	1.09795	5.31754	5.11268
PMI_013542_1	Scaffold27133	complement(join(11693..14082,14511..14618,15047..15118,15520..15627,16164..16319,17357..17456,17708..17873,18194..18333,18917..19039,19237..19318,19937..20137,24914..25083))	8.53853	-2.7074	-1.43691	2.05358e-06	0.000215418	0.0624269	659	7.44624	36.4488	63.8629	777	9.63081	50.3145	79.3479	210	2.35774	15.2949	23.0149	244	3.6958	19.4946	24.0882	357	4.1177	19.9426	32.0215
PMI_028862_1	Scaffold12689	join(3016..3055,7149..7289,8562..8639,9172..10481)	16.5786	-2.70356	-1.43486	0.000279564	0.0121061	1	318	8.73905	42.777	30.817	810	24.4181	127.568	82.7179	256	6.99039	45.3475	28.0562	154	5.67315	29.9248	15.2032	220	6.17155	29.8897	19.7332
PMI_011025_1	Scaffold11022	complement(join(48065..49631,50846..50907,52117..52254,52693..53041,55182..55289,55702..55938))	0.862272	-2.70278	-1.43444	0.0038937	0.0899426	1	37	0.648261	3.17319	3.58563	56	1.07628	5.62286	5.71877	12	0.208907	1.35521	1.31514	24	0.563672	2.97326	2.36933	16	0.286156	1.3859	1.43514
PMI_025348_1	Scaffold42176	complement(join(6105..7100,7756..7907,8681..8850,9672..9735,10170..10284,11893..11962,12364..12412,12752..12993,15157..16074))	6.09402	-2.70223	-1.43415	0.000155456	0.0076241	1	381	5.91787	28.9675	36.9223	368	6.27016	32.7574	37.5805	111	1.71312	11.1132	12.165	92	1.91556	10.1042	9.08244	223	3.53574	17.1241	20.0022
PMI_001986_1	Scaffold15071	complement(join(102177..103049,103575..103666,104161..104168))	6.00434	-2.70191	-1.43398	0.000624973	0.0224569	1	158	7.00171	34.2729	15.3116	103	5.00697	26.158	10.5184	52	2.28968	14.8534	5.69892	37	2.19794	11.5937	3.65272	56	2.5332	12.2687	5.02298
PMI_027748_1	Scaffold36173	join(8946..9300,9900..10088,15548..15712,16451..16630,17380..17604,18543..18694)	0.796038	-2.69763	-1.43169	0.0195791	0.272147	1	27	0.919581	4.50128	2.61654	18	0.672495	3.51333	1.83818	10	0.338416	2.19534	1.09595	8	0.365244	1.92659	0.789777	7	0.243365	1.17866	0.627873
PMI_023587_1	Scaffold21202	join(2193..2289,4713..4822,8499..8557,8709..8853,9680..9750,10899..10966,12931..13045,16597..16739,17373..21390)	1.38672	-2.69693	-1.43132	0.000503503	0.0189431	1	136	1.2151	5.94782	13.1796	159	1.55833	8.14124	16.2372	44	0.390616	2.53397	4.82216	35	0.419187	2.21113	3.45528	89	0.811703	3.9312	7.98296
PMI_000226_1	Scaffold1979	join(115758..115970,121345..121600,122408..122964)	11.1068	-2.69159	-1.42846	3.66098e-05	0.00242452	1	194	8.15294	39.908	18.8003	305	14.0606	73.457	31.1469	73	3.04831	19.7748	8.00041	100	5.63351	29.7157	9.87222	110	4.71889	22.8543	9.86658
PMI_019260_1	Scaffold22551	complement(join(18704..19189,19729..19837,20208..20356,20812..20946,21856..21945,22458..22534,22929..23028,23246..23395,23727..23862,24193..24341,24483..24602,24825..24922,25103..25139,25234..25310,25517..25604,26110..26528,26614..26684,27086..27206,27612..27651,27803..28069))	0.398382	-2.69085	-1.42806	0.0137677	0.219976	1	32	0.472689	2.31378	3.10108	20	0.324075	1.69308	2.04242	9	0.132097	0.856928	0.986352	8	0.15841	0.835582	0.789777	12	0.180943	0.876334	1.07635
PMI_029867_1	Scaffold9399	join(87..216,3494..9688)	8.92006	-2.68988	-1.42754	3.37607e-05	0.00225559	1	1271	8.66453	42.4122	123.171	1227	9.1756	47.9363	125.302	440	2.98041	19.3343	48.2216	302	2.75977	14.5573	29.8141	674	4.69023	22.7155	60.4552
PMI_013686_1	Scaffold7051	join(31770..31882,33201..33372,34226..34310,34914..35008,38257..38546,38889..38972,39101..40534)	0.384335	-2.68793	-1.4265	0.040756	0.431387	1	12	0.227636	1.11426	1.16291	26	0.541033	2.82654	2.65514	11	0.207337	1.34502	1.20554	5	0.127144	0.670662	0.493611	5	0.09682	0.468914	0.448481
PMI_023062_1	Scaffold5336	join(51319..51384,52444..52589,55717..55912,58806..58907,60370..60509,60889..61000,62310..62507,63900..64079,64768..64941,65729..65923,69584..69757,77530..77663,79437..79529)	5.27505	-2.68553	-1.42521	0.000780961	0.0265553	1	192	4.33439	21.2165	18.6065	251	6.21571	32.4729	25.6323	37	0.829951	5.38399	4.055	71	2.14858	11.3333	7.00927	151	3.47967	16.8526	13.5441
PMI_017656_1	Scaffold5331	complement(join(22697..22852,26108..26264,29276..29347,30966..31037,39697..39768,48025..48096,53073..53144,53811..53882,57603..57674,57846..57917,59180..59251,60650..60917,61567..61650,63469..63633,64659..64745,65872..66030,67330..67425))	0.334763	-2.68364	-1.42419	0.0365393	0.405883	1	14	0.331678	1.62354	1.35672	13	0.337849	1.76503	1.32757	4	0.0941614	0.610836	0.438378	4	0.127033	0.670072	0.394889	7	0.169286	0.819878	0.627873
PMI_021866_1	Scaffold24257	complement(join(6851..11864,13267..13474,14586..14727,15160..15298,16935..17077,18369..18480,19497..19760,20429..21159))	11.2715	-2.68131	-1.42294	3.24991e-06	0.000305864	0.0987941	1804	11.5186	56.3827	174.824	1574	11.0245	57.5955	160.738	567	3.59725	23.3358	62.1401	513	4.39084	23.1608	50.6445	834	5.4358	26.3264	74.8066
PMI_016986_1	Scaffold10145	join(20248..20409,21172..22200,22402..22527,22653..22829,23203..23238,23986..24099,24484..24715,25163..25291,25829..25920,27057..27683)	0.627833	-2.67907	-1.42173	0.00932755	0.166206	1	53	0.838936	4.10653	5.13617	24	0.41673	2.17713	2.4509	15	0.235922	1.53045	1.64392	9	0.190969	1.00732	0.8885	19	0.307002	1.48686	1.70423
PMI_014728_1	Scaffold15753	complement(join(29691..29852,30408..30497,30938..31153,31710..31827,32430..32543,33094..33230,36047..36244))	17.3531	-2.67721	-1.42073	0.0009245	0.0304155	1	357	14.8726	72.8004	34.5965	434	19.8335	103.617	44.3204	99	4.09807	26.5846	10.8499	80	4.46762	23.5658	7.89777	283	12.0348	58.2866	25.384
PMI_003210_1	Scaffold1341	join(185520..185532,188303..188511,189203..189352,192815..193109,193465..193604,194440..194545,203483..207928)	21.2207	-2.67096	-1.41736	4.51916e-05	0.00287402	1	2493	20.0585	98.1849	241.594	2536	22.3829	116.935	258.978	1076	8.60226	55.8039	117.924	623	6.71941	35.4436	61.5039	1134	9.31373	45.1078	101.715
PMI_000002_1	Scaffold9343	complement(join(43467..44478,44743..44919))	1.35419	-2.66933	-1.41648	0.00557125	0.117367	1	33	1.19672	5.85785	3.19799	38	1.51165	7.89737	3.88059	15	0.540497	3.50627	1.64392	10	0.486122	2.5642	0.987222	15	0.555269	2.68925	1.34544
PMI_010313_1	Scaffold6196	complement(join(12407..14515,16125..16240,17194..17289,21627..21720,22392..22438,25320..25413,26453..26551,30121..30171,31265..31353,32656..32799,35185..35439,39522..39789))	0.620805	-2.66189	-1.41245	0.0378222	0.413136	1	24	0.298913	1.46315	2.32581	69	0.942697	4.92496	7.04634	8	0.0990027	0.642242	0.876757	5	0.0834775	0.440328	0.493611	43	0.546683	2.64767	3.85693
PMI_012581_1	Scaffold9498	join(60449..60523,62640..62711,64184..64350,64826..65110,65270..65587,68854..68969,71337..71556,71939..72158,72942..73072,73672..73847,74276..74516,75123..75281,75906..80732)	3.92768	-2.65736	-1.40999	6.81681e-05	0.00402377	1	501	3.08294	15.0908	48.5513	707	4.77241	24.9326	72.1994	192	1.17396	7.61562	21.0422	152	1.25383	6.6137	15.0058	357	2.24249	10.8607	32.0215
PMI_029670_1	Scaffold11330	complement(join(70539..71809,72142..72305))	3.24801	-2.65229	-1.40724	0.019746	0.273934	1	33	0.991567	4.85365	3.19799	167	5.50446	28.7571	17.0542	24	0.716545	4.64831	2.63027	18	0.725015	3.82431	1.777	78	2.39242	11.5868	6.9963
PMI_025436_1	Scaffold4071	complement(28529..29602)	5.43797	-2.65132	-1.40671	0.015422	0.235941	1	91	3.6534	17.8831	8.81871	164	7.22254	37.7329	16.7478	28	1.11696	7.24586	3.06865	14	0.753443	3.97426	1.38211	111	4.54897	22.0314	9.95627
PMI_003992_1	Scaffold5955	join(150797..151260,152015..152204,152564..152702,153560..153659,154178..154275,154470..154558,155527..158213)	6.58767	-2.65064	-1.40634	0.00218424	0.0586562	1	415	4.75021	23.2519	40.2172	671	8.42514	44.0157	68.5231	227	2.58175	16.7481	24.878	63	0.966655	5.09892	6.2195	339	3.96094	19.1834	30.407
PMI_011350_1	Scaffold8020	complement(join(54888..54986,55489..55671,56338..56593))	32.2508	-2.64481	-1.40316	0.000830684	0.0280266	1	592	47.446	232.244	57.3701	194	17.0557	89.1046	19.8114	130	10.3525	67.1579	14.2473	181	19.4457	102.572	17.8687	130	10.6354	51.5091	11.6605
PMI_000068_1	Scaffold8509	complement(join(60116..63142,64822..66635,76013..76748))	2.19054	-2.63916	-1.40008	4.65603e-05	0.00293041	1	299	2.3117	11.3156	28.9758	244	2.06938	10.8111	24.9175	120	0.92186	5.98021	13.1514	105	1.08822	5.74013	10.3658	81	0.639262	3.09604	7.26539
PMI_024247_1	Scaffold32688	complement(join(1..389,3515..3606,4277..4451,5202..5376,6145..6311,6985..9241,9760..10022,11920..12074,13049..13187,14080..14246,23277..23681))	6.71933	-2.63801	-1.39945	2.16186e-05	0.00154996	0.657183	740	7.27815	35.626	71.7126	571	6.1605	32.1845	58.311	145	1.41704	9.1925	15.8912	317	4.17941	22.0456	31.2949	297	2.98181	14.4414	26.6398
PMI_025123_1	Scaffold19004	complement(join(3515..3953,3992..4048,4532..5022,5822..5913,8629..8702,10030..10174,10841..10950,11635..12345,12770..12937,14036..14257))	5.06654	-2.63633	-1.39853	0.00047415	0.0180849	1	277	4.76035	23.3016	26.8438	285	5.37272	28.0689	29.1044	57	0.973326	6.31408	6.24689	80	1.84296	9.72126	7.89777	196	3.43835	16.6524	17.5804
PMI_029168_1	Scaffold3665	join(51615..52419,53631..55475,55509..57311)	15.35	-2.63524	-1.39793	1.29511e-05	0.000989195	0.3937	1739	16.8386	82.4238	168.525	1305	13.8614	72.4166	133.268	467	4.49312	29.1474	51.1807	752	9.76094	51.4871	74.2391	517	5.11013	24.7492	46.3729
PMI_016315_1	Scaffold25803	complement(join(36049..38042,38199..38363,38916..39122,39784..40001))	1.42731	-2.63387	-1.39719	0.00769492	0.147118	1	125	2.08582	10.2099	12.1136	42	0.768789	4.0164	4.28908	32	0.530569	3.44186	3.50703	42	0.939471	4.95553	4.14633	19	0.323635	1.56741	1.70423
PMI_001992_1	Scaffold15071	join(180719..180974,181726..182070,182372..182455,182744..182906,183031..185716)	1.03342	-2.62974	-1.39492	0.00211664	0.0575011	1	97	1.18349	5.7931	9.40016	66	0.883339	4.61485	6.73998	34	0.412189	2.67392	3.72622	32	0.523372	2.76068	3.15911	27	0.336273	1.62862	2.4218
PMI_023201_1	Scaffold20656	complement(3156..4014)	3.56175	-2.62866	-1.39433	0.00139794	0.0420336	1	75	3.76468	18.4278	7.26817	61	3.35882	17.5476	6.22937	19	0.947643	6.14747	2.0823	33	2.22048	11.7126	3.25783	26	1.33222	6.45212	2.3321
PMI_013214_1	Scaffold5750	complement(join(20601..21044,21072..22790,22811..23048,23803..23961,24371..24577,25004..25797,26228..26360,27547..27738,28158..28330,28786..28977,29507..29873))	5.30395	-2.62411	-1.39183	0.00763412	0.146324	1	818	7.63764	37.3857	79.2715	290	2.97026	15.5176	29.615	72	0.667979	4.33326	7.89081	424	5.30687	27.9927	41.8582	139	1.32482	6.41628	12.4678
PMI_008901_1	Scaffold817	complement(join(56564..58867,59448..59540,60899..61042,63350..63544,63662..63754,65623..65815,68699..68838,70972..71115,73007..73201,73319..73411,73905..74048,84241..84349))	1.05173	-2.62357	-1.39153	0.0293389	0.356221	1	33	0.369872	1.8105	3.19799	141	1.73359	9.05686	14.399	10	0.111368	0.72246	1.09595	23	0.345567	1.8228	2.27061	74	0.84665	4.10045	6.63752
PMI_007140_1	Scaffold8476	complement(join(9634..10786,11464..11494,12768..12920,13471..13571,13793..13955,14723..14845,15526..15594,16446..16609,17315..17531,18152..18289))	1.74962	-2.6211	-1.39018	0.00101698	0.0326453	1	90	1.67847	8.216	8.7218	89	1.82076	9.51224	9.08876	36	0.667112	4.32763	3.94541	35	0.874998	4.61544	3.45528	32	0.609195	2.95043	2.87028
PMI_003197_1	Scaffold1180	join(208759..208938,209748..210673,211166..211324,212156..212863)	22.626	-2.6211	-1.39017	0.00250724	0.0653106	1	932	20.368	99.6999	90.3191	1038	24.884	130.002	106.001	331	7.18762	46.6269	36.2758	125	3.66193	19.3159	12.3403	710	15.8389	76.7103	63.6843
PMI_009260_1	Scaffold14364	join(73159..73274,73598..73686,74088..74270,74630..74710,74924..75099,75248..75329,75576..75657,75813..75940,76322..76408,77116..77242,77769..77894,78033..78256,78813..80724)	3.51485	-2.61979	-1.38945	9.57091e-05	0.00526123	1	280	3.53738	17.3152	27.1345	252	3.49232	18.245	25.7345	132	1.657	10.7491	14.4665	72	1.21933	6.43175	7.108	98	1.26382	6.12086	8.79022
PMI_014836_1	Scaffold980	complement(join(18030..18213,27296..27448,28084..28148,29408..29549,31147..31202,31755..31854,32801..32837,34067..34366,36034..36058,36713..37254))	0.393284	-2.61189	-1.38509	0.0473732	0.469389	1	15	0.403225	1.97375	1.45363	13	0.383344	2.00272	1.32757	6	0.160262	1.03964	0.657568	2	0.0720696	0.380153	0.197444	8	0.219523	1.06318	0.717569
PMI_011633_1	Scaffold4135	join(17883..17976,26511..26627,28242..28442,29409..29543,29740..29843)	0.962592	-2.61167	-1.38497	0.0396508	0.425166	1	17	1.12597	5.51155	1.64745	11	0.799212	4.17534	1.12333	5	0.329059	2.13464	0.547973	5	0.443931	2.34165	0.493611	6	0.405662	1.96468	0.538177
PMI_025121_1	Scaffold20461	complement(join(29932..32014,32476..34090,34144..34212))	0.480428	-2.60427	-1.38088	0.0328162	0.38125	1	28	0.320496	1.5688	2.71345	51	0.640361	3.34545	5.20816	20	0.227467	1.47561	2.19189	2	0.0306875	0.16187	0.197444	24	0.280421	1.35812	2.15271
PMI_018168_1	Scaffold977	complement(join(1908..2288,3321..3467,4869..4956,5378..5700,6568..6704,7186..7309,8047..8227,9210..9399,10207..10745,11362..11466,12360..12530,12844..12915))	0.306451	-2.59744	-1.37709	0.0400513	0.42735	1	13	0.228046	1.11627	1.25982	20	0.384856	2.01061	2.04242	9	0.156872	1.01765	0.986352	4	0.09406	0.496148	0.394889	6	0.107439	0.520346	0.538177
PMI_024507_1	Scaffold3182	complement(55973..57796)	7.37185	-2.59491	-1.37569	2.203e-05	0.00157574	0.66969	333	7.8719	38.5323	32.2707	265	6.87181	35.9006	27.062	92	2.16096	14.0184	10.0827	133	4.21457	22.231	13.13	123	2.96807	14.3748	11.0326
PMI_007028_1	Scaffold8385	join(37637..37988,41985..42251,42811..42954,44029..44189,44723..44909,45195..47215)	2.17709	-2.59274	-1.37448	0.000514694	0.0191978	1	200	2.75339	13.4777	19.3818	106	1.60079	8.36305	10.8248	55	0.752359	4.88064	6.0277	57	1.05191	5.54863	5.62716	65	0.913453	4.42399	5.83025
PMI_012929_1	Scaffold3864	complement(join(1..1454,2814..3007,4080..4127,4779..4903,5862..5949,6630..6798,7501..7754,8090..8326,9158..9253,10352..10489,10947..11048,14117..14324,20029..20522))	3.16845	-2.58958	-1.37272	0.000115232	0.00612401	1	280	3.34712	16.3839	27.1345	228	2.98978	15.6196	23.2836	68	0.807694	5.23961	7.45243	79	1.26592	6.6775	7.79905	154	1.87918	9.10117	13.8132
PMI_007655_1	Scaffold2956	complement(join(52674..53825,54934..55142,55967..56122,56731..56952,57317..57497,59201..59429))	7.75464	-2.58272	-1.36889	0.000326099	0.01373	1	513	10.293	50.3833	49.7143	237	5.21629	27.2516	24.2026	119	2.37244	15.3903	13.0418	137	3.68477	19.4365	13.5249	182	3.7276	18.0533	16.3247
PMI_029974_1	Scaffold26795	join(6..4304,7262..7293)	9.20355	-2.58158	-1.36825	4.27759e-05	0.00274914	1	911	9.06964	44.3952	88.284	855	9.33745	48.7819	87.3133	255	2.52253	16.3639	27.9466	262	3.49655	18.4436	25.8652	536	5.44717	26.3815	48.0771
PMI_000723_1	Scaffold3503	complement(join(5833..8496,8842..8947,10117..10216,10977..11017,11360..11430,12137..12250,12349..12512,12831..12941,14218..14440,15241..15401,16260..16995,18748..18758,22613..22901))	0.539031	-2.58085	-1.36785	0.00498811	0.108241	1	43	0.386992	1.8943	4.16708	70	0.69107	3.61038	7.14846	26	0.232504	1.50828	2.84946	16	0.193028	1.01819	1.57955	24	0.220485	1.06784	2.15271
PMI_016194_1	Scaffold7110	join(198..386,821..998,1943..2001,2839..2989,4443..4585,5039..5087,5649..5717,6514..6702,7706..7756,8402..8505,10250..10342,10478..10721,23114..23210,23418..27088)	6.1317	-2.57953	-1.36711	1.74347e-05	0.00128329	0.529998	817	6.66305	32.6151	79.1745	626	5.60035	29.2581	63.9276	198	1.6045	10.4086	21.6997	240	2.62379	13.84	23.6933	420	3.49651	16.9341	37.6724
PMI_007167_1	Scaffold5996	complement(join(3766..3912,4277..4366,5059..5286,5821..6034,6673..7021,7140..7371,7701..7889,9844..9999,11124..11214,12379..12573,13188..13415,14302..14405,15463..15613,16757..16920,17303..17372,18024..18115,18758..18931,20249..20405,20994..21157,21824..22032,23303..23494,24961..25099,26631..26790,27900..27980,31099..32701))	11.915	-2.57541	-1.3648	0.000118812	0.00625958	1	1439	11.1215	54.439	139.452	1499	12.7085	66.3935	153.079	339	2.60332	16.888	37.1526	466	4.82788	25.4661	46.0045	971	7.6605	37.101	87.095
PMI_005401_1	Scaffold5661	join(114463..115096,121381..121549,123105..123249,124176..124317,125715..126351,126780..127738)	2.78172	-2.57334	-1.36364	0.000578177	0.0210997	1	227	3.64401	17.8372	21.9983	109	1.91942	10.0277	11.1312	49	0.781581	5.07021	5.37014	57	1.22658	6.46996	5.62716	92	1.50757	7.30137	8.25205
PMI_026773_1	Scaffold18960	join(605..761,4371..4498,5063..5227,6469..6721,7434..7642,8174..9125,11598..11903)	3.09201	-2.57187	-1.36282	0.000695737	0.0243941	1	139	2.76195	13.5195	13.4703	157	3.42208	17.8781	16.033	35	0.691023	4.48275	3.83581	46	1.22525	6.46295	4.54122	97	1.96746	9.52872	8.70053
PMI_019877_1	Scaffold10210	join(1583..1746,2424..2596,11951..12116,12918..13071,14960..16294)	3.64386	-2.57036	-1.36197	0.00178385	0.050491	1	114	2.4676	12.0787	11.0476	203	4.82011	25.1818	20.7305	50	1.07539	6.97616	5.47973	38	1.10261	5.81604	3.75144	103	2.27584	11.0223	9.2387
PMI_015742_1	Scaffold1874	complement(join(104077..104250,104661..104765,109254..109427))	24.4311	-2.56838	-1.36086	0.0033391	0.0806955	1	170	16.1812	79.2058	16.4745	313	32.6811	170.737	31.9638	51	4.82343	31.2902	5.58933	52	6.63486	34.9976	5.13355	195	18.9466	91.7612	17.4908
PMI_014727_1	Scaffold15753	complement(join(26976..27095,27515..27819))	15.8708	-2.5644	-1.35862	0.00094663	0.0309426	1	156	15.8269	77.4714	15.1178	143	15.9147	83.1434	14.6033	47	4.73798	30.7358	5.15095	34	4.62399	24.3906	3.35655	98	10.1492	49.1541	8.79022
PMI_001287_1	Scaffold4344	complement(join(124779..126487,126638..126817,127171..127254,127385..127576,128167..128280,128738..128926,129359..129440))	12.043	-2.55761	-1.3548	0.000146236	0.00734782	1	503	8.50526	41.6326	48.7452	840	15.5808	81.3991	85.7815	165	2.77222	17.9837	18.0831	236	5.34932	28.2166	23.2984	417	7.19764	34.8593	37.4033
PMI_011349_1	Scaffold8020	complement(join(48439..49972,50594..50927,52109..52233))	120.092	-2.55069	-1.35089	0.00115438	0.0356625	1	8140	176.107	862.031	788.838	2700	64.0777	334.763	275.726	2088	44.8856	291.178	228.834	2421	70.2125	370.357	239.006	1764	38.957	188.675	158.224
PMI_026288_1	Scaffold4630	complement(join(36145..39710,49585..49704))	2.51917	-2.54878	-1.34981	0.000417964	0.0164156	1	253	2.95955	14.4868	24.5179	162	2.07879	10.8603	16.5436	49	0.569541	3.69468	5.37014	82	1.28583	6.78253	8.09522	118	1.40903	6.82416	10.5841
PMI_002574_1	Scaffold2791	complement(join(180727..183197,183391..183474,184697..185748,185906..186176))	3.21907	-2.54483	-1.34757	0.000181977	0.00856894	1	341	3.79146	18.5589	33.0459	217	2.64668	13.8271	22.1602	88	0.972208	6.30683	9.64433	153	2.2804	12.0286	15.1045	87	0.987429	4.78227	7.80357
PMI_021308_1	Scaffold34869	join(9122..9730,10194..10313,10471..10643,11203..11358,12555..12776,14637..15984)	2.28606	-2.53636	-1.34276	0.000584184	0.0212424	1	158	2.59234	12.6893	15.3116	110	1.97978	10.343	11.2333	55	0.896647	5.81665	6.0277	41	0.901748	4.75654	4.04761	63	1.05514	5.1102	5.65086
PMI_009381_1	Scaffold2800	join(19547..19857,20784..20927,21677..21928,25212..25455,25793..25911,26987..29585)	6.9787	-2.53352	-1.34115	0.000486569	0.0184659	1	524	6.15806	30.1432	50.7802	605	7.79934	40.7463	61.7831	146	1.70486	11.0596	16.0008	144	2.26851	11.966	14.216	405	4.85849	23.5304	36.3269
PMI_003252_1	Scaffold197	complement(join(104204..108241,108439..108568,111662..111877,112845..112957,114993..115092))	3.03172	-2.52971	-1.33897	0.0249993	0.319846	1	87	0.816027	3.99439	8.43107	510	5.24742	27.4142	52.0816	83	0.773549	5.0181	9.09635	41	0.515509	2.71921	4.04761	253	2.42237	11.7319	22.6931
PMI_024641_1	Scaffold13958	join(39363..40329,40523..40929,41178..44764)	109.19	-2.52851	-1.33829	0.000229615	0.0103562	1	14853	129.094	631.904	1439.39	9365	89.2871	466.465	956.362	4500	38.8622	252.104	493.176	4644	54.1065	285.401	458.466	5236	46.4542	224.985	469.649
PMI_017546_1	Scaffold20142	complement(join(23643..23701,23779..23994,29901..30071,30803..30957,32266..32419,33467..33550,33674..33811,34859..35032,35737..35943,37000..37173,38973..39211))	2.78879	-2.5212	-1.33411	0.00630633	0.127889	1	81	1.97209	9.65323	7.84962	135	3.6055	18.8363	13.7863	19	0.459641	2.98175	2.0823	33	1.07702	5.68105	3.25783	83	2.06278	9.99038	7.44478
PMI_021031_1	Scaffold5301	complement(join(60076..61857,62171..62695,64116..64478,64680..64805,65217..65315,66045..66083,68734..68775,70018..70123))	9.27405	-2.51881	-1.33274	5.24598e-06	0.000463583	0.159473	706	9.87716	48.3479	68.4177	565	8.67094	45.2998	57.6983	212	2.94705	19.1179	23.2341	254	4.76352	25.1266	25.0754	297	4.24149	20.5422	26.6398
PMI_018429_1	Scaffold5941	complement(join(35409..43398,44441..44673,45262..45357,45945..46041,46170..46271,46950..47066,47617..47738,50749..50848,51409..51530,52180..52417,52697..52728,53196..53254,53800..53999,54843..55022,55489..55602,56088..56245,57832..58013,60234..60363,61060..61173,62772..62909,63105..63159))	9.04058	-2.5173	-1.33188	0.000677327	0.0239141	1	1730	7.05118	34.515	167.652	2467	11.03	57.6242	251.932	595	2.40966	15.6318	65.2088	511	2.79192	14.7268	50.447	1497	6.22833	30.1647	134.275
PMI_026618_1	Scaffold9616	complement(join(77087..77341,82170..82357,83175..83507,84188..84404,84750..84944,85120..85294,86563..87041))	12.1155	-2.51635	-1.33133	0.00035748	0.014745	1	547	12.8044	62.6763	53.0092	445	11.4267	59.6968	45.4438	90	2.09333	13.5797	9.86352	210	6.58956	34.7586	20.7317	312	7.4552	36.1067	27.9852
PMI_014260_1	Scaffold4547	complement(join(6627..6728,7633..7659,9161..9196,11016..11102,12181..12462,12863..13330,16029..16304,16704..17230,18751..18961,19591..19836,20852..20990,22165..22265,23161..23382,24026..24256,25250..25388,26577..26677,27667..27801,30758..30899,31619..32594))	6.89716	-2.50602	-1.3254	1.28237e-05	0.000986312	0.389829	846	8.20098	40.1432	81.9849	526	5.59334	29.2214	53.7156	244	2.35022	15.2462	26.7411	296	3.84639	20.289	29.2218	282	2.79048	13.5147	25.2943
PMI_011430_1	Scaffold23655	join(37398..37897,44878..45082,46619..46720,47169..47306,48389..48484,49323..49559,49936..50147,50883..50934,54329..54511,55788..56422,56952..57621,57655..57811)	1.51782	-2.50455	-1.32455	0.00073682	0.0254737	1	107	1.44764	7.08611	10.3692	107	1.58801	8.29626	10.9269	39	0.524284	3.40109	4.27419	37	0.671037	3.53959	3.65272	53	0.731961	3.545	4.7539
PMI_009330_1	Scaffold6316	join(74615..74668,75748..75898,76109..77667)	0.700633	-2.50427	-1.32439	0.0201573	0.277644	1	31	0.757745	3.7091	3.00418	24	0.643521	3.36197	2.4509	8	0.194301	1.26046	0.876757	14	0.458729	2.41971	1.38211	11	0.274466	1.32928	0.986658
PMI_013047_1	Scaffold20557	join(4755..4825,12786..12865,14656..14703,16467..16543,19124..19198,19478..19539,20511..20696,25588..25734,26333..26560,32023..32187,32929..33108,33865..34071,34667..38018)	1.54074	-2.50051	-1.32222	0.000142832	0.00723528	1	172	1.52036	7.44205	16.6683	161	1.56111	8.15576	16.4415	67	0.58846	3.81741	7.34284	72	0.853134	4.50012	7.108	62	0.559428	2.7094	5.56116
PMI_023814_1	Scaffold13364	join(2261..2576,5073..5882,6147..6943,7498..7591,7758..15920)	0.563662	-2.49554	-1.31935	0.0149542	0.231382	1	106	0.448971	2.19768	10.2723	146	0.678352	3.54393	14.9096	27	0.113632	0.737143	2.95905	20	0.113556	0.598984	1.97444	113	0.488568	2.36621	10.1357
PMI_026003_1	Scaffold18149	complement(join(4560..6186,6583..6708,7039..7209))	0.892209	-2.49517	-1.31914	0.0404265	0.42915	1	16	0.358571	1.75518	1.55054	58	1.42585	7.4491	5.92301	5	0.111339	0.722272	0.547973	13	0.39054	2.06002	1.28339	29	0.663418	3.21303	2.60119
PMI_005315_1	Scaffold14583	complement(join(9931..10237,10258..10639,11375..11515,12098..12245,13780..13853,14007..14129,16268..16389,16882..17038,17642..17753,18815..18889,19236..19301,19880..19950,20722..20864,21283..21505,28980..29192,30639..30768,31310..31346,36066..36159,36589..36690,40036..40142,40759..40876,42147..42248,46390..46436,46961..47117,50839..50968,53995..54110,60201..60326,60861..61061,62237..63389,64521..…	0.272384	-2.49351	-1.31818	0.0110701	0.188527	1	31	0.255478	1.25055	3.00418	32	0.289289	1.51134	3.26787	11	0.090076	0.584334	1.20554	11	0.121521	0.641	1.08594	16	0.1346	0.651891	1.43514
PMI_001413_1	Scaffold4509	complement(join(3083..8272,10938..11278,11805..11903,12576..12712,13706..13793,15090..15131))	2.30757	-2.49225	-1.31745	2.8194e-05	0.00194789	0.857071	301	2.20088	10.7731	29.1696	301	2.41427	12.6129	30.7384	112	0.813713	5.27865	12.2746	118	1.15659	6.10076	11.6492	135	1.00762	4.88006	12.109
PMI_004159_1	Scaffold2130	join(89193..89627,91717..94205,94668..95245)	9.66166	-2.48802	-1.315	0.000190467	0.00888037	1	637	7.84302	38.391	61.731	850	11.4803	59.9768	86.8027	215	2.63031	17.0631	23.5628	213	3.51552	18.5437	21.0278	500	6.28417	30.4352	44.8481
PMI_001744_1	Scaffold1771	complement(join(198608..199107,202494..202620,209980..210123,211695..211725,213006..213170))	1.25944	-2.4877	-1.31482	0.0332493	0.384607	1	17	0.758023	3.71047	1.64745	36	1.76087	9.19934	3.67635	10	0.443055	2.87415	1.09595	15	0.896585	4.72931	1.48083	7	0.318615	1.5431	0.627873
PMI_020953_1	Scaffold2820	complement(join(94987..95933,97107..97135,97637..97828,99157..99327,100835..100915,114293..114401))	15.8801	-2.48455	-1.31298	0.000311728	0.0132535	1	490	13.8181	67.6386	47.4853	580	17.942	93.7349	59.2301	155	4.34319	28.1748	16.9872	146	5.51915	29.1124	14.4134	367	10.5646	51.166	32.9185
PMI_006713_1	Scaffold25724	join(33467..33651,35030..35760,38752..38828,39900..40250,40911..40973,50197..54405)	0.775283	-2.4791	-1.30982	0.00255935	0.0662706	1	78	0.598863	2.93139	7.55889	113	0.951703	4.97201	11.5397	48	0.366183	2.37547	5.26054	23	0.236716	1.24863	2.27061	45	0.352679	1.70808	4.03633
PMI_013258_1	Scaffold8912	complement(join(23447..26604,27084..27260,27502..27660,28081..28962,29527..30553))	1.27478	-2.47606	-1.30805	0.00203399	0.0558044	1	167	1.33273	6.5236	16.1838	139	1.21683	6.35712	14.1948	54	0.428196	2.77776	5.91811	34	0.363723	1.91857	3.35655	101	0.822774	3.98482	9.05931
PMI_014030_1	Scaffold15400	join(486..600,924..1034,2472..2615,3442..4912)	55.3711	-2.47503	-1.30745	0.000146936	0.00736762	1	2609	61.1055	299.107	252.835	1932	49.6368	259.319	197.297	1133	26.367	171.046	124.171	656	20.5957	108.638	64.7617	936	22.3778	108.379	83.9556
PMI_006901_1	Scaffold6544	join(19233..19248,20154..20276,20846..21039,21903..22085,23118..23303,23909..24047,24201..24616,24638..24868)	14.1115	-2.47094	-1.30506	8.26915e-05	0.00468981	1	567	16.4301	80.4241	54.9473	371	11.7929	61.6101	37.8868	145	4.17493	27.0833	15.8912	177	6.87538	36.2663	17.4738	255	7.54278	36.5308	22.8725
PMI_023116_1	Scaffold6442	complement(join(39846..39885,40552..40790,42193..42905))	2.57172	-2.4704	-1.30474	0.0166331	0.247373	1	58	2.52102	12.3402	5.62071	55	2.62241	13.7003	5.61665	22	0.950157	6.16378	2.41108	7	0.407862	2.15139	0.691055	41	1.81914	8.81038	3.67754
PMI_005037_1	Scaffold4687	14694..15821	0.656661	-2.4698	-1.3044	0.0418978	0.438434	1	19	0.726281	3.55509	1.84127	14	0.587042	3.0669	1.42969	7	0.265872	1.72474	0.767162	5	0.256205	1.35143	0.493611	8	0.312159	1.51183	0.717569
PMI_008845_1	Scaffold1047	join(12632..12736,13077..13105,14291..14520,21031..21302,25225..30054)	3.199	-2.46948	-1.30421	0.000125139	0.00650273	1	437	3.44724	16.874	42.3492	341	2.95077	15.4158	34.8232	160	1.25411	8.13554	17.5351	164	1.73421	9.1476	16.1904	149	1.19981	5.81084	13.3647
PMI_004617_1	Scaffold15403	join(137388..137956,142774..143135,146334..146575,147252..147300,147708..147777,149160..149274,149705..149768,150559..150728,151515..151666,152321..153822,154038..155754)	2.63824	-2.46782	-1.30324	0.000174794	0.00832579	1	372	3.20031	15.6653	36.0501	220	2.07616	10.8466	22.4666	86	0.735143	4.76896	9.42514	149	1.71831	9.06376	14.7096	127	1.11529	5.40151	11.3914
PMI_022518_1	Scaffold1318	complement(join(3738..3922,25287..25486,28308..28378,31003..31297))	6.72075	-2.46436	-1.30122	0.00140723	0.0422146	1	131	7.52127	36.8161	12.6951	94	5.92022	30.9292	9.59936	30	1.71146	11.1024	3.28784	57	4.38694	23.1402	5.62716	51	2.98899	14.4761	4.5745
PMI_010142_1	Scaffold5263	join(28763..29587,33685..33742,35781..35948,36435..36493,36785..36851,37088..37167,37440..37517,37779..37830,40126..40263,40788..40854,43344..43475,48659..48835,49768..49878,50502..50548,51237..51380,52107..52168,52275..52416,52952..53035,53309..53459,53937..54057,54306..54430,54638..54831,55998..56126,56421..56500,56800..56952,57169..57265,57547..57619,58567..58717,59387..59483,61748..65495)	1.25276	-2.45796	-1.29746	0.00150216	0.0445504	1	191	1.0822	5.2973	18.5096	229	1.42332	7.43586	23.3857	81	0.456021	2.95826	8.87716	44	0.334191	1.76279	4.34378	137	0.792374	3.83759	12.2884
PMI_015200_1	Scaffold4412	complement(join(3157..3177,4172..4246,4700..4840,5043..5225,5718..5965,7090..7182,8484..8610,9987..10129,10533..10671,10914..11102,11309..11491,13000..13142,13546..13627,15881..16104,16639..16755,17732..17903))	0.699491	-2.4569	-1.29684	0.0152184	0.234121	1	29	0.548433	2.68454	2.81036	41	0.850549	4.44355	4.18695	15	0.281865	1.82849	1.64392	8	0.202806	1.06976	0.789777	20	0.386091	1.8699	1.79392
PMI_026683_1	Scaffold8196	join(1..150,907..1108,1882..2942)	0.903712	-2.44784	-1.29151	0.0213921	0.289279	1	34	1.03752	5.07859	3.2949	23	0.769903	4.02222	2.34878	13	0.394172	2.55704	1.42473	8	0.327246	1.72616	0.789777	14	0.436094	2.11207	1.25575
PMI_015953_1	Scaffold27403	complement(join(609..2032,2059..2460,2845..2993,4002..4087,7562..7713))	64.6802	-2.44764	-1.29139	0.000507278	0.019038	1	2676	52.1392	255.218	259.328	3613	77.2212	403.429	368.963	1163	22.5155	146.061	127.459	833	21.7566	114.762	82.2356	1954	38.8631	188.22	175.266
PMI_009433_1	Scaffold4536	complement(join(360..560,1476..1675,2750..2878,3594..3689,7913..8065,10862..11246,11298..11525))	0.77448	-2.44614	-1.29051	0.0309629	0.368392	1	16	0.495611	2.42598	1.55054	31	1.05335	5.50304	3.16575	7	0.215448	1.39764	0.767162	11	0.456752	2.40928	1.08594	11	0.347815	1.68452	0.986658
PMI_000730_1	Scaffold3503	join(185681..186043,186747..186819,187361..187578,188472..188679,189385..189672,195104..195273,195975..196210,197046..197300,197841..197970,199551..199628,200625..200791,201583..201760,202872..202987,203828..203978,204524..204647,205061..205205,205653..205773,206643..206711,207498..207746,209255..209358,210466..210558,210692..210935,213971..214089,214293..217134)	5.07649	-2.44571	-1.29025	0.000163244	0.00788942	1	792	5.06595	24.7974	76.7518	725	5.08703	26.5763	74.0376	204	1.29655	8.41089	22.3573	242	2.075	10.9452	23.8908	514	3.35609	16.254	46.1038
PMI_013846_1	Scaffold6341	complement(join(11179..12510,18607..19292))	2.6483	-2.43843	-1.28595	0.00465389	0.10304	1	136	2.90588	14.2241	13.1796	102	2.39072	12.4899	10.4163	29	0.615688	3.99404	3.17824	33	0.945191	4.9857	3.25783	89	1.94117	9.40137	7.98296
PMI_003813_1	Scaffold3753	join(37987..38154,38988..39027,40646..40752,41727..41813,42336..42496,43016..43230,44429..44580,44834..44974,46430..46568,47161..47361,47610..49425)	10.8138	-2.43836	-1.28591	1.81577e-05	0.00133327	0.551975	729	9.74066	47.6798	70.6466	811	11.887	62.1016	82.82	239	3.1731	20.5842	26.1931	357	6.39434	33.7289	35.2438	365	4.97838	24.1111	32.7391
PMI_017968_1	Scaffold14465	complement(55291..56853)	0.907768	-2.42997	-1.28094	0.0146805	0.229564	1	34	0.937951	4.5912	3.2949	29	0.877585	4.58479	2.9615	9	0.246699	1.60037	0.986352	16	0.591681	3.121	1.57955	14	0.394242	1.90938	1.25575
PMI_023438_1	Scaffold4683	complement(join(8932..11999,12932..13108,13431..13558,13705..13850,13953..14049,14319..14464,14579..14911,23114..23120))	14.961	-2.4287	-1.28018	0.00808044	0.151628	1	860	9.03988	44.2495	83.3416	1811	20.882	109.095	184.941	338	3.53025	22.9011	37.043	215	3.02949	15.98	21.2253	1197	12.8438	62.2044	107.366
PMI_014080_1	Scaffold23338	join(1035..1437,3040..3158,4021..4171,4753..4976,5174..5567,6041..9830)	1.50557	-2.42477	-1.27785	0.00071728	0.0249739	1	221	1.87544	9.18014	21.4169	122	1.13569	5.93323	12.4587	70	0.590246	3.82899	7.67162	77	0.875928	4.62035	7.60161	64	0.554402	2.68506	5.74055
PMI_013693_1	Scaffold14911	complement(join(809..1044,1737..1906,6220..6519,7220..7427,8315..8532,9060..9132,9894..10234,11450..11587,11835..12083,12194..12333,13211..13342,13654..13831,14092..14217,15209..15416,15657..15878,16628..16850,17393..17572,19592..19709,20245..20338,21557..21757,23014..23130,24125..24258,25194..25434,25962..26030,26781..26978,27075..27199,27459..27543,28450..28647,29197..29321,37280..37428,39040..…	1.71678	-2.42205	-1.27623	0.00142292	0.0425323	1	206	1.66274	8.13897	19.9632	200	1.77083	9.25138	20.4242	46	0.368925	2.39326	5.04135	72	0.779032	4.10924	7.108	142	1.16998	5.6664	12.7369
PMI_025713_1	Scaffold11408	join(68212..68465,69106..69402,71476..72515,73142..73457,74454..74528)	5.42195	-2.42184	-1.27611	0.000104968	0.00566773	1	267	5.80855	28.4324	25.8747	211	5.03534	26.3063	21.5475	85	1.83738	11.9193	9.31554	108	3.14954	16.6132	10.662	105	2.33174	11.293	9.4181
PMI_024765_1	Scaffold21699	complement(join(1..1304,2284..2457,2853..3066,3390..3799,5170..5767))	1.53066	-2.4215	-1.2759	0.00430539	0.0963058	1	82	1.30951	6.40997	7.94653	100	1.75181	9.15202	10.2121	32	0.507774	3.29399	3.50703	23	0.492369	2.59715	2.27061	60	0.978097	4.73707	5.38177
PMI_020361_1	Scaffold18535	join(2547..2620,11315..11462,12226..12465,15646..15849,16889..21848)	2.4808	-2.42149	-1.2759	0.000159506	0.00777041	1	281	2.15361	10.5417	27.2314	334	2.808	14.6699	34.1084	112	0.852909	5.53292	12.2746	102	1.04792	5.52756	10.0697	173	1.35345	6.55494	15.5174
PMI_007683_1	Scaffold13723	complement(join(14961..16895,17399..17503,17981..18075,18281..18339,19467..19585,20230..20371,20835..20893,21162..21285,22344..22487,24280..24380,25072..25147,25592..25825))	5.12215	-2.42054	-1.27533	0.000374994	0.0153013	1	367	4.95595	24.259	35.5656	357	5.28834	27.628	36.4571	122	1.63699	10.6193	13.3705	195	3.5299	18.6195	19.2508	134	1.84714	8.94599	12.0193
PMI_003350_1	Scaffold24059	join(18395..18551,19062..19241,19891..20049,21047..22626)	1.68216	-2.4201	-1.27506	0.00709122	0.138717	1	83	1.72389	8.43833	8.04344	72	1.64042	8.5701	7.3527	17	0.350837	2.27592	1.86311	24	0.668206	3.52466	2.36933	58	1.22969	5.95557	5.20238
PMI_020091_1	Scaffold4865	join(1616..1648,4277..4383,4867..4953,5751..5911,6424..6554,8057..8125,9082..9233,9506..9646,11230..11344,11912..14183)	7.5707	-2.41724	-1.27336	0.00052196	0.0193984	1	496	6.54425	32.0336	48.0668	594	8.59715	44.9143	60.6598	114	1.49454	9.69524	12.4938	234	4.13867	21.8307	23.101	354	4.76777	23.0911	31.7524
PMI_021561_1	Scaffold8664	complement(join(3324..5404,6673..6859))	7.67536	-2.41185	-1.27014	0.019092	0.269192	1	282	5.36125	26.2429	27.3283	479	9.98948	52.1883	48.9159	86	1.62457	10.5388	9.42514	49	1.24876	6.58698	4.83739	369	7.16107	34.6821	33.0979
PMI_018963_1	Scaffold13252	join(40474..40986,49768..56785)	0.359814	-2.4112	-1.26975	0.0069038	0.13619	1	50	0.286271	1.40127	4.84544	69	0.433358	2.264	7.04634	14	0.0796452	0.516668	1.53432	34	0.260947	1.37645	3.35655	27	0.157799	0.764247	2.4218
PMI_024131_1	Scaffold1154	join(2853..3078,3602..3744,3888..4005,4654..5531,5552..7268)	19.3828	-2.41069	-1.26945	0.001499	0.0445	1	894	12.5073	61.2225	86.6365	1711	26.2584	137.182	174.729	627	8.71604	56.542	68.7158	266	4.98857	26.3137	26.2601	754	10.768	52.1508	67.6309
PMI_009799_1	Scaffold4169	complement(join(25556..26312,26986..27128,28660..28907,29410..29593,30629..30770,31754..31851,33685..33853,34876..35012,35591..35835,36333..36519,37444..37544))	2.97057	-2.40361	-1.2652	0.00802846	0.150746	1	262	4.68559	22.9356	25.3901	64	1.25555	6.55939	6.53573	43	0.764109	4.95687	4.71257	93	2.22953	11.7603	9.18116	67	1.22313	5.9238	6.00964
PMI_014757_1	Scaffold1451	join(29910..29982,31516..31773,33010..33136,33244..33332,36643..36966,40157..40486,41078..41389,43119..43205,44258..44590,45039..45365,46145..46465,47683..48021,53215..53319,53621..53737,54048..54139)	0.667766	-2.40358	-1.26518	0.0116287	0.195412	1	53	0.706636	3.45893	5.13617	43	0.628896	3.28556	4.3912	12	0.158974	1.03128	1.31514	14	0.250216	1.31984	1.38211	35	0.476346	2.30702	3.13937
PMI_030246_1	Scaffold48962	complement(4198..4938)	1.97666	-2.40109	-1.26369	0.0246874	0.317727	1	46	2.6767	13.1022	4.45781	20	1.27662	6.66949	2.04242	10	0.578184	3.75075	1.09595	20	1.56005	8.22896	1.97444	11	0.653385	3.16444	0.986658
PMI_001838_1	Scaffold6278	complement(4732..6390)	4.19098	-2.39659	-1.26099	0.00497182	0.10811	1	215	5.58794	27.3526	20.8354	98	2.79402	14.5969	10.0078	50	1.29124	8.37644	5.47973	101	3.51886	18.5613	9.97094	43	1.14082	5.52516	3.85693
PMI_000192_1	Scaffold12752	join(76796..77058,77399..77590,77790..77854,78075..78185,78741..78826,79028..79175,79524..79585,79755..79851,80084..80135,80544..80650,80805..81247,81283..81420)	1.28497	-2.3929	-1.25876	0.00837771	0.15449	1	47	1.14884	5.62348	4.55472	53	1.42111	7.42434	5.4124	19	0.461465	2.99358	2.0823	16	0.524262	2.76538	1.57955	28	0.698641	3.38362	2.51149
PMI_013363_1	Scaffold7437	join(60462..60957,61461..61571,63476..63628,64130..64656,66447..67993)	1.525	-2.39183	-1.25811	0.00331064	0.0803193	1	116	1.76489	8.63901	11.2414	77	1.28511	6.71385	7.86331	40	0.604706	3.9228	4.38378	53	1.08094	5.70176	5.23228	27	0.419332	2.03089	2.4218
PMI_008486_1	Scaffold3198	join(169157..169347,170098..170193,170556..170627,171054..171181,171913..172021,172622..172732,173184..173356,173808..173883,174234..174329,175039..176838)	5.2795	-2.38781	-1.25569	0.00311082	0.0765096	1	162	2.44921	11.9887	15.6992	489	8.10979	42.3682	49.9371	160	2.40356	15.5922	17.5351	100	2.02664	10.6901	9.87222	154	2.37665	11.5105	13.8132
PMI_006152_1	Scaffold16155	join(137637..139423,147930..148061,148890..148997,150194..150262,150765..150821,152529..152765)	5.62687	-2.38548	-1.25428	0.00013061	0.0067524	1	366	6.60303	32.3213	35.4686	235	4.65072	24.2969	23.9984	112	2.00773	13.0244	12.2746	132	3.19229	16.8387	13.0313	135	2.48617	12.0409	12.109
PMI_022338_1	Scaffold11639	complement(20379..21551)	5.73903	-2.38208	-1.25222	0.00262849	0.0676575	1	151	5.55059	27.1697	14.6332	147	5.92747	30.9671	15.0118	58	2.11843	13.7425	6.35649	35	1.72463	9.0971	3.45528	98	3.67724	17.8095	8.79022
PMI_021696_1	Scaffold4413	join(6122..6172,6485..6583,7022..7145,10564..10713,11018..11134,11353..11457,11818..11946,12259..12308,12799..13459)	1.25859	-2.38151	-1.25188	0.0123767	0.204474	1	33	0.957536	4.68707	3.19799	49	1.55965	8.14813	5.00392	12	0.345977	2.24439	1.31514	21	0.816822	4.30857	2.07317	19	0.562768	2.72557	1.70423
PMI_027150_1	Scaffold19161	join(2372..2528,4150..4369,4909..5571)	5.09864	-2.3813	-1.25175	0.0034602	0.0824994	1	122	5.05809	24.759	11.8229	113	5.1392	26.8489	11.5397	55	2.26576	14.6982	6.0277	27	1.50057	7.91523	2.6655	67	2.83554	13.733	6.00964
PMI_001861_1	Scaffold5437	join(5893..5995,6707..6868,7477..7544,8004..8094,8674..8772,8872..8973,10005..12034)	0.784554	-2.38106	-1.25161	0.0145102	0.227721	1	67	1.0881	5.32619	6.49289	27	0.481005	2.51293	2.75726	20	0.322738	2.09364	2.19189	15	0.326553	1.7225	1.48083	24	0.39787	1.92694	2.15271
PMI_020933_1	Scaffold12401	join(3889..4046,5448..5636,6911..7011,7588..7765,8502..8729,9861..9979,16447..16575,17367..17448,17552..17665,19596..19763,20135..20235,21225..21333,21767..21892,22784..22849,24020..24094,24491..24622,25816..25857)	10.4564	-2.38003	-1.25098	0.000502877	0.0189431	1	475	9.67459	47.3564	46.0317	503	11.2382	58.7121	51.3668	136	2.75234	17.8548	14.9049	148	4.0408	21.3144	14.6109	354	7.35998	35.6455	31.7524
PMI_021770_1	Scaffold1864	join(20266..20496,21066..21131,21780..21899,22732..22934,23727..23865,24575..24889,26397..26708,26993..27532)	20.6533	-2.37572	-1.24836	0.00600698	0.123633	1	758	16.9697	83.0652	73.4569	991	24.337	127.145	101.202	228	5.07181	32.9014	24.9876	160	4.80165	25.3278	15.7955	774	17.688	85.6657	69.4248
PMI_013838_1	Scaffold15613	join(8059..8131,8240..8330,10967..13514)	3.11725	-2.37324	-1.24686	0.00133002	0.0403102	1	187	2.97312	14.5532	18.122	187	3.26139	17.0385	19.0966	42	0.663504	4.30423	4.60297	93	1.98207	10.4551	9.18116	107	1.73655	8.4104	9.59749
PMI_009414_1	Scaffold4329	complement(join(7008..11352,13075..13236,14238..14440))	3.92805	-2.37306	-1.24675	0.000216535	0.00982456	1	483	4.42167	21.6437	46.807	342	3.43444	17.9426	34.9253	148	1.34625	8.73327	16.22	160	1.96348	10.357	15.7955	218	2.03718	9.86639	19.5538
PMI_000325_1	Scaffold1792	join(55356..55558,56039..56187,57086..57217,57596..57705,58009..58110,58666..58806,59060..59163,59291..59335,59683..60103)	1.83937	-2.37003	-1.24491	0.0160013	0.241578	1	63	1.93066	9.45045	6.10526	52	1.74807	9.1325	5.31028	40	1.21801	7.90136	4.38378	12	0.492962	2.60028	1.18467	19	0.594366	2.8786	1.70423
PMI_025453_1	Scaffold6394	complement(join(1659..3093,3900..4023,4418..4557,5017..5164,6035..6195,6354..6512,7066..7359,8023..8303,16419..16741))	7.21177	-2.36854	-1.244	4.79262e-05	0.00300393	1	513	7.21684	35.3259	49.7143	467	7.2067	37.6502	47.6904	169	2.36233	15.3247	18.5215	199	3.75275	19.795	19.6457	258	3.70496	17.9437	23.1416
PMI_029475_1	Scaffold5232	join(13010..13273,16053..16845,20149..20684)	1.17315	-2.36759	-1.24342	0.0188319	0.26726	1	45	1.21803	5.96215	4.3609	38	1.12828	5.89452	3.88059	8	0.215158	1.39576	0.876757	28	1.01594	5.3589	2.76422	17	0.469708	2.27487	1.52483
PMI_012701_1	Scaffold7832	complement(join(96430..97655,98248..98381,98667..98790))	0.939714	-2.36386	-1.24114	0.0222729	0.296962	1	23	0.668273	3.27115	2.2289	38	1.21116	6.32747	3.88059	9	0.259832	1.68556	0.986352	13	0.506333	2.67081	1.28339	17	0.504208	2.44195	1.52483
PMI_028209_1	Scaffold15055	complement(join(13435..14382,14911..15034,15736..15875,16311..16458,19918..19935))	7.76338	-2.36265	-1.24041	0.000635839	0.0227399	1	177	5.5384	27.11	17.1529	291	9.98836	52.1824	29.7172	65	2.02092	13.1099	7.12365	110	4.61392	24.3375	10.8594	130	4.1523	20.1102	11.6605
PMI_010580_1	Scaffold8840	complement(join(936..1873,2158..2316,3185..3289,4046..4199,5438..5547,6735..6868,7319..7414,8477..8612,9124..9260,9413..9563))	120.254	-2.35285	-1.23441	0.0142778	0.225588	1	3972	80.7855	395.439	384.922	7159	159.723	834.444	731.083	1143	23.0991	149.846	125.267	1101	30.0178	158.338	108.693	5323	110.513	535.233	477.453
PMI_023115_1	Scaffold6442	complement(join(14449..17505,17902..18012,18017..18087,19030..19279,19660..19855,20540..20745,21367..21483,22180..22296,24982..25249))	4.42514	-2.34947	-1.23234	0.00180188	0.0509193	1	430	4.22053	20.6592	41.6708	430	4.62975	24.1873	43.912	128	1.24834	8.09813	14.0281	107	1.40783	7.42601	10.5633	334	3.34641	16.2072	29.9585
PMI_009696_1	Scaffold5411	complement(join(22116..22532,24165..24270,24567..24707,25707..25777,26410..26532,27059..27369,28402..28512,28949..29053,29792..29969,30444..30544,31524..31802,32260..32586,32692..33021,33443..33823,34324..34644,35120..35301))	1.86378	-2.3478	-1.23131	0.0024423	0.0640031	1	118	1.46037	7.14842	11.4352	167	2.26719	11.8446	17.0542	37	0.454996	2.95161	4.055	53	0.879274	4.638	5.23228	98	1.23806	5.99612	8.79022
PMI_023559_1	Scaffold9028	complement(join(1786..2949,3986..4361,5392..5594,6851..6917,7707..8444,9219..9399,9782..10010,10193..10357,10985..11138,11693..11958,12549..12696,13785..14524))	11.2276	-2.34411	-1.22904	0.000504788	0.0189679	1	1328	12.9228	63.2561	128.695	893	9.53235	49.8001	91.1939	391	3.78059	24.5251	42.8515	648	8.45279	44.5868	63.972	378	3.75478	18.185	33.9051
PMI_003714_1	Scaffold12035	join(12531..14140,14479..14715,15782..17269)	1.3372	-2.3428	-1.22823	0.00237379	0.0627486	1	118	1.52562	7.46779	11.4352	81	1.14879	6.00164	8.27179	41	0.526711	3.41683	4.49338	40	0.693252	3.65677	3.94889	47	0.620292	3.00417	4.21572
PMI_014261_1	Scaffold4547	join(12481..12495,12856..12994,16840..17340)	6.94874	-2.3395	-1.2262	0.00361126	0.0851657	1	108	7.10956	34.8007	10.4662	94	6.78792	35.4623	9.59936	24	1.56984	10.1837	2.63027	43	3.79449	20.0152	4.24505	65	4.36784	21.1541	5.83025
PMI_017704_1	Scaffold27683	complement(join(8199..9029,9138..10285,11271..11413,12015..12051,13572..14236))	31.7686	-2.33819	-1.22539	0.00164667	0.0478559	1	2189	33.4227	163.601	212.134	1798	30.1145	157.328	183.613	1278	19.3888	125.777	140.062	513	10.4998	55.3842	50.6445	705	10.988	53.2166	63.2358
PMI_013305_1	Scaffold10850	join(8312..8849,9795..11476)	2.72304	-2.33612	-1.22411	0.0183715	0.262825	1	208	4.0399	19.775	20.157	66	1.40618	7.34635	6.73998	35	0.675459	4.38178	3.83581	106	2.75981	14.5575	10.4646	33	0.654267	3.16872	2.95997
PMI_022978_1	Scaffold9202	join(9918..10139,10755..10902,11990..12094,22350..22466,23843..23944,24912..25000)	3.2555	-2.33499	-1.22342	0.00714786	0.139555	1	59	3.249	15.9036	5.71762	54	3.26199	17.0417	5.51453	17	0.930189	6.03425	1.86311	21	1.55019	8.17694	2.07317	35	1.96744	9.52859	3.13937
PMI_012635_1	Scaffold4309	join(47880..48468,49512..49712,50810..51178,51456..51854,52295..52411,53031..53159,53516..53635,53910..54023,54212..54346,55326..55439,55915..56037,56220..56345,57312..57437,62442..62534,62981..63091,63969..64113,64812..64897,65449..65537,66099..66201,66300..66488,66628..66711,67069..67248,69139..69209)	1.17049	-2.33352	-1.22251	0.00614561	0.12572	1	105	1.18736	5.81204	10.1754	93	1.15363	6.02694	9.49724	33	0.370793	2.40538	3.61662	26	0.394124	2.07893	2.56678	71	0.81957	3.9693	6.36843
PMI_017005_1	Scaffold16273	join(1076..1316,2203..2343,4182..4322,6726..6869,8165..8308,9795..9904,15322..15649,16473..16610,17147..17284,17811..19333)	28.071	-2.33179	-1.22144	0.000678357	0.0239227	1	1461	20.6678	101.168	141.584	2286	35.4741	185.328	233.448	634	8.91166	57.811	69.483	595	11.2831	59.5162	58.7397	1259	18.1805	88.0508	112.927
PMI_017368_1	Scaffold13653	complement(join(6904..7069,7094..8565,9253..9520,10692..10960,11192..11339,11943..12133,12860..13025,14081..14218,14974..15156,15856..15992,16316..16468,16732..16891,17538..17747,18399..18554,19429..19638,20311..20466,20849..21188))	92.4834	-2.33031	-1.22052	0.00123442	0.0378278	1	12630	120.403	589.363	1223.96	6174	64.564	337.303	630.494	3887	36.819	238.849	425.994	3838	49.0462	258.709	378.896	4335	42.1849	204.308	388.833
PMI_002790_1	Scaffold719	join(43698..43836,44689..45717,45922..46047,46168..46344,46762..46797,47372..47485,47870..48101,48539..48670,49208..49299,50568..51168,51595..53234)	1.27922	-2.32685	-1.21838	0.00403527	0.0921623	1	152	1.51782	7.42963	14.7301	95	1.04062	5.43653	9.70148	64	0.635011	4.11939	7.01406	44	0.588975	3.10673	4.34378	50	0.509661	2.46837	4.48481
PMI_025117_1	Scaffold25214	join(6981..7718,8109..8245,9491..9659,10313..10480,12254..12291,12549..14575)	1.11594	-2.32682	-1.21836	0.00723275	0.140671	1	106	1.39473	6.82709	10.2723	58	0.837147	4.37353	5.92301	24	0.313775	2.0355	2.63027	48	0.846626	4.46579	4.73866	34	0.456664	2.21169	3.04967
PMI_002217_1	Scaffold7099	join(63409..63854,65733..65899,68023..68152,68841..69021,69579..71150,71220..73804)	4.12479	-2.32496	-1.21721	0.00016034	0.00778625	1	439	3.72542	18.2357	42.543	486	4.52415	23.6357	49.6307	186	1.56837	10.1742	20.3846	244	2.77567	14.6411	24.0882	168	1.45531	7.04827	15.069
PMI_009530_1	Scaffold15511	join(79187..79749,86394..86555,88848..88890,89719..90022,96300..98769)	3.43048	-2.32409	-1.21667	0.000768088	0.0262645	1	240	2.92161	14.3011	23.2581	295	3.93934	20.5804	30.1256	62	0.749941	4.86496	6.79487	128	2.08876	11.0178	12.6364	166	2.06278	9.99038	14.8896
PMI_008995_1	Scaffold3054	join(114628..114846,115398..115437,120453..120617,122279..122356,122899..124304)	36.2891	-2.32299	-1.21598	0.00185955	0.052004	1	874	19.7512	96.6805	84.6984	2131	52.8269	275.985	217.62	727	16.3245	105.899	79.6753	426	12.905	68.0713	42.0556	819	18.893	91.5015	73.4612
PMI_003283_1	Scaffold5739	join(224..299,418..494,2163..2288,2924..3045,3903..4038,4698..4847,5251..5322,9896..10045,10418..10517,10652..10725,11679..11813,12489..12620,13096..13220,13550..13685,14046..15849)	1.8004	-2.32188	-1.21529	0.00100175	0.0321904	1	136	1.71715	8.40532	13.1796	136	1.88364	9.84076	13.8884	50	0.627283	4.06926	5.47973	51	0.86319	4.55316	5.03483	76	0.979529	4.74401	6.81691
PMI_009105_1	Scaffold13455	join(2..229,615..1901,2507..2768,3494..3679,4615..5456)	0.600804	-2.32184	-1.21527	0.0192728	0.270861	1	31	0.476528	2.33257	3.00418	43	0.72508	3.78805	4.3912	13	0.198561	1.28809	1.42473	20	0.41212	2.17385	1.97444	15	0.235371	1.13994	1.34544
PMI_029659_1	Scaffold21036	join(2804..3557,3780..3898,4259..4447)	2.97787	-2.32058	-1.21448	0.0164457	0.245788	1	71	2.88266	14.1104	6.88053	69	3.07309	16.0548	7.04634	10	0.403422	2.61705	1.09595	31	1.68719	8.89959	3.06039	53	2.19657	10.6383	4.7539
PMI_020436_1	Scaffold129	join(9090..9426,10850..10894,11803..11879,18129..18278,19322..19724,20241..20428,21042..21206,22564..22679,22918..23017,23253..23344,24774..24971,24997..25047,25916..26189,26873..27812,36175..37164)	1.95661	-2.31902	-1.21352	0.0035692	0.0844358	1	143	1.4944	7.31497	13.858	211	2.41882	12.6367	21.5475	76	0.789166	5.11941	8.32919	39	0.546339	2.88183	3.85016	119	1.26944	6.14809	10.6738
PMI_014465_1	Scaffold10691	complement(join(25896..26924,27329..27578,27779..27894,28406..28575,32266..32404,33285..33476,34392..34488))	16.2286	-2.3149	-1.21095	0.00292572	0.0733214	1	502	10.8607	53.1621	48.6483	910	21.5965	112.827	92.93	205	4.40688	28.5879	22.4669	183	5.30726	27.9948	18.0662	570	12.5882	60.9663	51.1268
PMI_011502_1	Scaffold17496	complement(join(20764..21552,21976..22061,22248..22419,22782..22948,23902..24090,24379..24456,24819..24941,25799..25923,26489..26567,26728..26924,27965..28085,28604..28712,29460..29593,29777..29912,30076..30142,30594..30706,31472..31582,32484..32689,32809..32908,33372..33515,33867..34104,34364..34464,35141..35239,35889..37174,37458..37613,38522..38751))	0.707972	-2.31284	-1.20967	0.010905	0.186666	1	98	0.788943	3.86182	9.49707	71	0.627001	3.27566	7.25058	17	0.135985	0.882154	1.86311	57	0.615122	3.24465	5.62716	37	0.304057	1.4726	3.31876
PMI_013380_1	Scaffold8568	complement(join(102..280,609..708,972..1137,1711..1850,2428..2550,2748..2829,4363..4563,9446..9510,10338..10496))	9.03373	-2.31183	-1.20904	0.000242934	0.0107967	1	225	7.98484	39.0852	21.8045	259	10.0826	52.6749	26.4493	83	2.92675	18.9862	9.09635	99	4.70962	24.8423	9.7735	136	4.92671	23.8608	12.1987
PMI_005028_1	Scaffold12040	complement(join(73507..76224,76968..77227,77853..78071,81733..81888,82027..82124,82998..83094,84468..84686,86054..86113,86634..87221))	3.318	-2.311	-1.20851	0.000212515	0.00967679	1	312	3.04708	14.9152	30.2356	335	3.58892	18.7497	34.2105	135	1.31005	8.49844	14.7953	142	1.85902	9.80597	14.0185	146	1.45551	7.04928	13.0956
PMI_029601_1	Scaffold11686	join(9481..9769,12214..14969)	6.07877	-2.30864	-1.20705	0.000409466	0.0161778	1	377	5.33844	26.1312	36.5346	439	6.81911	35.6252	44.8311	153	2.15272	13.965	16.768	146	2.77136	14.6184	14.4134	240	3.46911	16.8014	21.5271
PMI_005978_1	Scaffold2886	complement(join(43400..44712,46790..46907,47644..47879))	0.913684	-2.30839	-1.20689	0.0460378	0.462951	1	52	1.34502	6.58376	5.03926	17	0.482351	2.51996	1.73605	6	0.154205	1.00035	0.657568	24	0.832151	4.38944	2.36933	15	0.39605	1.91813	1.34544
PMI_004433_1	Scaffold1527	complement(join(147673..151995,153359..153562,154287..154430))	24.5713	-2.30606	-1.20543	0.00782857	0.148523	1	1979	18.2682	89.4215	191.783	3049	30.8743	161.298	311.366	867	7.95231	51.5876	95.0185	425	5.25903	27.7404	41.9569	2121	19.986	96.7951	190.246
PMI_018003_1	Scaffold12267	complement(join(60874..62882,63330..63632,65054..65164,72177..72258))	0.386765	-2.30599	-1.20539	0.0413428	0.435324	1	23	0.395895	1.93788	2.2289	20	0.377635	1.97289	2.04242	10	0.171032	1.1095	1.09595	9	0.207664	1.09539	0.8885	9	0.158135	0.765874	0.807265
PMI_027496_1	Scaffold3511	complement(join(2179..4731,5497..5682,8075..8635,10774..10850))	2.03517	-2.30519	-1.20488	0.0321923	0.376534	1	242	3.0899	15.1248	23.4519	70	0.980431	5.12209	7.14846	28	0.355231	2.30443	3.06865	135	2.31062	12.1881	13.3275	39	0.508309	2.46182	3.49815
PMI_002502_1	Scaffold13261	join(173702..174152,174540..174643,175403..175561,176073..176233,176996..177122,178046..178230)	2.59395	-2.30312	-1.20359	0.00834948	0.154483	1	77	2.79705	13.6913	7.46198	60	2.39084	12.4905	6.12725	16	0.577502	3.74632	1.75351	35	1.70429	8.98981	3.45528	39	1.44613	7.00384	3.49815
PMI_019931_1	Scaffold13600	complement(join(6619..7752,14231..16458,17826..18024,18705..18839,19891..20068,21190..21300,22251..22346,23570..23685,24373..24474,25130..25330,27168..27314,29269..29752,30070..30293))	8.18208	-2.30247	-1.20318	0.00304323	0.0752122	1	671	5.40285	26.4466	65.0259	1241	10.9613	57.2655	126.732	379	3.03224	19.6705	41.5364	229	2.47174	13.0379	22.6074	677	5.56447	26.9496	60.7243
PMI_006462_1	Scaffold13937	join(20743..20993,22799..23051,23780..23841,26169..26240,30012..30158,30478..30785,30823..30932,31908..31999,33580..33667,34632..34852,35674..35752,35868..36032,36676..36741,37270..37530,37958..38110,38714..38783,38819..38900,40670..40850,41550..41688,42132..42206,42718..42789,42900..43007,45373..45447,45961..46032,46146..46253,46554..46594,46923..46970,47082..47150,47394..47441,47551..47619,4787…	0.961819	-2.30213	-1.20297	0.00476683	0.104777	1	113	0.934654	4.57506	10.9507	109	0.988983	5.16677	11.1312	33	0.271213	1.75939	3.61662	36	0.399155	2.10546	3.554	79	0.667012	3.23044	7.086
PMI_024400_1	Scaffold17555	complement(join(34282..36335,37165..37323,37804..38512,38551..38815,41220..41324))	10.8333	-2.30107	-1.20231	0.00607985	0.124795	1	792	10.3735	50.7775	76.7518	786	11.2931	58.9988	80.267	416	5.41399	35.1212	45.5914	106	1.86111	9.81701	10.4646	516	6.89897	33.4128	46.2832
PMI_013518_1	Scaffold10184	join(6765..7031,8495..9647,11272..11480,12733..12979,14445..17795)	0.462774	-2.29694	-1.19971	0.0153982	0.235813	1	76	0.626933	3.06879	7.36507	33	0.298615	1.56006	3.36999	19	0.155735	1.01027	2.0823	29	0.32068	1.69153	2.86294	23	0.193673	0.937989	2.06301
PMI_007718_1	Scaffold14766	join(70955..71151,71829..71944,73371..73464,74127..74271,75056..75848)	5.1044	-2.29673	-1.19958	0.00153232	0.0452244	1	155	4.96901	24.3229	15.0209	149	5.23979	27.3744	15.216	60	1.91123	12.3984	6.57568	53	2.27761	12.014	5.23228	87	2.84703	13.7886	7.80357
PMI_028643_1	Scaffold23376	complement(join(57659..59894,61213..61320,62157..62310,63074..63285))	5.55697	-2.29603	-1.19914	0.00252673	0.0656496	1	308	4.90051	23.9876	29.8479	356	6.21342	32.461	36.355	105	1.65999	10.7685	11.5074	88	1.8769	9.90026	8.68755	256	4.15781	20.1369	22.9622
PMI_009220_1	Scaffold4489	complement(join(2210..3448,3512..5358,6097..6309,10597..11636))	3.90022	-2.29585	-1.19903	0.0070983	0.138766	1	627	6.23072	30.4989	60.7619	144	1.56972	8.20075	14.7054	147	1.45148	9.41594	16.1104	169	2.25125	11.8749	16.684	184	1.86648	9.03963	16.5041
PMI_024527_1	Scaffold12055	complement(join(953..1183,2288..2356,2810..2929,3513..3701,4486..4626,5198..5296,7208..7336,8766..8957,11159..11200,13553..13661,17406..17589))	0.87946	-2.2924	-1.19686	0.0463184	0.463627	1	23	0.658948	3.2255	2.2289	35	1.09997	5.74662	3.57423	7	0.199272	1.2927	0.767162	8	0.307242	1.62064	0.789777	24	0.70189	3.39936	2.15271
PMI_018399_1	Scaffold22825	join(47550..47764,48746..48863,49106..49166,49747..49900,50275..50491,51347..51438,51764..51945,53379..53422,54052..54382,56346..58035)	4.24074	-2.29111	-1.19605	0.000604425	0.0218201	1	310	4.30626	21.0788	30.0418	274	4.17522	21.8127	27.9811	87	1.20083	7.78993	9.53473	105	1.95521	10.3134	10.3658	200	2.83598	13.7351	17.9392
PMI_018203_1	Scaffold20189	complement(join(43549..44370,44432..46686,47352..47646,47787..47891,48661..48789,49343..49390,51551..51828))	228.802	-2.29054	-1.19569	0.00660465	0.132089	1	13304	145.891	714.126	1289.28	25913	311.713	1628.49	2646.26	5901	64.2978	417.108	646.718	5755	84.5977	446.236	568.146	15188	170.013	823.398	1362.31
PMI_022306_1	Scaffold4396	join(111370..111436,113364..114067)	4.75936	-2.28868	-1.19451	0.00546306	0.115729	1	100	5.5925	27.3748	9.69089	64	3.92623	20.5119	6.53573	29	1.61149	10.4539	3.17824	39	2.92373	15.4221	3.85016	40	2.28349	11.0593	3.58785
PMI_008593_1	Scaffold4323	complement(26133..27815)	2.20554	-2.28379	-1.19143	0.00472499	0.103933	1	91	2.3314	11.412	8.81871	74	2.07969	10.865	7.55694	38	0.96735	6.27531	4.1646	31	1.06464	5.61579	3.06039	40	1.04609	5.06639	3.58785
PMI_004160_1	Scaffold2130	complement(join(92128..93382,93915..94427,94660..94967,95666..95805,97028..97198,97879..97933,98059..98198,98543..98664,99518..99663,100177..100456,101004..101139,101792..101888,102579..102675,103360..103480,104507..104761,105337..105434,106057..106177,107477..107614,108822..108953,109523..109597,111447..111512,112351..112506,113100..113208,114843..115003,115320..115487,116072..116209,116866..116…	18.8253	-2.28267	-1.19073	0.000605096	0.0218201	1	2291	18.649	91.2854	222.018	2128	19.0017	99.271	217.313	719	5.81545	37.7255	78.7985	741	8.08565	42.6502	73.1531	1523	12.6551	61.2904	136.607
PMI_021763_1	Scaffold17486	join(40533..40859,41009..41144,41569..41667,42012..42151)	4.32761	-2.28225	-1.19046	0.0139534	0.221717	1	74	4.54522	22.2485	7.17126	61	4.11001	21.472	6.22937	13	0.793397	5.14686	1.42473	46	3.78745	19.9781	4.54122	31	1.94365	9.41341	2.78058
PMI_001353_1	Scaffold2549	join(47094..47313,47931..48102,48640..48965,49495..49685,50428..50677,50817..51138,51317..51452,51601..51653,52117..52294,52397..52488,52762..52913,53087..53167,53256..53529,53718..53845,53952..55914)	1.06363	-2.28147	-1.18997	0.00399236	0.0917143	1	146	1.38723	6.79038	14.1487	71	0.740021	3.86611	7.25058	38	0.358759	2.32731	4.1646	52	0.662316	3.49359	5.13355	53	0.51405	2.48962	4.7539
PMI_004489_1	Scaffold9161	complement(join(2..555,1010..1209,1280..1985,2355..2553,3183..3433,3675..3813,4003..4128,9375..9500,9722..9844,10148..10363,10616..10765,11019..11225,12276..12425,12872..13055,13366..13579,13910..14024,14145..14432,15604..16175))	0.220504	-2.27952	-1.18873	0.0415337	0.436276	1	21	0.200328	0.980589	2.03509	23	0.24068	1.25739	2.34878	6	0.0568718	0.368934	0.657568	12	0.153451	0.809424	1.18467	11	0.107115	0.518772	0.986658
PMI_000249_1	Scaffold1640	complement(124554..125501)	2.10641	-2.27941	-1.18866	0.0188689	0.267503	1	29	1.31901	6.45648	2.81036	58	2.89381	15.1182	5.92301	19	0.858676	5.57033	2.0823	14	0.853584	4.50249	1.38211	25	1.16072	5.62153	2.2424
PMI_000083_1	Scaffold7883	join(40490..41034,41337..42095,42514..44137)	96.9921	-2.27545	-1.18615	0.00274365	0.0699699	1	7032	103.554	506.89	681.463	5598	90.4299	472.435	571.672	3773	55.2077	358.139	413.5	1764	34.822	183.679	174.146	2659	39.9707	193.584	238.502
PMI_004268_1	Scaffold2621	join(76067..76375,82331..82470,83448..83517,85659..85691,86307..87161,87184..88469)	4.86708	-2.27497	-1.18585	0.000553998	0.0204133	1	269	4.30701	21.0825	26.0685	309	5.42716	28.3532	31.5553	76	1.2091	7.84356	8.32919	149	3.19799	16.8688	14.7096	165	2.69676	13.0608	14.7999
PMI_022683_1	Scaffold37417	complement(join(16641..19055,19795..19953,20455..20661,21088..21881,22310..22442,23105..23296,23632..23804,24276..24467,24993..25231,26334..26544,28724..28874,29976..30090,30390..30481,34752..34946))	4.15118	-2.26942	-1.18232	0.00220054	0.0589376	1	671	5.49208	26.8833	65.0259	313	2.81027	14.6818	31.9638	182	1.48016	9.602	19.9462	313	3.4342	18.1147	30.9	148	1.23655	5.98878	13.275
PMI_002830_1	Scaffold3737	complement(join(43081..44421,47176..47243,48701..48830,49795..49944,50700..50882,52310..52412,53246..53334,53737..53833,54707..54787,55029..55104,55698..56357,58273..58455,62623..62686))	1.01708	-2.26768	-1.18121	0.0060421	0.124188	1	60	0.802198	3.9267	5.81453	84	1.23197	6.43621	8.57815	28	0.371974	2.41304	3.06865	32	0.573518	3.02519	3.15911	36	0.491323	2.37955	3.22906
PMI_025502_1	Scaffold26	complement(join(2779..3077,3248..3382,4244..4421,5560..5670,6880..6975,8170..8285,8997..9098,11247..11393,13500..14209))	7.95779	-2.26296	-1.17821	0.00221255	0.059103	1	268	6.10119	29.8649	25.9716	393	9.81438	51.2735	40.1335	128	2.89544	18.783	14.0281	92	2.8076	14.8095	9.08244	230	5.34493	25.8863	20.6301
PMI_021786_1	Scaffold31061	join(9616..9719,10694..10828,11844..11951,12996..13071,13523..13614,14214..14298,15362..15579,16249..17857,18730..18793,18911..19058,19656..19805,20659..20835,21452..21623,22745..23036,23462..24650)	0.380808	-2.26009	-1.17638	0.0170946	0.251894	1	41	0.382733	1.87345	3.97326	37	0.378882	1.9794	3.77847	11	0.10203	0.661882	1.20554	20	0.25027	1.32013	1.97444	21	0.200109	0.969156	1.88362
PMI_015314_1	Scaffold2062	complement(join(60659..62791,63137..63360,70666..71288))	5.67562	-2.25682	-1.17429	0.00111154	0.0348706	1	428	6.19281	30.3133	41.477	325	5.15843	26.9493	33.1893	130	1.86901	12.1245	14.2473	130	2.52147	13.3003	12.8339	250	3.69248	17.8832	22.424
PMI_012168_1	Scaffold5762	complement(join(107459..108222,108382..108452,108484..109255))	1.47759	-2.25279	-1.17171	0.0241609	0.313206	1	52	1.39524	6.82957	5.03926	53	1.55995	8.14968	5.4124	10	0.266605	1.7295	1.09595	21	0.755318	3.98416	2.07317	41	1.12295	5.43864	3.67754
PMI_023165_1	Scaffold26811	complement(join(27324..29158,35189..36158))	0.946438	-2.25257	-1.17157	0.00754482	0.145345	1	65	0.999173	4.89087	6.29908	53	0.893703	4.669	5.4124	26	0.397123	2.57618	2.84946	22	0.453332	2.39124	2.17189	31	0.486433	2.35587	2.78058
PMI_014838_1	Scaffold980	complement(join(57172..57951,60948..63187,66248..66393,68928..69093,76146..76500,77817..78095,78462..78678,80017..80156,83398..83506,84644..84731))	13.6056	-2.24617	-1.16747	0.000410768	0.0161958	1	980	9.34862	45.7608	94.9707	1707	17.8626	93.3202	174.32	653	6.18955	40.1523	71.5653	498	6.36821	33.5911	49.1636	659	6.41714	31.0792	59.1098
PMI_024628_1	Scaffold42067	join(1953..2842,9020..9318,10576..10830,11231..11527,12797..13023,14642..14800,15970..16127,17217..17358,17621..17881,19544..21296)	1.7057	-2.24364	-1.16584	0.0016932	0.0487883	1	121	1.1748	5.75057	11.726	210	2.2366	11.6847	21.4454	72	0.694602	4.50596	7.89081	69	0.898039	4.73698	6.81183	83	0.822606	3.984	7.44478
PMI_015432_1	Scaffold18703	complement(join(51986..54488,54679..54965,55523..55791,63167..63392,64521..64603))	10.9748	-2.24214	-1.16488	8.80771e-05	0.00492179	1	849	10.8692	53.2037	82.2756	789	11.0804	57.8876	80.5733	316	4.01975	26.0766	34.6319	402	6.89891	36.3904	39.6863	386	5.0444	24.4308	34.6227
PMI_011634_1	Scaffold4135	join(32280..34205,35394..35681,41277..41471,45443..48026,56350..58515)	5.65086	-2.2399	-1.16343	0.00025737	0.011306	1	921	5.54712	27.1527	89.2531	871	5.75461	30.064	88.9473	351	2.10058	13.6267	38.4677	472	3.8108	20.1012	46.5969	383	2.35473	11.4043	34.3536
PMI_030378_1	Scaffold8755	70520..71167	10.3272	-2.23856	-1.16257	0.00382869	0.0888461	1	204	13.5742	66.4448	19.7694	97	7.08022	36.9894	9.90572	56	3.70252	24.0187	6.1373	71	6.33301	33.4054	7.00927	75	5.09425	24.6722	6.72721
PMI_004432_1	Scaffold1527	join(133395..133566,134287..134358,134376..134492,135872..140193)	3.45827	-2.23841	-1.16247	0.0086909	0.15839	1	353	3.2502	15.9095	34.2088	363	3.66634	19.1542	37.0699	142	1.29912	8.42753	15.5624	64	0.789919	4.16667	6.31822	288	2.70684	13.1096	25.8325
PMI_016918_1	Scaffold2525	complement(22794..24235)	196.779	-2.23467	-1.16006	0.00235997	0.0625464	1	7168	214.335	1049.15	694.643	5464	179.224	936.324	557.988	2985	88.6877	575.327	327.14	1776	71.1876	375.501	175.331	3772	115.133	557.608	338.334
PMI_018318_1	Scaffold3805	complement(join(176141..182123,182550..182699))	2.44977	-2.23318	-1.1591	0.0213417	0.288855	1	551	3.87381	18.962	53.3968	133	1.02572	5.3587	13.5821	84	0.586801	3.80664	9.20595	256	2.41265	12.7262	25.2729	117	0.839667	4.06664	10.4945
PMI_009674_1	Scaffold4511	complement(join(875..2863,3217..3309,3577..3657,3805..3919,4277..4426,4532..4603,5381..5502,5973..6026,6591..6733,7188..7281,7629..7721,8931..8979,9919..9992,10113..10193,10514..10688))	16.4302	-2.23016	-1.15714	0.000341927	0.0142632	1	1214	15.4639	75.6948	117.647	1245	17.3965	90.8848	127.14	532	6.73344	43.6806	58.3043	376	6.42031	33.8659	37.1195	771	10.0251	48.5532	69.1557
PMI_003381_1	Scaffold6338	join(6122..6859,10469..10957)	8.20114	-2.22971	-1.15686	0.00589907	0.122742	1	198	6.95794	34.0586	19.188	245	9.44434	49.3403	25.0196	62	2.16487	14.0437	6.79487	58	2.73219	14.4117	5.72589	191	6.85146	33.1827	17.132
PMI_008216_1	Scaffold9557	complement(join(23494..27039,27614..27737,28127..28259,29298..29503,30426..30527,31049..31198,32053..32153,32174..32997))	4.86887	-2.2296	-1.15678	0.00241889	0.0636639	1	558	4.6394	22.7095	54.0752	559	5.09835	26.6354	57.0856	364	3.00714	19.5076	39.8924	217	2.41854	12.7573	21.4227	151	1.28156	6.20679	13.5441
PMI_018496_1	Scaffold7178	join(707..878,2584..2747,3503..3611,5141..5342,6472..6553,8336..8372,9380..9540,11139..11262,12040..12315,12875..13084,14447..14493,16498..16626,17642..17776,19103..19269,20095..20228,20422..20538,20882..21035,21865..22058,23344..23558,23739..23887,24918..25054)	0.967013	-2.22836	-1.15598	0.0100882	0.175945	1	75	1.03816	5.0817	7.26817	59	0.895868	4.68031	6.02513	21	0.288832	1.87369	2.30149	25	0.463883	2.44689	2.46805	45	0.635841	3.07948	4.03633
PMI_030369_1	Scaffold4967	complement(119538..120326)	32.4177	-2.22659	-1.15484	0.000521988	0.0193984	1	752	41.0961	201.162	72.8755	396	23.7393	124.022	40.4399	204	11.0774	71.8603	22.3573	305	22.3434	117.857	30.1103	266	14.8388	71.8666	23.8592
PMI_029586_1	Scaffold16805	join(89263..89395,89808..96605)	10.5715	-2.22482	-1.15369	0.00024224	0.0107816	1	2000	12.4421	60.9032	193.818	1275	8.70091	45.4564	130.204	547	3.38124	21.9345	59.9483	870	7.25521	38.2698	85.8883	809	5.13744	24.8814	72.5642
PMI_022371_1	Scaffold22949	complement(join(1581..3641,4342..4481,5526..5696,6521..6682,7023..7144,8210..8355,9481..9658,10166..10301,11467..11563,12457..12553,13237..13394))	21.3533	-2.22412	-1.15324	0.00030673	0.0130592	1	1886	23.4489	114.781	182.77	1412	19.2578	100.609	144.195	575	7.10351	46.0813	63.0169	610	10.1666	53.627	60.2205	1083	13.745	66.569	97.1409
PMI_001155_1	Scaffold6273	complement(join(63441..64638,64865..65634,66241..66258))	1.4716	-2.22359	-1.15289	0.0265689	0.334438	1	50	1.08555	5.3137	4.84544	78	1.85766	9.70501	7.96543	18	0.388309	2.51901	1.9727	15	0.436555	2.30274	1.48083	57	1.26325	6.11812	5.11268
PMI_018093_1	Scaffold10304	complement(join(31409..31535,34132..34251,35246..35315,36788..36923,39363..39525,42753..42820,50122..50226,51341..51488,52283..52520))	4.08728	-2.22355	-1.15286	0.0028972	0.0727267	1	101	3.70633	18.1422	9.7878	111	4.46823	23.3435	11.3354	44	1.60435	10.4076	4.82216	42	2.06604	10.8979	4.14633	58	2.17262	10.5223	5.20238
PMI_002227_1	Scaffold8659	join(227889..228117,236037..236514,237895..238041,239199..239342,240121..240417,241080..241266,241448..241654,242979..243051,243457..243577,246795..246950,249123..250419)	3.53135	-2.22347	-1.15281	0.000512769	0.0191725	1	270	3.48978	17.0822	26.1654	252	3.57293	18.6662	25.7345	84	1.07879	6.99825	9.20595	119	2.06181	10.8756	11.7479	153	2.01864	9.7766	13.7235
PMI_021223_1	Scaffold3381	join(25760..25871,25981..26078,27324..27422,28187..28337,28972..29028,30063..30213,32948..33039,34285..34415)	2.08807	-2.22253	-1.1522	0.0285705	0.350349	1	49	2.37126	11.6071	4.74853	34	1.80489	9.42935	3.47211	28	1.34637	8.73406	3.06865	15	0.973061	5.13271	1.48083	12	0.592786	2.87095	1.07635
PMI_004658_1	Scaffold2504	complement(join(2452..2699,3279..3327,3719..3820,4008..4110,4529..4589,4859..4915,5385..5456,5861..5948,6314..6369,6501..6575,7012..7187,7962..8228))	2.55087	-2.22023	-1.15071	0.0109822	0.187274	1	90	2.86605	14.0291	8.7218	64	2.23569	11.68	6.53573	22	0.696127	4.51585	2.41108	36	1.53678	8.10619	3.554	47	1.52782	7.39949	4.21572
PMI_000458_1	Scaffold2096	join(73398..73428,76040..76356,76890..77146,81797..82005,82485..82744,85437..85524,85811..85941,86462..86562,86865..87127,87446..87527,87697..87818,88189..88238,88923..90858)	4.12418	-2.21928	-1.15009	0.00366435	0.0860145	1	454	5.08855	24.908	43.9966	257	3.15981	16.5079	26.2451	117	1.30301	8.45278	12.8226	114	1.71281	9.03474	11.2543	260	2.97472	14.407	23.321
PMI_028013_1	Scaffold11778	join(16479..16671,17678..17833,18607..18755,19384..19509,20375..20528,21629..21861)	2.30665	-2.21831	-1.14946	0.0189959	0.268503	1	61	2.60159	12.7346	5.91144	43	2.01172	10.5099	4.3912	16	0.678036	4.3985	1.75351	19	1.08625	5.72975	1.87572	36	1.56728	7.59056	3.22906
PMI_001472_1	Scaffold7452	complement(join(58862..62023,64816..66032))	1.05638	-2.21641	-1.14822	0.0114164	0.193008	1	95	0.935424	4.57883	9.20634	109	1.17734	6.15081	11.1312	50	0.489192	3.17345	5.47973	20	0.263987	1.39248	1.97444	70	0.703586	3.40758	6.27873
PMI_015268_1	Scaffold8902	complement(join(10542..10726,18480..22521,22968..23103,23412..23814,23965..24366,24586..24804,24998..25412,26477..26588))	71.8484	-2.21265	-1.14578	0.00111108	0.0348706	1	9785	71.3411	349.209	948.253	9047	72.3558	378.011	923.887	4193	30.3758	197.051	459.53	3752	36.6698	193.426	370.406	4898	36.4529	176.547	439.332
PMI_004977_1	Scaffold9706	join(111080..111454,116803..117062,120325..120456,123766..123987,129670..129907,130540..130672,132129..132263,132621..132724,133166..133262,134779..134919,135452..135551,135714..135814,136334..136504,137520..137694,137741..138673)	2.02994	-2.21199	-1.14535	0.00260051	0.0669941	1	139	1.80688	8.84454	13.4703	158	2.253	11.7704	16.1351	53	0.684565	4.44085	5.80851	86	1.49858	7.90471	8.49011	64	0.849237	4.11298	5.74055
PMI_000401_1	Scaffold4191	join(155884..156084,156826..157218,162684..163139,163340..164326)	0.676393	-2.21073	-1.14453	0.0424191	0.442214	1	31	0.656192	3.21201	3.00418	30	0.696595	3.63924	3.06363	9	0.189293	1.22797	0.986352	8	0.227	1.19738	0.789777	25	0.540186	2.6162	2.2424
PMI_009705_1	Scaffold18324	complement(join(50118..51575,55294..55946,57363..57406,57490..57557,58866..59038,59961..60156,61499..61697,63050..63211,63803..64058,67114..67317))	8.62855	-2.20928	-1.14358	0.000780334	0.0265553	1	529	6.68312	32.7134	51.2648	763	10.574	55.2419	77.9182	196	2.46039	15.9608	21.4805	248	4.19993	22.1538	24.4831	464	5.98379	28.9804	41.619
PMI_025826_1	Scaffold24992	complement(join(8743..9935,10899..11069,11563..11663,11825..11924,12998..13138,13983..14095,14500..14624,14981..15084,16131..16265))	2.86166	-2.209	-1.14339	0.00235508	0.0625464	1	168	3.3183	16.2428	16.2807	111	2.40502	12.5646	11.3354	59	1.15793	7.51163	6.46608	77	2.03875	10.754	7.60161	53	1.0686	5.17541	4.7539
PMI_027775_1	Scaffold29075	join(10944..10946,12199..12338,13319..13388,15386..15418,16515..17425,17459..21177)	4.40354	-2.20442	-1.1404	0.000885593	0.0294865	1	363	3.20998	15.7126	35.1779	577	5.59709	29.241	58.9237	147	1.29163	8.37895	16.1104	207	2.45377	12.9431	20.4355	305	2.75315	13.3339	27.3573
PMI_003833_1	Scaffold2424	join(24013..24204,24424..24603,32127..32324,34866..35108,35867..36037,36541..36735,38419..38649,39141..39253,39932..40089,40685..40848,41337..41572,42864..43050,43412..43623,44277..46194)	27.6105	-2.19983	-1.1374	0.00116615	0.0359531	1	3025	29.6572	145.17	293.149	2377	25.5637	133.553	242.741	908	8.84535	57.3808	99.5119	954	12.5378	66.1342	94.181	1913	19.1449	92.7219	171.589
PMI_009923_1	Scaffold21959	67185..67736	102.898	-2.19827	-1.13637	0.000771346	0.0263462	1	1485	115.997	567.797	143.91	1048	89.7992	469.14	107.023	590	45.7928	297.063	64.6608	366	38.3238	202.151	36.1323	785	62.5929	303.147	70.4115
PMI_005618_1	Scaffold4978	complement(join(91318..93526,93985..94052,94514..94610,98551..98705,99473..99594,100278..100378,101138..101221))	0.700158	-2.19732	-1.13575	0.0230817	0.304822	1	57	0.86662	4.24204	5.52381	32	0.533696	2.7882	3.26787	19	0.287033	1.86202	2.0823	14	0.285331	1.50506	1.38211	28	0.434556	2.10462	2.51149
PMI_015902_1	Scaffold40705	complement(join(10837..13355,14656..14758,15635..15786,16101..16182))	13.0697	-2.1964	-1.13514	0.000633561	0.0226989	1	1003	15.1427	74.1223	97.1996	664	10.9966	57.4501	67.8082	457	6.85555	44.4727	50.0847	331	6.69879	35.3348	32.677	335	5.16275	25.004	30.0482
PMI_027620_1	Scaffold30379	join(1..431,1185..1334,4677..4796,6768..6926,7273..7425,9354..9475)	1.74037	-2.19166	-1.13203	0.0390428	0.421022	1	28	1.06371	5.20677	2.71345	58	2.41703	12.6274	5.92301	13	0.490718	3.18334	1.42473	12	0.6111	3.22343	1.18467	36	1.39605	6.76128	3.22906
PMI_029917_1	Scaffold1848	complement(join(10022..12034,23995..24823))	5.3882	-2.19165	-1.13202	0.00347186	0.0827125	1	311	4.71842	23.0963	30.1387	364	6.05798	31.6488	37.172	99	1.49243	9.6816	10.8499	230	4.67768	24.6738	22.7061	139	2.15271	10.4259	12.4678
PMI_005027_1	Scaffold12040	join(1255..1581,1834..2038,2657..2840,4521..4763,5034..5197,5570..5865,6656..6750,7470..7613,8830..9010,10239..10306,10797..10900,11212..11449,11920..12097,12938..13184,14442..14562,14970..15148,16027..16186,17398..17556,19809..19897,20463..20562,21802..21992,23233..23431,24428..24534,24765..24903,26303..27007,28034..28303,29055..29327,30463..30753,31140..31243,31636..31851,32662..32837,32961..33…	1.98976	-2.18994	-1.13089	0.00173588	0.0494571	1	326	1.62635	7.96084	31.5923	430	2.35317	12.2938	43.912	108	0.535357	3.47292	11.8362	188	1.25725	6.63172	18.5598	236	1.20183	5.82063	21.1683
PMI_002401_1	Scaffold314	join(3034..3579,5009..5277,5908..6005,6529..6644,7348..7475,8147..8237,8917..9058,9870..9974,10371..10448,11326..11412,12208..12343,14593..14741,15472..15537,16150..16269,17282..17757)	1.51269	-2.18979	-1.13079	0.00612383	0.125444	1	82	1.35623	6.63864	7.94653	92	1.66916	8.72022	9.39512	30	0.49302	3.19828	3.28784	43	0.953354	5.02875	4.24505	47	0.793508	3.84308	4.21572
PMI_004098_1	Scaffold2374	join(1492..1653,2153..2172,2785..2857,3233..3339,4933..5167,6685..6705,7244..7419,8732..8930,9904..10100,10829..11020,11735..11894,13621..14801,15149..16318)	15.397	-2.1895	-1.1306	0.00467096	0.103192	1	899	9.95716	48.7395	87.1211	1715	20.8367	108.858	175.137	371	4.08295	26.4866	40.6596	406	6.02793	31.7962	40.0812	1102	12.4592	60.342	98.8452
PMI_009323_1	Scaffold2903	join(108992..109159,115484..116626,119507..119537,129213..129412)	0.700923	-2.18694	-1.12892	0.0457054	0.461134	1	26	0.727024	3.55873	2.51963	22	0.674821	3.52549	2.24666	12	0.333412	2.16288	1.31514	9	0.337353	1.77947	0.8885	12	0.342524	1.6589	1.07635
PMI_013143_1	Scaffold27474	join(20290..20652,23774..23944,27400..27473,29548..29677,29912..29986,30924..31012,31177..31250,31485..31725,31977..32054,32191..32251,32479..32590,32920..33059,33566..33817,33950..34069,34302..34361,34540..36123)	3.09807	-2.18391	-1.12692	0.00186672	0.0521566	1	331	3.93822	19.2773	32.0768	173	2.25792	11.7961	17.6669	134	1.58417	10.2767	14.6857	110	1.75441	9.25417	10.8594	97	1.17809	5.70566	8.70053
PMI_021555_1	Scaffold8575	complement(join(2852..2889,3459..3620,7332..7565,8488..8571,8699..8836,11978..12151,13124..13279,17306..17396,19506..19597,24572..24584))	4.22723	-2.18389	-1.1269	0.0220699	0.295422	1	110	4.01269	19.6418	10.66	111	4.44177	23.2052	11.3354	33	1.19614	7.75948	3.61662	23	1.1247	5.93258	2.27061	102	3.79819	18.3952	9.14901
PMI_013433_1	Scaffold3229	complement(join(51359..55071,59023..59118,59407..59645))	149.383	-2.18279	-1.12617	0.0177421	0.257516	1	10052	107.071	524.105	974.128	16406	191.696	1001.48	1675.39	3624	38.3559	248.819	397.171	3003	42.8787	226.177	296.463	12565	136.621	661.675	1127.03
PMI_015043_1	Scaffold23935	join(8165..8383,8882..8978,9226..9320,9749..9940,11596..11669,11698..11851,12287..12420,12774..12882,13162..13359,13608..13779,14179..14323,14758..14965,15170..15315,15904..16017,22821..22990,23237..23394,23918..24031,24693..24853,25390..25502,27125..27265,27930..28099,28925..29087,29458..29611,30489..31773)	1.37913	-2.18275	-1.12614	0.00363655	0.0855632	1	178	1.63786	8.01722	17.2498	111	1.12039	5.85331	11.3354	65	0.594286	3.8552	7.12365	60	0.740075	3.90375	5.92333	74	0.695062	3.36629	6.63752
PMI_015248_1	Scaffold525	join(47268..47349,47716..47886,48518..48681,49133..49267,49465..49597,49809..49898,50032..50382,50894..50995,55974..59495)	0.888655	-2.18208	-1.1257	0.0145969	0.228609	1	85	0.771588	3.77686	8.23725	101	1.00572	5.25422	10.3142	32	0.288629	1.87237	3.50703	22	0.267705	1.41209	2.17189	78	0.722762	3.50045	6.9963
PMI_005367_1	Scaffold2304	complement(join(29072..29294,29730..29919,31116..31267,32423..32572,33440..33578,34362..35503,36436..36754))	0.785938	-2.18162	-1.1254	0.038211	0.41561	1	46	0.856775	4.19385	4.45781	35	0.715101	3.73592	3.57423	6	0.111041	0.720338	0.657568	22	0.549286	2.89738	2.17189	29	0.551368	2.67036	2.60119
PMI_022067_1	Scaffold4297	join(896..1075,3104..7589)	0.605166	-2.18056	-1.1247	0.0272746	0.341087	1	86	0.794719	3.89009	8.33416	41	0.415613	2.1713	4.18695	18	0.165277	1.07217	1.9727	49	0.606985	3.20173	4.83739	20	0.18866	0.913709	1.79392
PMI_003209_1	Scaffold1341	complement(143216..144367)	1.34335	-2.17941	-1.12394	0.027095	0.339654	1	29	1.08544	5.31314	2.81036	39	1.60126	8.36552	3.98271	15	0.557857	3.61888	1.64392	13	0.652255	3.44052	1.28339	19	0.725931	3.5158	1.70423
PMI_009986_1	Scaffold25663	join(1948..2451,2779..2986,3395..3571,4539..6970)	5.18269	-2.17592	-1.12162	0.0121296	0.201803	1	240	3.11604	15.2528	23.2581	509	7.24935	37.873	51.9795	144	1.85771	12.0512	15.7816	86	1.49677	7.89519	8.49011	307	4.06878	19.7057	27.5367
PMI_015609_1	Scaffold4444	complement(join(67356..67552,69270..69500))	5.77866	-2.17508	-1.12107	0.0203381	0.279629	1	50	5.03717	24.6565	4.84544	59	6.52016	34.0635	6.02513	15	1.50152	9.74055	1.64392	19	2.56588	13.5345	1.87572	43	4.422	21.4164	3.85693
PMI_005229_1	Scaffold5812	join(158940..159198,160689..160760,161298..161325,162045..162122,162518..162585,163005..163086,163371..163488,164208..164386,164825..165037,165473..165511,165709..165843,167070..167198,167900..169031)	71.9061	-2.17479	-1.12088	0.00128949	0.0392383	1	3648	62.1228	304.086	353.524	4373	81.6895	426.772	446.574	1754	29.6791	192.532	192.229	1464	33.4198	176.283	144.529	2397	41.6676	201.803	215.002
PMI_000755_1	Scaffold4421	complement(join(58620..60522,60761..60957,62974..63124,66101..66701,66980..67914,74534..75137))	0.269593	-2.1734	-1.11995	0.0495889	0.482385	1	22	0.216033	1.05746	2.132	30	0.323153	1.68826	3.06363	8	0.0780568	0.506364	0.876757	16	0.210612	1.11094	1.57955	12	0.120285	0.58256	1.07635
PMI_028207 Pax6	Scaffold11729	join(58330..58348,62059..62141,64317..64505,72187..72373,72954..76688)	3.60651	-2.17321	-1.11983	0.00147515	0.0438777	1	334	3.41834	16.7325	32.3676	338	3.79468	19.8247	34.5168	152	1.54574	10.0274	16.6584	183	2.51065	13.2432	18.0662	129	1.3477	6.52711	11.5708
PMI_028461_1	Scaffold33201	complement(10707..12473)	4.13211	-2.17245	-1.11932	0.00202856	0.0557057	1	184	4.48995	21.978	17.8312	141	3.77427	19.718	14.399	62	1.50328	9.75194	6.79487	73	2.38788	12.5956	7.20672	91	2.26673	10.9781	8.16235
PMI_006133_1	Scaffold10228	complement(join(46116..49764,50568..51460,52423..52434))	5.68281	-2.17195	-1.11899	0.000243828	0.0108206	1	551	5.21697	25.5367	53.3968	592	6.14864	32.1225	60.4555	240	2.25789	14.6472	26.3027	224	2.84303	14.9964	22.1138	335	3.23777	15.681	30.0482
PMI_029548_1	Scaffold18428	join(25356..26063,27755..30877)	4.05487	-2.17105	-1.11839	0.00172201	0.0493378	1	375	4.22065	20.6598	36.3408	315	3.8891	20.3179	32.1681	186	2.0801	13.4939	20.3846	132	1.99154	10.505	13.0313	157	1.80377	8.73595	14.0823
PMI_013789_1	Scaffold15141	join(49115..49243,50755..50930)	13.482	-2.17006	-1.11773	0.0441128	0.451723	1	58	8.19952	40.136	5.62071	121	18.7644	98.0316	12.3566	30	4.21411	27.3374	3.28784	13	2.4636	12.995	1.28339	87	12.5549	60.8054	7.80357
PMI_019834_1	Scaffold12649	9653..10693	2.69115	-2.16954	-1.11739	0.0286432	0.350816	1	74	3.06507	15.0033	7.17126	51	2.31723	12.106	5.20816	13	0.535028	3.47079	1.42473	52	2.88722	15.2295	5.13355	22	0.930179	4.505	1.97332
PMI_001009_1	Scaffold1077	complement(join(212541..213696,214074..214235,215765..215968,216883..217039,217414..217675))	0.811227	-2.16849	-1.11669	0.0349012	0.394722	1	50	1.11072	5.43689	4.84544	21	0.511734	2.67346	2.14454	14	0.30902	2.00465	1.53432	18	0.536011	2.82735	1.777	17	0.385494	1.86701	1.52483
PMI_009543_1	Scaffold3314	complement(join(4367..4584,5638..5791,7677..7864,8234..8374,9005..9222,9921..10090,15278..15447,16447..16590,18280..18511,19107..19204,20155..20333,22399..22488,22624..22842,23352..23418,23965..24158,25456..25561,27508..27692,28325..28521))	2.07112	-2.16408	-1.11375	0.00512395	0.11047	1	112	1.626	7.95917	10.8538	158	2.51623	13.1456	16.1351	44	0.634717	4.11749	4.82216	53	1.03145	5.44067	5.23228	95	1.40787	6.81851	8.52113
PMI_011422_1	Scaffold24061	complement(join(46992..48138,48421..51289,53032..53187,55871..55991,56387..56459,57501..57707,57883..58069,58774..59022,59674..59733,59804..59947,61432..61578,62552..63030,70765..71080))	6.84677	-2.16198	-1.11235	0.000406716	0.0161407	1	951	6.66212	32.6106	92.1603	915	7.03142	36.7345	93.4406	379	2.63812	17.1138	41.5364	418	3.92532	20.7053	41.2659	509	3.63986	17.6284	45.6553
PMI_016034_1	Scaffold10635	join(13201..13362,14250..14337,14896..15035,15429..17624)	0.613487	-2.15298	-1.10633	0.0334913	0.386523	1	33	0.550232	2.69334	3.19799	37	0.676742	3.53552	3.77847	10	0.165674	1.07475	1.09595	14	0.312915	1.65056	1.38211	25	0.425506	2.06079	2.2424
PMI_027850_1	Scaffold51820	complement(join(5588..5856,6921..7126,8387..8557,8821..9105,9820..10063))	4.61404	-2.1523	-1.10588	0.00995452	0.174213	1	133	4.88061	23.8902	12.8889	108	4.34747	22.7126	11.0291	28	1.02095	6.62302	3.06865	62	3.04986	16.0874	6.12077	82	3.07164	14.8764	7.35508
PMI_011162_1	Scaffold22871	join(28979..29272,29536..29588,30008..30632,31182..31451,32606..38352)	7.77485	-2.15054	-1.1047	0.00731883	0.141801	1	1022	6.30516	30.8633	99.0409	1366	9.24455	48.2966	139.497	411	2.51948	16.3442	45.0434	268	2.21639	11.691	26.4575	1057	6.65663	32.2391	94.8088
PMI_027732_1	Scaffold17993	join(38768..38777,39232..39438,47283..47435,47902..48057,49908..50151,50912..51495)	2.09529	-2.15014	-1.10443	0.0309295	0.368392	1	57	1.81517	8.8851	5.52381	68	2.37542	12.41	6.94422	15	0.474632	3.07899	1.64392	17	0.7257	3.82792	1.67828	59	1.91791	9.28872	5.29207
PMI_014926_1	Scaffold11364	complement(join(1999..4300,4627..4783,5295..5382,5680..6102,6568..6723,7590..7706,8241..8459,9032..9116,9590..9863,10340..10466,10998..11147,12112..12225,12943..13020,13031..13064,14612..14859,15859..15892,16974..17131,17555..17646,18093..18192,18855..19001,19929..20032,20815..20970,21321..21490,21774..22360,29150..29429,30094..30206,31544..32881,34455..34784))	3.78958	-2.14875	-1.1035	0.000733738	0.0254042	1	691	3.64193	17.827	66.964	681	3.93723	20.5694	69.5443	198	1.03691	6.72659	21.6997	314	2.21845	11.7019	30.9988	473	2.54477	12.3247	42.4263
PMI_028699_1	Scaffold18812	complement(join(2610..5093,5416..5562,5831..6773,7766..12118))	35.5922	-2.14804	-1.10302	0.00286947	0.0722692	1	7964	43.3194	212.045	771.782	4670	27.8649	145.576	476.904	3120	16.8628	109.391	341.935	2424	17.6746	93.2302	239.303	3242	18.0011	87.182	290.795
PMI_022950_1	Scaffold11954	complement(join(39118..39121,43980..44950))	3.82065	-2.14612	-1.10173	0.0154372	0.236054	1	96	4.24548	20.7813	9.30325	70	3.39581	17.7408	7.14846	19	0.834897	5.41608	2.0823	48	2.84553	15.0096	4.73866	51	2.30229	11.1503	4.5745
PMI_028032_1	Scaffold11783	complement(join(19747..25749,27828..28343,30433..32061))	30.9199	-2.14175	-1.09879	0.00329263	0.08001	1	7106	37.604	184.069	688.634	4175	24.2357	126.615	426.355	2713	14.2654	92.5411	297.33	2923	20.735	109.373	288.565	2175	11.749	56.9024	195.089
PMI_024643_1	Scaffold14084	complement(join(31465..32032,32349..36300,37239..37390,38291..38452,39062..39174,39563..39631,40044..40122))	1.91695	-2.14152	-1.09864	0.00338486	0.0812766	1	283	2.39498	11.7233	27.4252	155	1.43892	7.51741	15.8287	121	1.01748	6.6005	13.2609	75	0.850832	4.48797	7.40416	108	0.932983	4.51858	9.68718
PMI_002864_1	Scaffold6556	join(2..267,1236..1364,2701..2845,3945..4119,4520..6509)	11.027	-2.14104	-1.09831	0.00160038	0.046734	1	574	9.14965	44.7869	55.6257	738	12.9044	67.417	75.3652	267	4.22891	27.4334	29.2618	189	4.03851	21.3024	18.6585	488	7.94048	38.457	43.7717
PMI_023343_1	Scaffold26649	join(6634..7960,11301..11383,12693..12806,13653..13760)	0.984036	-2.13982	-1.09749	0.0305725	0.36532	1	35	0.924715	4.52641	3.39181	36	1.04336	5.45083	3.67635	14	0.367529	2.38421	1.53432	12	0.424999	2.24179	1.18467	24	0.64727	3.13483	2.15271
PMI_025282_1	Scaffold4472	join(7387..7534,8505..8698,8924..9480,9782..10040,10882..10983,11285..16034)	3.59836	-2.13867	-1.09671	0.00048597	0.0184659	1	538	3.85983	18.8936	52.137	424	3.33689	17.433	43.2992	234	1.66811	10.8212	25.6451	236	2.26968	11.9721	23.2984	203	1.48667	7.20019	18.2083
PMI_008791_1	Scaffold2221	complement(join(16268..20023,21640..21747,27025..27156,29906..30076,30633..30714,31250..31355,31466..31541,32139..32220,32770..32875,33999..34159,35029..35743))	2.11539	-2.13853	-1.09662	0.00239831	0.0633415	1	277	2.17356	10.6394	26.8438	239	2.05722	10.7476	24.4069	75	0.58476	3.79341	8.2196	105	1.10446	5.82579	10.3658	192	1.5379	7.44828	17.2217
PMI_028854_1	Scaffold17487	join(39899..40196,42553..42730,43467..43718,48227..48298)	2.66466	-2.13784	-1.09615	0.0198952	0.275532	1	55	2.96437	14.5104	5.32999	40	2.36494	12.3552	4.08483	18	0.963977	6.25343	1.9727	24	1.734	9.14649	2.36933	25	1.37545	6.66151	2.2424
PMI_011654_1	Scaffold11353	join(1568..1787,2407..2549,3126..3289,5443..5580,7598..7731,8993..9177,10253..10326,15129..18252)	12.0868	-2.13642	-1.09519	0.000972115	0.0315129	1	1399	14.4243	70.6057	135.576	862	9.7493	50.9335	88.0282	486	4.97893	32.2989	53.263	628	8.67965	45.7835	61.9975	466	4.90452	23.7533	41.7984
PMI_028023_1	Scaffold6137	complement(join(15638..17898,18482..18550,21251..21481,22538..22608,25530..26354))	1.07231	-2.13601	-1.09492	0.0183724	0.262825	1	116	1.44683	7.08214	11.2414	51	0.697784	3.64545	5.20816	25	0.309831	2.00991	2.73987	48	0.802543	4.23326	4.73866	45	0.572938	2.77483	4.03633
PMI_019382_1	Scaffold9980	complement(join(34431..38194,39792..40126,41472..41657,42305..42463,42901..43349,49031..49410))	5.11012	-2.13498	-1.09422	0.000472594	0.0180482	1	584	4.77546	23.3755	56.5948	607	5.44479	28.4454	61.9874	320	2.60002	16.8666	35.0703	205	2.2471	11.853	20.238	313	2.61265	12.6535	28.0749
PMI_029609_1	Scaffold39718	join(3501..4516,10768..11543)	2.80963	-2.13477	-1.09408	0.00670044	0.133216	1	103	2.47833	12.1312	9.98161	119	3.14094	16.4093	12.1524	36	0.860694	5.58342	3.94541	50	1.61272	8.50678	4.93611	72	1.76843	8.5648	6.45812
PMI_008337_1	Scaffold7868	complement(join(77025..78234,80768..81606))	0.754246	-2.13429	-1.09375	0.0323642	0.377529	1	30	0.631305	3.09019	2.90727	38	0.877186	4.58271	3.88059	12	0.250913	1.6277	1.31514	20	0.564176	2.97592	1.97444	16	0.343694	1.66456	1.43514
PMI_015234_1	Scaffold800	complement(join(60537..61675,64473..64595,65603..65806,67001..67193,67834..67969))	0.936897	-2.13185	-1.09211	0.0288424	0.352403	1	44	1.05693	5.17362	4.26399	31	0.81686	4.26754	3.16575	19	0.453496	2.94188	2.0823	14	0.450807	2.37792	1.38211	20	0.490411	2.37513	1.79392
PMI_006029_1	Scaffold5264	complement(join(109352..109713,110205..110295))	3.76464	-2.13156	-1.09191	0.0376625	0.412132	1	44	4.18808	20.5003	4.26399	32	3.3412	17.4555	3.26787	26	2.459	15.9519	2.84946	13	1.65872	8.7494	1.28339	14	1.36027	6.58798	1.25575
PMI_007060_1	Scaffold8209	complement(join(824..2556,2747..2839,3176..3205,4108..4221,6456..6551,6917..7033,11644..11716,15215..15454,24402..25097))	1.51303	-2.13089	-1.09146	0.0137008	0.219321	1	122	1.648	8.06683	11.8229	93	1.37807	7.19947	9.49724	51	0.684528	4.44062	5.58933	26	0.470801	2.48338	2.56678	76	1.04796	5.07543	6.81691
PMI_013352_1	Scaffold2665	join(104..191,1025..1354,2307..2766,2939..3067,3187..3278,4185..4459,4593..4811,5317..5598,6031..6187,6436..6637,6770..6962,7130..7292,7712..7905,9073..10483)	1.24428	-2.12969	-1.09064	0.0143693	0.22621	1	139	1.42871	6.99341	13.4703	94	1.05985	5.53702	9.59936	29	0.296176	1.92133	3.17824	81	1.11604	5.88689	7.9965	56	0.587558	2.84563	5.02298
PMI_018122_1	Scaffold16531	join(16820..17627,20111..20239,21068..21398,23122..23241,23772..24082,24491..24627,24740..24834,25493..28051,29530..31458)	3.28489	-2.12692	-1.08877	0.000362582	0.0149118	1	525	3.52657	17.2623	50.8772	413	3.04322	15.8988	42.1759	213	1.42166	9.22249	23.3437	208	1.87293	9.87936	20.5342	244	1.67308	8.10298	21.8859
PMI_016961_1	Scaffold7846	join(1494..1528,1551..1648,2778..2924,3648..3727,13237..13352,15342..18998,19497..20445,20663..21759)	0.289846	-2.12646	-1.08845	0.0252726	0.322258	1	37	0.258192	1.26383	3.58563	42	0.3215	1.67962	4.28908	14	0.097072	0.629718	1.53432	22	0.205793	1.08552	2.17189	20	0.142464	0.689976	1.79392
PMI_015694_1	Scaffold12892	join(62267..62583,70068..70443,70715..74565)	8.0711	-2.12583	-1.08803	0.00057197	0.0209234	1	851	8.07516	39.5273	82.4695	775	8.06703	42.1448	79.1437	393	3.70543	24.0375	43.0707	279	3.54889	18.7197	27.5435	484	4.68815	22.7054	43.4129
PMI_011782_1	Scaffold15299	complement(join(11869..13445,13744..13908,14416..14501,15012..15225,15552..15679,15936..16061,16262..16442,16575..16735,17226..17348,17966..18161,18821..18966,19593..19715,20401..20619,21979..22218,28437..28615,29315..29438,29681..29823))	11.028	-2.12523	-1.08762	0.000876649	0.0292477	1	1252	13.068	63.9669	121.33	785	8.98803	46.9564	80.1649	471	4.88483	31.6885	51.6191	457	6.39422	33.7283	45.116	508	5.41256	26.2139	45.5656
PMI_008913_1	Scaffold16365	complement(join(11434..11677,12331..13049,14019..14105,14753..14854,15235..15314,15469..15696,16118..16244,19096..19318,20517..20686,21003..21100))	5.19925	-2.12354	-1.08647	0.00283728	0.0718534	1	262	5.43645	26.611	25.3901	218	4.96205	25.9234	22.2623	59	1.21644	7.89119	6.46608	127	3.53252	18.6334	12.5377	162	3.43134	16.6185	14.5308
PMI_016187_1	Scaffold21366	join(16434..16789,17021..17781,18117..18298,18439..21267)	3.41338	-2.12242	-1.08571	0.0273478	0.341365	1	500	5.22264	25.5644	48.4544	140	1.60413	8.38048	14.2969	108	1.1209	7.27143	11.8362	253	3.54248	18.6859	24.9767	84	0.895641	4.33773	7.53448
PMI_018112_1	Scaffold21833	complement(join(45763..46344,53779..57305,65625..66225))	1.72613	-2.12139	-1.08501	0.0324845	0.378786	1	127	1.16263	5.691	12.3074	228	2.28962	11.9617	23.2836	69	0.627643	4.07159	7.56203	27	0.331337	1.74774	2.6655	166	1.55125	7.51294	14.8896
PMI_005329_1	Scaffold10301	complement(join(45561..47161,47502..47667,48007..48137,48328..48387,48759..48797,49000..49143,49603..49769,50181..50283,50400..50579,50863..50946,51905..52078,53273..53449,54511..55057))	0.763665	-2.1193	-1.08359	0.0415249	0.436276	1	41	0.494779	2.4219	3.97326	78	1.03255	5.39439	7.96543	41	0.491626	3.18924	4.49338	12	0.194122	1.02396	1.18467	31	0.381877	1.84949	2.78058
PMI_016916_1	Scaffold2525	join(448..547,1092..1232,9532..9618,9904..9968,10224..12289)	2.70906	-2.11857	-1.08309	0.00382832	0.0888461	1	162	2.84064	13.9047	15.6992	134	2.57749	13.4656	13.6842	70	1.21962	7.9118	7.67162	56	1.3163	6.94325	5.52844	85	1.52144	7.36856	7.62417
PMI_013864_1	Scaffold15314	join(5417..5578,6493..6608,7208..7502,8869..9094,9757..9882,10016..10205,11051..11140,11569..13419)	12.8252	-2.11307	-1.07934	0.001575	0.0461257	1	981	13.8413	67.7519	95.0676	763	11.8092	61.6953	77.9182	271	3.79927	24.6463	29.7001	399	7.54651	39.8064	39.3901	597	8.59835	41.6431	53.5486
PMI_026063_1	Scaffold16873	join(1119..1630,2257..4712)	4.578	-2.11177	-1.07845	0.00125343	0.038333	1	322	4.67791	22.898	31.2047	281	4.47809	23.395	28.696	151	2.1797	14.14	16.5488	149	2.90168	15.3058	14.7096	129	1.91302	9.26506	11.5708
PMI_020701_1	Scaffold10980	complement(join(1..2618,4348..4464,5670..5826,6492..6652,7268..7339,8595..8745,9829..10028,12420..12562,13758..13887,15349..15403,16327..16458,16623..16727,16991..17076,18257..18495,19471..19596,20844..20998,24048..24198))	7.16312	-2.11162	-1.07835	0.000400019	0.0159582	1	823	7.39605	36.2031	79.756	703	6.93019	36.2056	71.791	268	2.39309	15.5242	29.3714	429	5.16801	27.2603	42.3518	399	3.66022	17.727	35.7888
PMI_011064_1	Scaffold25241	complement(join(15478..16358,16380..18490,18702..18776,19375..19515,20077..20224,21110..21267,22125..22247,22524..22597,23531..23603,24766..24887,25377..25533,26135..26281,26652..26718,27451..27525,27880..27945,28436..28557,30643..30785,31212..31434))	1.01961	-2.10985	-1.07714	0.00844195	0.155343	1	96	0.84373	4.13	9.30325	124	1.19549	6.24561	12.663	44	0.384246	2.49265	4.82216	40	0.471258	2.4858	3.94889	75	0.672865	3.25879	6.72721
PMI_001581_1	Scaffold18613	complement(join(175642..178361,179571..179714,180160..180238))	1.69348	-2.1089	-1.07649	0.0108261	0.185828	1	150	2.19766	10.7574	14.5363	74	1.1893	6.2133	7.55694	59	0.858907	5.57183	6.46608	47	0.923069	4.86901	4.63994	52	0.777692	3.76648	4.6642
PMI_024468_1	Scaffold15277	join(12987..13141,13393..13866,14502..14687,21677..21750)	1.6007	-2.10821	-1.07602	0.0330569	0.383009	1	32	1.55206	7.59721	3.10108	31	1.64934	8.61669	3.16575	16	0.771085	5.00212	1.75351	14	0.910234	4.80131	1.38211	15	0.742649	3.59676	1.34544
PMI_006565_1	Scaffold3498	join(58238..59302,64450..64688)	1.51632	-2.10778	-1.07572	0.0385837	0.418	1	61	2.01703	9.87321	5.91144	28	1.01562	5.30592	2.85938	10	0.328554	2.13137	1.09595	28	1.2411	6.54656	2.76422	26	0.877587	4.25029	2.3321
PMI_007234_1	Scaffold15212	join(4257..4293,5499..5600,7343..7462,8876..9071,9375..10734)	10.6853	-2.10391	-1.07307	0.00243809	0.0639477	1	384	9.12252	44.654	37.213	470	12.2482	63.9885	47.9968	235	5.54722	35.9855	25.7547	121	3.85332	20.3255	11.9454	257	6.23234	30.1842	23.0519
PMI_017020_1	Scaffold13953	complement(join(15262..17508,17702..17785,18220..18372,18909..20156))	3.7567	-2.10186	-1.07167	0.00156676	0.0459728	1	364	4.20552	20.5857	35.2748	261	3.30787	17.2814	26.6535	118	1.35464	8.78772	12.9322	184	2.84972	15.0317	18.1649	146	1.72189	8.33938	13.0956
PMI_001699_1	Scaffold2103	join(93110..93458,96157..96253,97080..97213,97981..98140,99182..104204)	1.75524	-2.10088	-1.07099	0.00170883	0.0491453	1	252	1.88544	9.22907	24.421	198	1.62505	8.48979	20.2199	123	0.914409	5.93188	13.4801	82	0.822417	4.33809	8.09522	116	0.885939	4.29074	10.4048
PMI_026741_1	Scaffold476	complement(join(6136..10688,10885..11014,13826..14044,16036..16148,17537..17583,19154..19364,21863..22004))	4.97528	-2.10016	-1.0705	0.000289399	0.012461	1	688	5.47835	26.8161	66.6733	512	4.47221	23.3643	52.2859	267	2.1125	13.704	29.2618	278	2.96738	15.6523	27.4448	316	2.56852	12.4397	28.344
PMI_015904_1	Scaffold25944	join(67711..67988,68367..68415,68653..73508)	0.476508	-2.09961	-1.07012	0.0193778	0.271085	1	63	0.524106	2.56546	6.10526	47	0.428911	2.24077	4.79968	31	0.25625	1.66233	3.39743	19	0.211884	1.11765	1.87572	29	0.24627	1.19272	2.60119
PMI_017316_1	Scaffold22789	join(8678..8725,10664..10809,14514..14609,15542..15670,18615..18812,19578..23136)	9.92293	-2.09801	-1.06902	0.000998403	0.032149	1	903	9.32368	45.6387	87.5087	929	10.5222	54.9713	94.8703	451	4.62701	30.0159	49.4272	468	6.47757	34.1679	46.202	390	4.11054	19.908	34.9815
PMI_017182_1	Scaffold33327	complement(join(12597..12875,16449..16542,17843..18016,18600..18671,21144..21488))	2.39322	-2.09672	-1.06814	0.0400253	0.427258	1	39	1.74441	8.53874	3.77945	62	3.04204	15.8926	6.33149	28	1.24441	8.07267	3.06865	12	0.7195	3.79522	1.18467	33	1.50672	7.29725	2.95997
PMI_018665_1	Scaffold3983	complement(join(26221..26403,27436..28206,29095..29209,29770..29926,30368..30481,30592..30720,31145..31373,32207..32443,34000..35746,36692..37053))	0.999758	-2.09647	-1.06796	0.00814717	0.152122	1	91	0.970265	4.74937	8.81871	88	1.02925	5.37715	8.98663	28	0.296641	1.92434	3.06865	42	0.600295	3.16644	4.14633	59	0.642148	3.11002	5.29207
PMI_028679_1	Scaffold2463	complement(join(16121..18024,25110..25569))	3.2077	-2.09637	-1.06789	0.00733744	0.14198	1	219	3.99445	19.5525	21.223	121	2.42096	12.6479	12.3566	81	1.46799	9.52299	8.87716	104	2.5428	13.4128	10.2671	55	1.02402	4.9595	4.93329
PMI_013362_1	Scaffold7437	join(11856..11910,17519..17673,18233..18340,18834..19007,19357..19535,20091..20220,21480..21587,21957..22130,22494..24366)	15.2515	-2.09618	-1.06776	0.000964608	0.0314289	1	1173	17.1101	83.7528	113.674	837	13.3928	69.9683	85.4751	454	6.58015	42.6862	49.756	523	10.2264	53.9424	51.6317	460	6.84932	33.1723	41.2602
PMI_022624_1	Scaffold4264	join(32809..32913,33353..33539,33860..33937,34758..35403,36580..36776,38388..38528,39574..39693,40343..40461,42066..42694)	1.10432	-2.09538	-1.06721	0.034403	0.391838	1	48	0.931445	4.55935	4.65163	60	1.2772	6.67249	6.12725	24	0.462755	3.00195	2.63027	11	0.286138	1.50932	1.08594	44	0.871571	4.22115	3.94663
PMI_000072_1	Scaffold8509	complement(join(143893..147575,147985..148881,149068..149295,149956..150072,150633..150798,151169..151199,152034..152212,152741..152803,153405..153566,153876..154042,154586..154832,155369..155607,156133..156309,156830..156915,157690..157763,158305..158396,161264..161315,161449..161595,164504..164560,168271..168419,168807..168858,169229..169329,169642..169792,170316..170530,171095..171223,172600..…	13.6808	-2.09458	-1.06666	0.00298729	0.0744348	1	3790	14.8873	72.8721	367.285	2895	12.4743	65.1697	295.64	1249	4.87487	31.6238	136.884	2214	11.6579	61.4932	218.571	1330	5.33289	25.828	119.296
PMI_005524_1	Scaffold5042	join(30440..30616,33016..33410,36338..36460,38622..38837,46586..46627,47991..48083,48401..48562,49926..50125,51122..51350,52156..52334,59158..59233,59983..60079,61561..61672,63088..63184,63631..63818,64552..64730,66156..66277,67238..67390,69433..69555,70463..70860,71082..71304,71805..71898,72558..72733,73345..73456,74177..74388,74548..74778,75121..75214,75380..75429,76311..76592,77248..77477,7944…	62.5485	-2.09435	-1.0665	0.002964	0.0739153	1	12421	55.299	270.684	1203.71	14292	69.7981	364.648	1459.51	5991	26.5023	171.924	656.581	6120	36.524	192.657	604.18	7209	32.762	158.671	646.62
PMI_029057_1	Scaffold428	complement(join(30489..30779,31454..31594,34517..34620,34855..35134))	4.13806	-2.09281	-1.06544	0.0246555	0.317451	1	93	4.9142	24.0546	9.01253	58	3.36193	17.5638	5.92301	27	1.41761	9.19622	2.95905	54	3.82499	20.1761	5.331	27	1.45636	7.05336	2.4218
PMI_003744_1	Scaffold6654	join(26237..26340,27365..27496,28161..28387,29764..29942,30806..30942,31260..31352,32140..32305,33048..33208,33951..34082,34534..34738,36386..36606,36958..37077,37178..37390,38011..38050,38860..39045,40297..40463,41232..41357,51046..51185,54140..54210,56243..56455,57553..57748,59478..59778,60387..60586,61017..61312,62103..62116,62899..63069,64031..64211,65692..65833,66662..66899,67366..67543,6834…	1.19789	-2.09061	-1.06393	0.00655934	0.131517	1	162	0.831168	4.06851	15.6992	278	1.56462	8.17409	28.3896	57	0.290585	1.88506	6.24689	108	0.742787	3.91806	10.662	163	0.853682	4.13451	14.6205
PMI_015508_1	Scaffold8511	join(3959..4546,6148..6241,13274..13415,14694..14842,21498..21622,22166..22363,23272..23356,23634..23758,23855..24052,24893..24961,25446..25686,26030..26163,27333..27449,28250..28450,29314..29407,29962..30079,31721..31900,32789..33011,33881..34102,34467..34547,34636..34843,35832..35957,36223..36400,36569..36700,37817..37956,38551..38688,40118..40299)	1.54909	-2.08781	-1.06199	0.0079117	0.149663	1	170	1.63326	7.9947	16.4745	139	1.46491	7.65319	14.1948	35	0.334118	2.16746	3.83581	76	0.978785	5.1629	7.50289	118	1.15724	5.60469	10.5841
PMI_027647_1	Scaffold3462	join(215..271,4497..4580,8107..8190,9096..9368,9678..9950,10595..16548)	13.3577	-2.08613	-1.06083	0.000720843	0.0250433	1	1975	12.6629	61.9842	191.395	1998	14.0525	73.4148	204.037	870	5.54257	35.9553	95.3473	1124	9.66052	50.9574	110.964	871	5.7006	27.6089	78.1254
PMI_011295_1	Scaffold11421	complement(join(69082..73594,77721..77939,78645..78766,79203..79437,79867..80043,80320..80484))	7.60943	-2.08602	-1.06075	0.00207938	0.0566915	1	911	7.23267	35.4034	88.284	917	7.98619	41.7225	93.6448	471	3.71557	24.1033	51.6191	298	3.17149	16.729	29.4192	555	4.49788	21.7839	49.7814
PMI_017670_1	Scaffold1828	complement(join(32949..33771,35183..39653,48038..48126,50234..50486))	12.6789	-2.08411	-1.05943	0.00344413	0.0823098	1	1555	11.8965	58.2325	150.693	1604	13.4612	70.3257	163.802	947	7.19885	46.6998	103.786	404	4.14321	21.8546	39.8838	922	7.20036	34.8724	82.6999
PMI_002047_1	Scaffold2099	join(70886..70939,76938..77120,79414..79596,81078..81196,82335..82458,82653..82895,83185..83367,84471..84713,85552..85647,86406..86540,88217..88380,89093..89201,90743..90944,93318..93399,95512..95548,96428..96588,98707..98830,99617..99892,100822..101031,101865..101911,103130..103258,103785..103919,105246..105412,106315..106448,107382..107535,108912..109105,110374..111675,111847..112719)	2.26129	-2.08388	-1.05927	0.00236908	0.0626786	1	252	1.79214	8.77241	24.421	350	2.73043	14.2646	35.7423	115	0.812633	5.27165	12.6034	135	1.28698	6.78858	13.3275	192	1.39382	6.7505	17.2217
PMI_027272_1	Scaffold23904	complement(join(3119..5386,5873..6058,11440..11514,12285..12313,13455..13494,15966..16120))	31.3008	-2.08059	-1.05699	0.00287785	0.0723604	1	1282	20.079	98.2851	124.237	2475	42.5225	222.152	252.749	908	14.1307	91.6675	99.5119	708	14.8646	78.4079	69.8953	1141	18.2421	88.3491	102.343
PMI_014364_1	Scaffold11240	join(919..1101,2696..2873,3581..3767,4196..4330,4995..5077,6401..6533,7201..7391,8171..8309,8884..8962,9684..9838,10451..10912,12304..12629,13471..13681,14421..14904,15682..15825,16859..18953)	8.8582	-2.07648	-1.05414	0.00217777	0.0585341	1	1198	9.96249	48.7657	116.097	850	7.7539	40.5089	86.8027	332	2.7433	17.7961	36.3854	654	7.29047	38.4558	64.5643	508	4.3123	20.8851	45.5656
PMI_029325_1	Scaffold32718	complement(6034..7797)	11.8684	-2.07507	-1.05316	0.00250411	0.0652851	1	427	10.4373	51.0899	41.3801	496	13.2994	69.4806	50.6519	224	5.44043	35.2927	24.5492	134	4.39069	23.16	13.2288	320	7.98446	38.67	28.7028
PMI_009363_1	Scaffold2648	complement(join(54428..55974,62540..62728,62987..63042,63230..63291,63796..63936,64537..64801,65526..66282))	13.8025	-2.06831	-1.04846	0.00209647	0.0570659	1	1043	14.9063	72.9651	101.076	810	12.6987	66.3423	82.7179	319	4.53001	29.3867	34.9607	605	11.5906	61.1383	59.7269	430	6.27318	30.3819	38.5693
PMI_007653_1	Scaffold6365	join(25945..25987,27455..27808,28850..29113,30722..30877,31803..31940,32227..32382,33431..33595,34047..34190,35732..36037,36821..37147,37725..37792,38967..39204,40096..40413,41229..41531,42212..42517,43854..44153,44919..45145,46413..46482,47553..47659,48985..49192,50639..50735,50956..51205,52475..52514,53497..53635,53966..54021,54489..54766,56050..56122,57076..57157,58680..58845,59750..59836,6369…	0.497857	-2.06659	-1.04725	0.0129363	0.210858	1	65	0.361403	1.76904	6.29908	104	0.63431	3.31384	10.6206	35	0.193362	1.25436	3.83581	46	0.342849	1.80846	4.54122	43	0.244051	1.18198	3.85693
PMI_012441_1	Scaffold4976	join(5707..6033,7356..7478,9162..9368,13595..13675,15244..15425,16599..18573,21183..23647)	4.01568	-2.0658	-1.0467	0.000712058	0.0248232	1	485	3.90155	19.0978	47.0008	468	4.12982	21.5755	47.7926	248	1.98231	12.8595	27.1795	220	2.37238	12.5138	21.7189	226	1.85583	8.98806	20.2713
PMI_027504_1	Scaffold7443	join(23890..24200,24921..25038,28282..29944)	20.2372	-2.06312	-1.04483	0.00730408	0.141695	1	1073	22.1156	108.254	103.983	812	18.3588	95.9124	82.9221	648	13.2708	86.0893	71.0173	257	7.10065	37.4545	25.3716	441	9.27836	44.9365	39.556
PMI_024563_1	Scaffold16751	join(8841..9973,10315..10496,10642..12456)	0.920384	-2.0627	-1.04453	0.0316481	0.37304	1	70	0.964303	4.72019	6.78362	58	0.876464	4.57893	5.92301	12	0.164256	1.06555	1.31514	45	0.830988	4.3833	4.4425	38	0.53436	2.58798	3.40845
PMI_008579_1	Scaffold3173	complement(join(55469..55773,56695..56857,57543..57716,58899..58990,59805..60064,60614..60828,61527..61622,61781..61913,62341..62438,63509..63637,65332..65560,71046..71245,72476..72569,75934..76358))	20.8195	-2.06244	-1.04435	0.00512766	0.110472	1	1682	27.7553	135.86	163.001	767	13.8837	72.5332	78.3267	339	5.55833	36.0576	37.1526	796	17.6076	92.8767	78.5829	666	11.2184	54.3322	59.7376
PMI_018679_1	Scaffold15520	complement(join(201..972,1365..1593,1758..1980,3044..3607,6245..6943))	21.3957	-2.06218	-1.04417	0.000364192	0.0149206	1	1154	20.0074	97.9346	111.833	1198	22.7841	119.031	122.341	479	8.25171	53.5298	52.4958	553	12.8522	67.7926	54.5934	700	12.3884	59.9991	62.7873
PMI_010618_1	Scaffold27636	complement(join(25834..27085,27106..28173,29590..29716,30113..30216,31588..31815,33172..33433,34138..34173))	5.03271	-2.06055	-1.04303	0.0165467	0.24651	1	534	7.48297	36.6286	51.7493	168	2.58245	13.4916	17.1563	208	2.89614	18.7876	22.7957	154	2.89281	15.259	15.2032	136	1.94539	9.4218	12.1987
PMI_005079_1	Scaffold8257	join(97804..97885,99007..99162,99947..100038,101435..102548,103605..104664)	4.84116	-2.05844	-1.04155	0.00872541	0.158829	1	231	3.97775	19.4708	22.3859	302	5.70457	29.8025	30.8405	56	0.95816	6.21569	6.1373	148	3.41628	18.0202	14.6109	200	3.51552	17.0262	17.9392
PMI_022357_1	Scaffold35733	join(2577..2922,4475..9769)	18.5781	-2.0556	-1.03956	0.00200923	0.0552247	1	2847	21.7616	106.522	275.9	1836	15.3945	80.4261	187.494	1003	7.61779	49.4175	109.923	941	9.64185	50.8589	92.8976	1508	11.7663	56.9859	135.262
PMI_001172_1	Scaffold2001	complement(join(44265..50063,50607..50826,51978..52140))	2.89232	-2.05287	-1.03764	0.00420311	0.0948554	1	384	2.67832	13.1102	37.213	406	3.10633	16.2285	41.4611	206	1.42765	9.26135	22.5765	119	1.11261	5.86882	11.7479	258	1.8369	8.89638	23.1416
PMI_010603_1	Scaffold4880	join(36187..36301,36594..36656,37740..37871,38816..42279)	1.17245	-2.05281	-1.0376	0.0119087	0.199018	1	112	1.27961	6.26357	10.8538	85	1.06529	5.56542	8.68027	58	0.658431	4.27132	6.35649	48	0.735133	3.87768	4.73866	37	0.431513	2.08988	3.31876
PMI_009048_1	Scaffold23184	join(215..448,5647..5718,6683..6744,9547..9646,16746..16929,17438..17529)	33.983	-2.05255	-1.03742	0.00269226	0.0688326	1	361	20.9216	102.41	34.9841	740	47.0445	245.776	75.5694	247	14.2236	92.2699	27.0699	242	18.8005	99.1689	23.8908	332	19.6408	95.1235	29.7791
PMI_023053_1	Scaffold2076	complement(join(29463..31359,31385..32733,34197..34408,34624..34770,36584..36767,37533..37683,38550..38668,39726..39860,40141..40213))	9.38222	-2.05242	-1.03732	0.00124388	0.0380794	1	862	8.71053	42.6374	83.5354	907	10.0539	52.5249	92.6236	383	3.84557	24.9466	41.9747	487	6.5968	34.7968	48.0777	432	4.45611	21.5816	38.7487
PMI_023107_1	Scaffold14714	complement(join(17112..18331,19980..24443,35358..35424,36268..36423,37083..37222,38298..38392,38655..38716,39239..39377,41232..41324,41914..42012,44304..44384,46075..46210,46916..46983))	6.61494	-2.05115	-1.03643	0.00146652	0.0436638	1	1000	6.32231	30.9472	96.9089	996	6.90757	36.0874	101.712	353	2.21756	14.3855	38.6869	576	4.88163	25.7496	56.864	552	3.56245	17.2535	49.5123
PMI_011681_1	Scaffold15479	join(124..261,1589..1702,2874..3129,4647..4755,7509..7682,8587..8701,9652..9842,11793..11934,13210..13414,15542..15661,17011..17182,17868..17999,19154..19234,19791..19987,21006..21403,22084..22275,22477..22589,22686..22786,23405..23606,24769..24867,25949..26209,27664..27721,27925..28033,28355..28415,30070..30250,31152..31267,32588..32728,33707..33772,34150..34223,34988..35076,35557..35759,36542..…	11.6788	-2.04831	-1.03443	0.00470457	0.103633	1	1897	15.6846	76.7749	183.836	846	7.67302	40.0864	86.3942	457	3.75445	24.3555	50.0847	901	9.98613	52.6749	88.9487	656	5.53661	26.8146	58.8407
PMI_022757_1	Scaffold2190	join(5803..5985,7951..8148,11261..11335,11847..11948,12099..12257,19014..19429,26862..32255)	2.91785	-2.04405	-1.03143	0.00125546	0.0383564	1	370	2.44426	11.9645	35.8563	468	3.39143	17.7179	47.7926	203	1.3325	8.64407	22.2477	167	1.47887	7.80074	16.4866	252	1.69934	8.23018	22.6034
PMI_002901_1	Scaffold13174	complement(join(30206..30368,30393..30580,30759..30888,31331..31493,31628..31765,31874..32094,33109..33249,33352..33488,33609..33757,34276..34364,34874..34990,35115..35211,35696..35718,36076..36169,36593..36879))	3.03423	-2.04267	-1.03046	0.00783193	0.148523	1	179	3.61167	17.6789	17.3467	111	2.45679	12.8351	11.3354	54	1.08261	7.02304	5.91811	69	1.86626	9.84414	6.81183	92	1.89486	9.17711	8.25205
PMI_015910_1	Scaffold21628	complement(join(141..353,672..770,1262..1459,3091..3198,3492..3734,5479..5580,6318..6415,6579..6705,7020..7121,9694..9792,10124..10324,10860..10958,12162..12278,13935..14063,14372..14500,15729..15827,15989..16090,18211..18312,19022..19120,22543..22743,27459..27560,29830..30033,31321..31434,32565..32660,33042..33140,40664..40798))	2.45027	-2.04199	-1.02998	0.0040825	0.0928921	1	192	2.42279	11.8594	18.6065	179	2.47775	12.9446	18.2796	59	0.739761	4.79891	6.46608	105	1.77611	9.36866	10.3658	112	1.44267	6.98708	10.046
PMI_008062_1	Scaffold6155	join(45733..46062,46756..47910,48862..49000,49911..50064,50937..51082,51196..51347,53072..53261,54431..54877,54912..61575)	0.408159	-2.04004	-1.0286	0.0245067	0.316608	1	115	0.528803	2.58845	11.1445	57	0.287515	1.50207	5.82089	32	0.146208	0.948467	3.50703	60	0.36984	1.95083	5.92333	34	0.159591	0.772925	3.04967
PMI_027081_1	Scaffold13172	complement(join(97..2802,3235..3471,4013..4194,4987..5173,5797..5937,7709..7830,8024..8090))	5.50923	-2.03551	-1.02539	0.00134662	0.0407727	1	527	6.23923	30.5405	51.071	368	4.77923	24.9683	37.5805	195	2.29392	14.8809	21.3709	257	4.07868	21.5143	25.3716	208	2.51372	12.1744	18.6568
PMI_020054_1	Scaffold32958	join(1372..1482,2316..2378,3225..4953)	1.92716	-2.0353	-1.02524	0.0194465	0.271287	1	101	2.28846	11.2018	9.7878	63	1.56586	8.18055	6.43361	26	0.585354	3.79726	2.84946	46	1.39716	7.36974	4.54122	50	1.15645	5.60085	4.48481
PMI_028551_1	Scaffold40682	complement(join(5348..7401,7658..7766,8516..8659,9577..9900))	2.80053	-2.03525	-1.02521	0.00267338	0.0685806	1	186	3.04826	14.921	18.0251	142	2.55281	13.3367	14.5012	80	1.30273	8.45094	8.76757	84	1.84538	9.734	8.29266	79	1.3216	6.40072	7.086
PMI_008161_1	Scaffold2407	complement(join(107557..108105,109666..109797,110375..110479,110778..110824,111038..111080))	3.18537	-2.03365	-1.02407	0.0178653	0.258613	1	68	3.34707	16.3837	6.5898	56	3.02367	15.7966	5.71877	25	1.2227	7.9318	2.73987	37	2.44132	12.8775	3.65272	30	1.50734	7.30028	2.69088
PMI_018494_1	Scaffold41956	join(757..1033,1268..1576,1947..2210,2450..2584,2852..3007,3254..3394,3680..3973,4445..4668,4986..5052,5519..5625,6168..6369,6881..6986,7091..7361)	7.00831	-2.02775	-1.01988	0.0100496	0.175473	1	367	6.19834	30.3404	35.5656	422	7.81829	40.8453	43.095	139	2.33264	15.1321	15.2337	118	2.67152	14.0917	11.6492	348	5.99961	29.057	31.2143
PMI_006279_1	Scaffold15350	complement(join(138429..138625,139055..140166,141232..141279,142719..142850,146269..146358,147382..147459,148326..148456,148659..148722,148953..149038,149278..149341,149572..149657,150970..151020,152187..152484,153340..153518))	8.17346	-2.02703	-1.01937	0.00304909	0.075296	1	406	6.69188	32.7563	39.345	534	9.65503	50.441	54.5325	154	2.52213	16.3613	16.8776	206	4.55152	24.0084	20.3368	358	6.02337	29.1721	32.1112
PMI_006566_1	Scaffold3498	complement(join(101798..103533,107137..110414,111196..111212,112041..112140,113142..113235,114020..114139,114626..114729,116052..116333,117282..117440,117855..118010,118454..118583,118988..119172,120359..120437,121194..121297,122104..122295,122614..122685,125174..125221,125519..125563,127113..127188,127931..127938))	1.72788	-2.02636	-1.01889	0.00176049	0.0498761	1	279	1.72226	8.43031	27.0376	256	1.7335	9.05637	26.1429	129	0.791239	5.13286	14.1377	108	0.893684	4.71401	10.662	162	1.02081	4.94392	14.5308
PMI_023352_1	Scaffold15710	complement(join(34358..34464,36688..37110,40426..40534,40773..40912,41221..41475,44858..45040,46264..46434,46986..47270,47764..47982,51602..51790,57784..57999,60073..60243,61687..62169))	4.40951	-2.0205	-1.01472	0.0302049	0.363082	1	269	3.93046	19.2393	26.0685	305	4.88856	25.5394	31.1469	47	0.682359	4.42654	5.15095	112	2.19369	11.5713	11.0569	292	4.3552	21.0929	26.1913
PMI_001934_1	Scaffold1521	join(48420..48506,49109..49264,49791..49954,50371..50422,50650..50802,51100..51201,51421..51516,52077..52211,52875..52970,53540..56526)	3.15953	-2.0197	-1.01414	0.00471707	0.103834	1	270	2.89024	14.1475	26.1654	292	3.42881	17.9132	29.8193	74	0.787094	5.10597	8.11	166	2.38202	12.5647	16.3879	189	2.06522	10.0022	16.9526
PMI_006594_1	Scaffold465	join(31635..31861,32375..32517,32675..32792,33222..35853)	19.3384	-2.01643	-1.01181	0.00245482	0.0642757	1	1332	18.4081	90.1064	129.083	1337	20.2688	105.891	136.536	838	11.5073	74.6492	91.8403	445	8.24389	43.4849	43.9314	690	9.73394	47.143	61.8903
PMI_001306_1	Scaffold1760	complement(join(125335..127478,128419..128556,129372..129570,130680..130783,131029..131035,132724..132830,134897..134968,135868..135976,136614..136894,138675..138813,139881..139996,142177..142357,143980..144040,144358..144466,144698..144755,145377..145637,146640..146738,148491..148692,149315..149435,149824..150015,150686..151059,151985..152181))	25.1781	-2.01111	-1.00799	0.00504539	0.109163	1	3963	32.4184	158.685	384.05	1999	17.9378	93.7131	204.14	1297	10.5422	68.3885	142.144	1745	19.135	100.934	172.27	1386	11.5735	56.0522	124.319
PMI_015269_1	Scaffold8902	complement(join(34311..36011,36059..38635,39074..39207,39514..39912,40062..40460,40681..40898,41487..41514,42364..42483,42666..43028,43523..43642,43826..44251,45086..45205,45389..45751,46189..46308,50712..50834,56173..56283,56771..57703))	4.23387	-2.01072	-1.00771	0.00118053	0.0363228	1	884	4.61738	22.6017	85.6674	672	3.85037	20.1156	68.6252	282	1.46358	9.49441	30.9057	404	2.82873	14.921	39.8838	492	2.62327	12.7049	44.1305
PMI_002501_1	Scaffold13261	join(167957..168104,169680..169759,170596..173289)	12.4407	-2.01037	-1.00746	0.00074644	0.0257252	1	836	12.3363	60.3854	81.0158	775	12.545	65.5393	79.1437	359	5.26379	34.1468	39.3445	357	7.06179	37.2496	35.2438	498	7.50142	36.3305	44.6687
PMI_029005_1	Scaffold14934	complement(join(34373..36116,42021..42365,43015..43188))	3.6153	-2.00592	-1.00427	0.00591183	0.122839	1	159	3.02951	14.8292	15.4085	201	4.20109	21.9479	20.5263	84	1.5903	10.3165	9.20595	69	1.76235	9.29603	6.81183	120	2.33395	11.3037	10.7635
PMI_013705_1	Scaffold8629	join(35992..39044,40128..40428,41695..41802,42423..44050)	10.5999	-2.0041	-1.00296	0.00301271	0.074823	1	1670	14.1468	69.2476	161.838	759	7.05301	36.8472	77.5097	504	4.24226	27.52	55.2357	588	6.67707	35.2203	58.0486	734	6.34706	30.7398	65.837
PMI_018345_1	Scaffold4366	join(24470..24502,24634..24860,27166..27337,28342..28492,29381..29469,30019..31407,31703..33410)	2.26106	-2.0034	-1.00245	0.00670905	0.1333	1	245	2.80285	13.7197	23.7427	137	1.71927	8.98204	13.9906	91	1.03443	6.71044	9.97311	104	1.5949	8.41279	10.2671	90	1.05102	5.09025	8.07265
PMI_029545_1	Scaffold9629	complement(48040..49089)	1.64072	-2.00112	-1.00081	0.0431273	0.446383	1	47	1.93005	9.44745	4.55472	30	1.35139	7.06013	3.06363	18	0.734459	4.76452	1.9727	15	0.825712	4.35547	1.48083	25	1.04796	5.07543	2.2424
PMI_026211_1	Scaffold3531	complement(101490..102485)	4.34485	-1.99907	-0.99933	0.0109138	0.186666	1	102	4.41571	21.6146	9.88471	90	4.27399	22.3287	9.19088	42	1.80665	11.72	4.60297	56	3.24979	17.142	5.52844	47	2.07698	10.0591	4.21572
PMI_025378_1	Scaffold20513	complement(join(35921..37973,38244..38590,41527..42226))	3.44202	-1.99783	-0.998434	0.00517186	0.111031	1	326	4.53436	22.1953	31.5923	154	2.34968	12.2755	15.7266	97	1.34058	8.69653	10.6307	134	2.49844	13.1788	13.2288	130	1.84576	8.93931	11.6605
PMI_027687_1	Scaffold21329	join(1619..1844,8322..8466,9060..9223,11324..11461,12011..12144,14493..14682)	11.2048	-1.99673	-0.997641	0.00362554	0.0854362	1	290	12.5419	61.3916	28.1036	208	9.86776	51.5524	21.2411	108	4.64101	30.1068	11.8362	158	9.15986	48.3164	15.5981	108	4.76785	23.0914	9.68718
PMI_000071_1	Scaffold8509	join(138941..139405,139875..139937,140353..140481,142183..142349,142620..142668,142997..143137,143525..143714,143965..147581)	7.59357	-1.99532	-0.996619	0.0207175	0.283817	1	962	8.60395	42.1157	93.2263	671	6.58318	34.3927	68.5231	678	6.02527	39.0867	74.3051	257	3.08122	16.2528	25.3716	245	2.23678	10.8331	21.9756
PMI_013790_1	Scaffold15141	join(54724..54865,55409..55519,55772..55963,56534..56644,56911..57102,58033..58257,59321..59551,60337..60427,60556..61855)	31.9743	-1.9943	-0.995882	0.0339346	0.389127	1	1160	19.2744	94.3467	112.414	2451	44.6741	233.392	250.298	907	14.9746	97.1417	99.4023	307	6.83798	36.069	30.3077	1595	27.0531	131.022	143.065
PMI_007599_1	Scaffold19780	join(56599..56830,66628..66872,68581..68684,69437..69514,69757..69833,70540..70670,71642..71762,72338..72440,72969..73027,74031..76128)	104.441	-1.99424	-0.995839	0.00699137	0.137383	1	6642	88.1745	431.607	643.669	8289	120.708	630.619	846.48	3013	39.7436	257.821	330.209	3187	56.7143	299.157	314.628	5305	71.8892	348.17	475.838
PMI_008943_1	Scaffold24593	join(1..54,517..627,1666..1976,2508..2630,3262..3332,4325..4465,5121..5199,6838..10878)	2.18275	-1.99396	-0.995635	0.00268123	0.068666	1	225	1.96747	9.6306	21.8045	250	2.39803	12.5281	25.5302	115	0.999188	6.48185	12.6034	95	1.11356	5.87383	9.37861	151	1.34783	6.52776	13.5441
PMI_000167_1	Scaffold2210	complement(join(235445..236023,236112..236269,236773..237410,245761..246078,250642..250797,251225..251377,253171..253323,253897..254048,255472..255709,256062..256236,257623..257780,258156..258296,258993..259099,259763..265538))	2.87727	-1.99374	-0.995477	0.000808562	0.0273105	1	633	3.06603	15.008	61.3433	506	2.68852	14.0457	51.6731	241	1.15988	7.52429	26.4123	325	2.11019	11.1309	32.0847	296	1.46352	7.08805	26.5501
PMI_003353_1	Scaffold24059	join(57407..57908,58341..58737,59104..59311,59713..59852,60124..60173,60320..60425,60738..65646)	1.12931	-1.9936	-0.995373	0.0156509	0.238243	1	199	1.3594	6.65414	19.2849	120	0.899217	4.6978	12.2545	38	0.257929	1.67322	4.1646	81	0.741728	3.91247	7.9965	128	0.89256	4.3228	11.4811
PMI_015806_1	Scaffold4419	complement(join(1..1314,2001..2130,5816..5912,7498..8585))	1.85931	-1.9933	-0.99516	0.0169759	0.250631	1	94	1.54169	7.54646	9.10943	121	2.17693	11.373	12.3566	54	0.880009	5.70873	5.91811	35	0.769492	4.05892	3.45528	75	1.25564	6.08125	6.72721
PMI_013193_1	Scaffold15928	complement(join(2706..4063,4856..4925,5207..5234,6396..6554,7808..7966,8575..8748,9113..9223,9562..9697,10402..10587,11088..11289,11775..11844,12891..13056,13281..13389,13887..13962,14082..14225,17762..17895,18068..18440))	17.9761	-1.99201	-0.994222	0.00175956	0.0498761	1	1661	19.5949	95.9154	160.966	1264	16.3572	85.4556	129.081	576	6.7518	43.7997	63.1265	956	15.1181	79.745	94.3784	679	8.17668	39.6009	60.9037
PMI_016919_1	Scaffold2525	join(27268..28367,28586..28644,28766..28849,29009..29085,29830..29913,30366..30881)	9.20163	-1.99154	-0.993886	0.00615799	0.125804	1	486	10.9143	53.4246	47.0977	304	7.48898	39.1249	31.0447	230	5.13229	33.2937	25.2068	136	4.09416	21.5959	13.4262	226	5.18086	25.0917	20.2713
PMI_008472_1	Scaffold758	complement(join(54526..56863,59725..60237,63225..63483,70070..70164))	2.03443	-1.99002	-0.992784	0.0293907	0.356221	1	173	2.32744	11.3926	16.7652	118	1.74142	9.09776	12.0503	45	0.601546	3.9023	4.93176	130	2.34446	12.3665	12.8339	44	0.604253	2.92649	3.94663
PMI_018120_1	Scaffold4482	complement(join(43321..43473,44075..44174,45542..45815))	15.6339	-1.98965	-0.992517	0.00727422	0.141206	1	188	15.3818	75.2928	18.2189	177	15.8859	82.9933	18.0754	83	6.74764	43.7727	9.09635	122	13.3806	70.5801	12.0441	70	5.84631	28.3146	6.27873
PMI_001800_1	Scaffold3413	complement(join(68046..68493,71174..71476,72212..72312,73813..73995,74927..75115,75690..75752))	2.7993	-1.98886	-0.99194	0.0200515	0.276883	1	98	3.28328	16.0714	9.49707	63	2.31533	12.096	6.43361	38	1.265	8.20618	4.1646	37	1.66169	8.76509	3.65272	47	1.60736	7.7847	4.21572
PMI_000478_1	Scaffold18195	join(259481..260107,268826..269221,271270..271674)	7.81729	-1.98856	-0.991722	0.0034997	0.083115	1	226	6.82402	33.4031	21.9014	266	8.81056	46.0293	27.1641	95	2.85023	18.4898	10.4115	112	4.53332	23.9124	11.0569	171	5.27063	25.5264	15.338
PMI_001012_1	Scaffold3144	complement(join(1146..1921,1962..3175,3333..3497,4153..4359,4978..5104,8355..8509,10082..10404))	1.32114	-1.98568	-0.989635	0.0279234	0.345768	1	116	1.68578	8.25176	11.2414	60	0.956498	4.99706	6.12725	61	0.880839	5.71411	6.68527	35	0.681832	3.59653	3.45528	34	0.504378	2.44278	3.04967
PMI_001657_1	Scaffold15778	join(74709..75098,75570..75818,76385..76602,76903..77066,77573..79030)	1.42214	-1.98372	-0.988209	0.0253487	0.323093	1	101	1.75673	8.59906	9.7878	57	1.08755	5.68171	5.82089	39	0.674019	4.37244	4.27419	46	1.07253	5.65737	4.54122	34	0.603666	2.92365	3.04967
PMI_016666_1	Scaffold8340	complement(join(49569..49843,50153..50274,50659..50821,52279..52503,53986..54097,59775..60058))	21.958	-1.98314	-0.987785	0.031809	0.374113	1	356	12.9975	63.6218	34.4996	772	30.9184	161.528	78.8373	260	9.43208	61.187	28.4946	105	5.13885	27.1064	10.3658	522	19.4543	94.22	46.8214
PMI_008089_1	Scaffold1514	complement(join(39876..41009,42374..42577,48260..49165))	10.552	-1.98272	-0.98748	0.0015929	0.0465601	1	563	10.818	52.9531	54.5597	488	10.286	53.7375	49.835	201	3.83758	24.8948	22.0285	330	8.49998	44.8357	32.5783	271	5.31546	25.7436	24.3077
PMI_001307_1	Scaffold1760	complement(join(153886..154018,154704..154875,156248..156367,158734..158852,161055..161245,162187..162301,163208..163381,165658..165766,167475..167730,168469..168582,169539..169678,170269..170629,171294..171488,172706..172827,173806..173933,174559..174764,175845..176030,176584..176717,176912..177048,177805..178016,178644..178841,180496..180632,181263..181402,182305..182504,183365..183559,184859..…	7.00602	-1.98136	-0.986495	0.00345573	0.0824994	1	907	8.26461	40.4547	87.8963	575	5.74743	30.0264	58.7195	232	2.10052	13.6263	25.4259	490	5.98519	31.5707	48.3739	414	3.85079	18.65	37.1342
PMI_005197_1	Scaffold12645	join(65..322,650..862,1790..1930,3077..3214,3909..4034,5248..5361,6167..6298,6875..7009,7357..7599,8351..8574,9171..9335,9808..9990,11009..11126,12269..12575,14077..14239,14987..15175,15897..16089,16982..17124,17261..17398,17959..18069,18415..18530,19465..19622,20518..20745,21385..21720,22356..22607,23124..23291,24246..24416,25062..25213,25345..25485,25866..26007,26603..26736,27264..27449,28314..…	9.00735	-1.97837	-0.984314	0.00600303	0.123633	1	1240	6.78251	33.1999	120.167	1872	11.2322	58.6806	191.17	431	2.34245	15.1957	47.2353	843	6.18106	32.6039	83.2228	1176	6.56614	31.8008	105.483
PMI_000910_1	Scaffold594	join(249228..249411,251307..251426,252568..253729,257018..257114,258977..259599)	1.66015	-1.97777	-0.983874	0.027193	0.340742	1	108	2.13027	10.4275	10.4662	55	1.19004	6.21718	5.61665	39	0.764361	4.9585	4.27419	48	1.26916	6.69459	4.73866	36	0.724848	3.51055	3.22906
PMI_000484_1	Scaffold3974	complement(join(44193..44762,45271..45976,54771..54775,64536..64840,65279..65370,65886..66068,66419..66500,69125..69216,69752..69934,70296..70377,71015..71175,75445..75737))	2290.82	-1.97754	-0.983704	0.00813568	0.152122	1	155755	2438.59	11936.7	15094	124781	2143.06	11196.1	12742.7	74897	1165.16	7558.51	8208.31	58850	1235.12	6515.02	5809.8	79120	1264.49	6124.14	7096.76
PMI_025419_1	Scaffold217	complement(join(35231..35422,36641..36758,37469..37585,38561..38692,39769..40004,41003..41154,41744..41876,42458..42670,43814..45985))	0.831211	-1.97672	-0.983112	0.0231356	0.305384	1	59	0.734191	3.59381	5.71762	68	0.928231	4.84938	6.94422	25	0.309116	2.00527	2.73987	35	0.583837	3.07963	3.45528	37	0.469995	2.27626	3.31876
PMI_005096_1	Scaffold8525	complement(join(70967..76203,77220..77408))	7.4294	-1.97614	-0.982683	0.00586803	0.122347	1	1125	8.9399	43.7601	109.022	679	5.91889	30.9222	69.3401	374	2.95309	19.157	40.9884	613	6.52991	34.444	60.5167	378	3.06624	14.8503	33.9051
PMI_020455_1	Scaffold12615	complement(join(7076..8513,8853..8950,9327..9388,9690..9855,10448..10647,11240..11385,12194..12284,14470..14563,14942..15003,15304..15469,16102..16258,16863..17000,17815..17906,24526..24837))	99.3587	-1.97512	-0.981941	0.0061163	0.125374	1	6860	91.8034	449.371	664.795	7283	106.914	558.554	743.746	3907	51.952	337.019	428.186	3336	59.8449	315.67	329.337	3483	47.5798	230.436	312.412
PMI_026616_1	Scaffold1471	join(49971..50294,50722..50944,52485..52612,53306..53559,55283..55431,56820..60119,60145..60351)	9.64891	-1.97317	-0.980519	0.00254349	0.0659723	1	807	7.58917	37.1484	78.2055	1135	11.7086	61.1698	115.907	414	3.86852	25.0956	45.3722	516	6.50485	34.3118	50.9406	570	5.4718	26.5007	51.1268
PMI_022771_1	Scaffold25291	join(11537..11625,14226..14320,14351..14488,15109..15451,16513..16570,18709..18885,19968..21800)	1.91128	-1.97149	-0.979289	0.0430109	0.446089	1	58	0.915058	4.47914	5.62071	168	2.9075	15.1897	17.1563	38	0.595701	3.86438	4.1646	50	1.05744	5.57781	4.93611	91	1.46553	7.09781	8.16235
PMI_010575_1	Scaffold17981	complement(join(25161..26992,27815..28071,29417..29509,30140..30213,31054..31219))	1.16418	-1.97136	-0.979192	0.0249419	0.319649	1	54	0.961346	4.70571	5.23308	70	1.36702	7.14175	7.14846	31	0.548368	3.55732	3.39743	25	0.596613	3.14702	2.46805	39	0.708737	3.43252	3.49815
PMI_014269_1	Scaffold1741	join(25983..26242,32152..32400,33159..33315,33560..33646,33852..33947,34162..34246,35057..35199,35355..35389,36071..36292,38163..38228,38944..39079,39808..39849,40122..40202,43236..43334,43916..44008,45808..45981,46471..46530,46807..46901,47526..47665,48736..48891,49884..49950,59872..60270)	4.03688	-1.97088	-0.978839	0.00366705	0.0860145	1	292	4.27957	20.9482	28.2974	236	3.79419	19.8221	24.1005	92	1.33977	8.69123	10.0827	172	3.37919	17.8246	16.9802	142	2.12442	10.2889	12.7369
PMI_012004_1	Scaffold23971	complement(join(49789..53671,54576..54723,55330..55436,56327..56526,57295..57380,57748..57858))	1.12708	-1.96909	-0.97753	0.0153717	0.235645	1	123	1.16947	5.72445	11.9198	104	1.08469	5.66678	10.6206	63	0.595179	3.86099	6.90446	53	0.6755	3.56313	5.23228	58	0.562918	2.7263	5.20238
PMI_027374_1	Scaffold26510	join(3629..3859,4828..9096)	48.5695	-1.96908	-0.977519	0.00699104	0.137383	1	5252	50.3237	246.331	508.965	4454	46.8153	244.579	454.846	2383	22.688	147.18	261.164	3021	38.803	204.678	298.24	1950	19.0729	92.3729	174.908
PMI_017545_1	Scaffold20142	complement(join(2..87,1083..1319,4138..4353,6439..6693,7356..7538,7978..8133,8580..8864,9454..9672,12459..12683,13356..13522,18964..19052))	8.15652	-1.96893	-0.977409	0.0369723	0.408645	1	300	6.10739	29.8952	29.0727	457	10.2056	53.3176	46.6692	92	1.861	12.0725	10.0827	110	3.00188	15.8343	10.8594	409	8.49947	41.1642	36.6857
PMI_001289_1	Scaffold4344	complement(join(148861..150552,151236..151322,151456..151641,151736..151837,152206..152341,152798..152937,152958..153040,153654..153848,155676..155786,156225..156317,156878..157000,157453..157578,157881..158003,158391..158546,158893..159018,159201..159323,159792..159905,160878..161012,161484..161598))	1.82806	-1.96867	-0.977221	0.0128538	0.209963	1	152	1.65254	8.08904	14.7301	168	2.00358	10.4674	17.1563	52	0.561739	3.64407	5.69892	60	0.87443	4.61245	5.92333	140	1.55371	7.52485	12.5575
PMI_012688_1	Scaffold17472	join(60369..60678,62639..62848,63132..63219,63423..64663)	3.54231	-1.96854	-0.97713	0.017415	0.255009	1	125	2.91496	14.2685	12.1136	163	4.16966	21.7837	16.6457	86	1.99272	12.927	9.42514	42	1.31292	6.92541	4.14633	93	2.21381	10.7218	8.34174
PMI_008531_1	Scaffold25317	join(9807..9948,10569..10671,11060..11303,11637..11676,12657..12886,13196..13283,13404..13480,14521..14672,14942..15077,15483..15632,17076..17173,17984..18125,18332..18481,19026..19125,19460..19536,19875..20009,20241..20369,20903..21051,21644..21755,21952..23281)	4.2514	-1.96731	-0.976224	0.00744966	0.143786	1	348	3.96541	19.4104	33.7243	363	4.53739	23.7048	37.0699	195	2.20784	14.3225	21.3709	113	1.72605	9.10459	11.1556	239	2.77998	13.4638	21.4374
PMI_017945_1	Scaffold3930	join(41345..41437,41965..42106,43485..43709,44516..44734,45329..45613,46111..46266,46789..46971,47899..48149,49415..49457,50231..50446,53524..53760,53887..54063,55044..55132)	5.94978	-1.96678	-0.975836	0.0154622	0.236318	1	264	4.91502	24.0587	25.5839	342	6.98454	36.4895	34.9253	116	2.14587	13.9205	12.713	88	2.19619	11.5845	8.68755	275	5.22623	25.3114	24.6664
PMI_011437_1	Scaffold16412	complement(join(96490..99907,101282..101482,107595..108600))	7.1779	-1.96568	-0.975026	0.00110698	0.0347996	1	693	6.46073	31.6248	67.1578	772	7.89507	41.2464	78.8373	363	3.36263	21.8138	39.7828	330	4.1241	21.7538	32.5783	435	4.13973	20.0493	39.0178
PMI_024181_1	Scaffold27729	complement(join(10040..10185,12421..12528,13693..13776,14495..14671,15539..15650,16018..16185,16643..16748,18646..18955))	6.05116	-1.96411	-0.973878	0.00916196	0.164607	1	160	5.69686	27.8857	15.5054	164	6.40545	33.4642	16.7478	104	3.67937	23.8685	11.3978	79	3.77059	19.8891	7.79905	62	2.25342	10.9137	5.56116
PMI_013933_1	Scaffold5386	join(14452..14904,15691..15819,16207..16275,16807..16935,16957..17123)	4.65575	-1.96404	-0.973823	0.0240071	0.312277	1	63	2.86847	14.041	6.10526	129	6.44303	33.6605	13.1736	46	2.0811	13.5003	5.04135	58	3.54001	18.6729	5.72589	44	2.04502	9.90433	3.94663
PMI_020066_1	Scaffold51410	complement(join(359..541,1522..1568,2699..2892,3564..3769,4719..4877,5305..5640,6562..6881,7485..7862,8189..8374,8834..9049,10334..10489,11427..11564,12232..12762,13195..13328,13588..13804,14055..14358,15934..16090,16872..17007,17536..17878))	1.9767	-1.96398	-0.973781	0.0252643	0.322258	1	115	1.14227	5.59132	11.1445	258	2.81112	14.6862	26.3472	49	0.483605	3.1372	5.37014	104	1.38475	7.30427	10.2671	144	1.46005	7.07123	12.9162
PMI_000310_1	Scaffold13616	complement(join(44391..44905,45623..46290,47225..47356,48465..48629,48837..48970,50504..50744,52366..52641,54149..54326,57294..57704))	6.95367	-1.96387	-0.973696	0.0205225	0.281399	1	376	5.96045	29.1759	36.4377	457	7.9469	41.5172	46.6692	217	3.41802	22.1731	23.782	81	1.72125	9.07923	7.9965	353	5.71216	27.6648	31.6627
PMI_002786_1	Scaffold719	complement(join(1..2529,2662..2780,3279..3667))	6.25552	-1.95835	-0.969639	0.00180619	0.0509335	1	415	5.89201	28.8409	40.2172	425	6.61903	34.58	43.4014	204	2.87786	18.669	22.3573	223	4.24411	22.3869	22.015	221	3.20289	15.5121	19.8229
PMI_026975_1	Scaffold33182	complement(join(2424..6448,6989..7152,9039..9107,10957..11025,17449..17636,18276..18415,18437..18742))	34.6385	-1.95766	-0.96913	0.00522989	0.111803	1	4014	34.8874	170.771	388.992	3607	34.3896	179.663	368.35	2078	17.9457	116.416	227.738	2093	24.3852	128.627	206.626	1629	14.4526	69.9962	146.115
PMI_022071_1	Scaffold1138	complement(join(1..1240,2105..2248,2926..3097,4185..4261,6508..6676,6897..7073,9169..9360,12631..12843,16395..16506,18916..19088,19542..19617,19893..20021,20496..20632,21272..21409,21755..21994))	1.74215	-1.95465	-0.966911	0.0131957	0.214054	1	151	1.92117	9.40397	14.6332	112	1.56314	8.16633	11.4375	40	0.505676	3.28038	4.38378	95	1.62024	8.54644	9.37861	69	0.896132	4.3401	6.18903
PMI_010404_1	Scaffold4666	complement(join(12964..14516,15929..16119,17043..17208,17607..17739,18010..18178,18419..18530,18830..18989,19123..19307,19488..19649,19743..20277,20505..20909,21029..21412,22280..22320,22501..22662,22756..23242,23470..23874,23994..24377,25496..25708,26516..26690))	20.8584	-1.95408	-0.966491	0.00745595	0.143816	1	2033	14.5565	71.2529	197.016	3458	27.1603	141.894	353.134	1366	9.71839	63.0443	149.706	1059	10.1644	53.6152	104.547	1873	13.6896	66.3009	168.001
PMI_004893_1	Scaffold6304	complement(join(12944..14856,15184..15256,15706..15802,16104..16205,16632..16695,17276..17379,18225..18368,18596..18712,19301..19454,19643..20048,20405..20635,20913..21225,21410..21529,22163..22331,27233..29883))	2.71072	-1.95383	-0.966309	0.00412997	0.0937617	1	383	2.48036	12.1412	37.1161	414	2.94108	15.3652	42.278	153	0.984536	6.3868	16.768	167	1.44977	7.64726	16.4866	307	2.0295	9.82918	27.5367
PMI_014759_1	Scaffold1451	join(76363..76765,77271..77458,78102..78266,79340..79455,79696..79795,80032..80200,82333..82399,82910..83168,83882..86098)	0.975696	-1.95354	-0.966094	0.0344922	0.392414	1	68	0.795883	3.89579	6.5898	90	1.15551	6.03675	9.19088	42	0.488443	3.16859	4.60297	23	0.360857	1.90345	2.27061	58	0.692951	3.35607	5.20238
PMI_010243_1	Scaffold14003	complement(join(67721..72280,72723..72781,74518..74728,75303..75644,75934..76404,76542..76609,77238..77709))	1.17079	-1.95267	-0.965452	0.00482843	0.105825	1	146	1.01815	4.98379	14.1487	173	1.32342	6.91397	17.6669	68	0.471188	3.05665	7.45243	85	0.794596	4.19134	8.39138	94	0.669149	3.24079	8.43144
PMI_016780_1	Scaffold1328	join(7343..8623,8875..9015,9162..12850)	2.59015	-1.95033	-0.963715	0.00440451	0.0982338	1	342	2.88523	14.123	33.1428	248	2.29507	11.9902	25.326	140	1.17356	7.61304	15.3432	165	1.86597	9.84263	16.2892	150	1.29175	6.25616	13.4544
PMI_003542_1	Scaffold23733	join(17197..17521,17885..17972,20829..21024,21591..21859,22120..22877)	3.61879	-1.94981	-0.963333	0.0364697	0.405799	1	98	2.58287	12.643	9.49707	161	4.65471	24.3177	16.4415	52	1.36177	8.83397	5.69892	32	1.13056	5.96348	3.15911	123	3.30915	16.0267	11.0326
PMI_002636_1	Scaffold15962	complement(join(32583..32916,34521..36150,36664..36776,36940..37147,37494..37577,37877..37998,38396..38585,39007..39087,39336..39448,39760..39896,40083..40285,40712..40795,41103..41224,41614..41803,42225..42305,42559..42671,44111..44300,44514..44597,44955..45025,52186..52387,56525..56997))	2.18223	-1.94672	-0.961046	0.0121418	0.201803	1	269	2.40389	11.7669	26.0685	200	1.96057	10.2427	20.4242	103	0.914585	5.93302	11.2882	68	0.814589	4.29679	6.71311	198	1.80619	8.74763	17.7598
PMI_015883_1	Scaffold7101	join(33804..34101,34968..35035,35738..35798,36823..36924,37513..37601,37905..38017,43653..43833,46276..46432,47881..48011,49185..49270,50667..50805,51073..51114,52095..55521)	1.64954	-1.94652	-0.960899	0.0116512	0.195682	1	177	1.55944	7.63335	17.1529	180	1.73964	9.08844	18.3818	102	0.892936	5.79258	11.1787	56	0.66138	3.48865	5.52844	119	1.07023	5.18329	10.6738
PMI_003834_1	Scaffold2424	complement(join(44277..44542,53194..58252,59287..59355,59781..59957,60636..60818,63115..63348,63765..63956,64540..64713,65428..65508,68375..68553,71186..71354,71861..72043,72562..72700,74338..74507,76045..76175,76681..76858,77375..77513,79152..79321,79634..79825,80208..80324,80580..80774,81664..81858,84139..84324,85176..85352,85863..86036,88123..88302,90766..90972,91451..91582,93465..93671,94118.…	4.32234	-1.94254	-0.957945	0.0193997	0.271156	1	817	3.44894	16.8823	79.1745	1122	5.19574	27.1442	114.58	376	1.57716	10.2312	41.2076	266	1.50526	7.93997	26.2601	915	3.94293	19.0962	82.072
PMI_005143_1	Scaffold21380	complement(join(63552..65120,65313..65481,66127..66285,66606..66719,66999..67154,67735..67951,68091..68270,68943..69151,69279..69429))	5.24326	-1.94002	-0.95607	0.00621746	0.126763	1	325	4.79254	23.4591	31.4954	352	5.69397	29.7472	35.9465	162	2.37368	15.3983	17.7543	140	2.76743	14.5977	13.8211	228	3.43204	16.6219	20.4507
PMI_021506_1	Scaffold18969	58413..59357	80.8953	-1.93971	-0.955843	0.0218665	0.293604	1	2676	122.1	597.668	259.328	793	39.691	207.359	80.9818	538	24.3913	158.229	58.9619	856	52.3563	276.169	84.5062	1334	62.1324	300.917	119.655
PMI_018457_1	Scaffold8791	join(52485..52761,53352..53388,54662..54800,55081..55209,55698..55840,56438..57600)	22.8434	-1.93907	-0.955363	0.00588113	0.122536	1	1090	24.8934	121.851	105.631	830	20.7934	108.632	84.7603	298	6.76236	43.8682	32.6592	613	18.7666	98.99	60.5167	602	14.0342	67.97	53.9971
PMI_003818_1	Scaffold12142	join(82664..82932,84875..85050,85489..85563,85695..85750,86753..86840,87054..87125,87588..87644,87875..87934)	4.29372	-1.93755	-0.954236	0.0242757	0.314325	1	92	4.65049	22.7638	8.91562	71	3.93695	20.5679	7.25058	40	2.00907	13.0331	4.38378	38	2.57491	13.5821	3.75144	49	2.52837	12.2453	4.39511
PMI_009173_1	Scaffold17611	join(31524..31663,33342..33491,34283..34356,34385..34417,35376..35523,36809..36904,37460..37534,38216..38865)	2.10491	-1.93698	-0.953805	0.0352713	0.397116	1	50	1.57826	7.72548	4.84544	76	2.63156	13.7481	7.76118	28	0.878196	5.69696	3.06865	26	1.10014	5.80304	2.56678	45	1.44996	7.02238	4.03633
PMI_023653_1	Scaffold53042	join(3146..3707,4360..5113,8065..8166,9268..9319,9765..9871,17099..17157,17747..17835,20410..20483,20894..21081,26415..26502,27689..27817,30165..31838)	1.76476	-1.93526	-0.952531	0.0126172	0.207101	1	188	2.09031	10.2319	18.2189	118	1.43921	7.51891	12.0503	76	0.839634	5.4468	8.32919	95	1.41593	7.46877	9.37861	65	0.737734	3.57296	5.83025
PMI_018941_1	Scaffold15931	join(19259..19639,20365..20473,21244..21333,22879..24702)	13.7454	-1.92934	-0.948106	0.00243615	0.0639477	1	710	12.7346	62.3347	68.8053	750	14.7563	77.0917	76.5906	358	6.38018	41.389	39.2349	287	6.9004	36.3982	28.3333	506	9.26425	44.8682	45.3863
PMI_013779_1	Scaffold16398	join(300..507,1347..1479,1696..1764,2110..2181,2321..2392,3238..3309,3518..3684,4370..4583,5249..5388,5576..5669,6525..7002,7050..7269,7726..7935,8858..13960)	4.63632	-1.92758	-0.946789	0.00137289	0.0414856	1	750	4.45927	21.8278	72.6817	738	4.81336	25.1466	75.3652	399	2.35722	15.2915	43.7283	350	2.78957	14.7144	34.5528	415	2.51875	12.1987	37.2239
PMI_017943_1	Scaffold20973	join(40501..40836,42034..42292,42877..42949,44274..44488,45060..45200,45427..46269,46638..47522)	18.3362	-1.9271	-0.94643	0.00180846	0.0509491	1	1225	19.1932	93.9493	118.713	1017	17.4792	91.3173	103.857	425	6.61644	42.9217	46.5777	592	12.4337	65.5853	58.4435	758	12.1231	58.7142	67.9897
PMI_014105_1	Scaffold482	join(2903..2971,9130..9224,9784..9872,13133..13261,13771..13874,14416..14488,14854..14966,16527..16761,18009..18029,18570..18745,19682..19880,20880..21073,21824..22015,22725..22884,25247..28365)	20.9878	-1.92497	-0.944836	0.00925756	0.165604	1	1902	16.5078	80.8044	184.321	2675	25.4679	133.052	273.173	1035	8.92571	57.9022	113.43	804	9.35408	49.3409	79.3726	1824	16.1599	78.2647	163.606
PMI_003370_1	Scaffold3288	complement(join(314842..316736,317006..317352,320214..321269))	1.03249	-1.92465	-0.944597	0.0401875	0.428352	1	102	1.33355	6.52763	9.88471	51	0.731425	3.8212	5.20816	25	0.324768	2.10681	2.73987	38	0.665978	3.5129	3.75144	58	0.774055	3.74887	5.20238
PMI_005995_1	Scaffold14273	complement(join(33562..37815,38029..38261,38481..38643,39442..39680,40219..40496,40687..40964,41515..41667,42355..42560,43067..43276,47998..48311))	84.8979	-1.92298	-0.943344	0.00864987	0.157886	1	14011	95.4691	467.314	1357.79	9944	74.3267	388.307	1015.49	5414	36.6552	237.787	593.345	6359	58.083	306.376	627.774	7025	48.8623	236.648	630.116
PMI_024132_1	Scaffold1154	complement(join(4657..7235,7584..7717,7848..8126,10066..10194))	9.09631	-1.92291	-0.943291	0.0106812	0.184181	1	425	5.87158	28.741	41.1863	813	12.321	64.3691	83.0242	334	4.58497	29.7433	36.6046	196	3.62985	19.1468	19.3495	456	6.43081	31.1454	40.9014
PMI_006400_1	Scaffold33101	complement(join(44022..44264,44650..44796,45627..45713,46173..46336,46785..46806,47416..47593))	5.28545	-1.92279	-0.943203	0.014174	0.224414	1	91	4.66558	22.8376	8.81871	105	5.90532	30.8513	10.7227	45	2.29245	14.8714	4.93176	50	3.43638	18.1262	4.93611	59	3.08781	14.9547	5.29207
PMI_026541_1	Scaffold15381	join(17328..17531,18189..19231)	3350.43	-1.92123	-0.942028	0.0157923	0.239557	1	90810	3139.98	15370	8800.29	93880	3560.88	18603.2	9587.11	36558	1256.03	8148.02	4006.56	37072	1718.33	9063.85	3659.83	74579	2632.36	12748.9	6689.45
PMI_024001_1	Scaffold31093	join(142..357,1425..1456,2305..2408,2983..3063,4220..4393,4964..8167,8804..8963,9627..9735,10412..10525,14419..15474,24734..24836)	273.566	-1.91969	-0.94087	0.0142925	0.225702	1	35626	286.966	1404.67	3452.48	29444	260.166	1359.19	3006.85	11000	88.0399	571.125	1205.54	20241	218.555	1152.84	1998.24	20550	168.97	818.346	1843.26
PMI_028728_1	Scaffold10128	join(663..937,2787..2843,3991..4122,5693..10577)	52.8576	-1.91882	-0.940216	0.0164088	0.245662	1	5416	43.6582	213.704	524.858	7018	62.057	324.206	716.684	2612	20.9211	135.718	286.261	2215	23.9347	126.251	218.67	5190	42.706	206.832	465.523
PMI_005944_1	Scaffold8988	join(796..6632,7205..7341,12489..12658,16475..16678,17510..17562,18038..18184,19400..19442,19717..19804,22084..22183,22342..22575,23470..23679,25235..25369,26596..26664,27371..27559,28863..29048,29870..29944,30854..30908,32034..32102,32249..32540,34173..34401,35270..35491,36264..36378,37334..37438,39965..40153,40572..40656,42707..42866,43467..43541,44096..44264,45236..45450,47014..47175,48371..48…	8.72288	-1.91834	-0.93986	0.00379725	0.0883188	1	3035	8.8553	43.346	294.118	2684	8.59047	44.8794	274.092	1189	3.44707	22.3616	130.308	1621	6.34007	33.4426	160.029	1713	5.10195	24.7095	153.65
PMI_004558_1	Scaffold5455	join(59959..61293,64657..64946)	3.59554	-1.91795	-0.939563	0.0338858	0.389008	1	203	5.38645	26.3663	19.6725	62	1.80463	9.42799	6.33149	59	1.55555	10.091	6.46608	87	3.09451	16.323	8.58883	59	1.59806	7.73965	5.29207
PMI_017691_1	Scaffold10987	complement(join(162199..164535,165080..165285,165922..166056,166203..166342,166810..166898,167247..167333,167679..167777,167915..168010,168675..169091))	1.81725	-1.91707	-0.938903	0.0102914	0.179078	1	180	2.15232	10.5354	17.4436	113	1.48219	7.74343	11.5397	65	0.772275	5.00984	7.12365	86	1.37848	7.27119	8.49011	79	0.964264	4.67008	7.086
PMI_000290_1	Scaffold3449	complement(join(102232..102405,102674..102765,103299..103558,104073..104287,104618..104713,104978..105110,105642..105739,106107..106232,112374..112418,116410..117841))	44.3291	-1.91573	-0.937893	0.00293694	0.073542	1	2799	45.1845	221.174	271.248	2455	43.4738	227.121	250.707	1177	18.8793	122.472	128.993	1382	29.9062	157.749	136.434	1592	26.2339	127.055	142.796
PMI_026429_1	Scaffold22935	join(18971..19318,20102..20248,23464..23549)	4.16697	-1.91477	-0.937173	0.0482763	0.473556	1	75	5.56603	27.2453	7.26817	34	2.76792	14.4605	3.47211	20	1.47482	9.56731	2.19189	29	2.88502	15.2179	2.86294	37	2.80298	13.5753	3.31876
PMI_004450_1	Scaffold14997	complement(join(143720..144002,145519..145738,147191..147419,149487..149579,150245..150560,150677..151313,154602..154728,155686..155762))	47.0177	-1.91455	-0.937003	0.00427897	0.0959266	1	1941	42.2262	206.694	188.1	2171	51.8091	270.668	221.704	903	19.5195	126.625	98.9639	897	26.1587	137.982	88.5538	1487	33.0219	159.93	133.378
PMI_022756_1	Scaffold11190	complement(join(33585..36436,36459..37342,37931..38076,38592..38633,38760..38973))	2.56894	-1.91418	-0.936728	0.00705987	0.138193	1	232	2.41745	11.8332	22.4829	238	2.72042	14.2124	24.3048	144	1.49093	9.67181	15.7816	83	1.15935	6.11534	8.19394	142	1.5104	7.3151	12.7369
PMI_011376_1	Scaffold10560	complement(join(54386..57854,59581..60681,62355..62445,64659..64810,68002..68067,68706..68807,69763..69839,70342..70348,70938..71087,72648..72783,73569..73729,74079..74198,76913..76989,77346..77370,77729..77878))	9.56563	-1.91398	-0.936579	0.00188949	0.0525033	1	1166	8.54449	41.8246	112.996	1317	10.5868	55.3087	134.493	701	5.10422	33.1117	76.8258	500	4.91161	25.9078	49.3611	756	5.65514	27.3887	67.8103
PMI_030232_1	Scaffold18281	complement(5312..6310)	4.40701	-1.91377	-0.936419	0.0195725	0.272147	1	100	4.31613	21.1271	9.69089	95	4.49788	23.4984	9.70148	31	1.32948	8.62446	3.39743	58	3.35575	17.7009	5.72589	65	2.8638	13.8698	5.83025
PMI_015079_1	Scaffold5081	complement(join(2923..3361,5138..5232,11932..12073,13939..14188,15882..16250))	15.8838	-1.91357	-0.936264	0.00704926	0.138095	1	342	11.3872	55.7394	33.1428	558	20.3805	106.474	56.9834	150	4.96256	32.1927	16.4392	280	12.4973	65.9206	27.6422	295	10.0264	48.5596	26.4604
PMI_008992_1	Scaffold3054	complement(join(3284..6445,7397..7543,8305..8443,9166..9351,9932..10090,10339..10465,11128..11179,13620..13945))	13.9972	-1.9109	-0.934254	0.00333699	0.0806955	1	1156	11.5972	56.7672	112.027	1490	16.3972	85.6644	152.16	624	6.22017	40.351	68.387	550	7.39644	39.0148	54.2972	943	9.65694	46.77	84.5835
PMI_010627_1	Scaffold1800	complement(join(155617..158083,159251..159428,160652..161073))	8.11565	-1.90903	-0.93284	0.00493476	0.107458	1	662	9.30688	45.5565	64.1537	449	6.92441	36.1754	45.8523	207	2.89162	18.7583	22.6861	403	7.59483	40.0612	39.785	267	3.8317	18.5575	23.9489
PMI_018425_1	Scaffold14882	complement(join(1747..2414,3041..3262,4287..4473,5335..5556,6476..6531,6912..6991,8690..8817,9684..9912,10900..11048,11907..12189,13874..14166))	3.76116	-1.9089	-0.932738	0.0167935	0.248542	1	155	2.65527	12.9973	15.0209	259	4.86706	25.4271	26.4493	68	1.15747	7.50865	7.45243	90	2.06674	10.9017	8.885	180	3.14763	15.2445	16.1453
PMI_009734_1	Scaffold3706	join(25158..25170,25227..25434,26155..26278,26596..26629,28510..28705,29429..29552,29876..30065,30657..33613,34783..35719)	6.35863	-1.9075	-0.931681	0.0040491	0.092316	1	905	8.15846	39.935	87.7025	461	4.5588	23.8167	47.0777	343	3.0724	19.931	37.591	337	4.07245	21.4814	33.2694	392	3.60728	17.4706	35.1609
PMI_020200_1	Scaffold24563	complement(join(264..472,929..1671,2414..2507,3157..3296,3948..4161,4844..5010,5220..5291,5722..5793,5934..6005,6369..6437,6682..6814,8342..8505,9337..9408,10982..11053,16374..16445,17087..17161,17441..17591,18697..18886))	1.51159	-1.90675	-0.931119	0.0268075	0.336993	1	82	1.27137	6.22327	7.94653	103	1.75181	9.15202	10.5184	32	0.492984	3.19805	3.50703	42	0.872921	4.60449	4.14633	75	1.18701	5.74887	6.72721
PMI_017778_1	Scaffold12012	join(2072..2311,3367..3445,3882..5123)	1.79468	-1.90574	-0.930348	0.0322773	0.377094	1	74	2.04404	10.0054	7.17126	51	1.54532	8.07324	5.20816	29	0.795938	5.16334	3.17824	29	1.0738	5.66406	2.86294	41	1.15605	5.59891	3.67754
PMI_010789_1	Scaffold21955	join(16620..17310,17825..17935,18734..18838,19378..19620,20050..20184,20571..20660,21469..21708,21944..22252,22633..22896,23169..23303,23571..23726,23957..24097,24330..24623,25432..25655,25961..26027,26500..26606,27157..27358,27847..27952,28067..28304,28994..29100,29216..29359)	3.36938	-1.90511	-0.929871	0.0103677	0.180035	1	346	3.63078	17.7724	33.5305	270	3.10798	16.2371	27.5726	171	1.78297	11.5663	18.7407	103	1.44886	7.64248	10.1684	214	2.2923	11.102	19.195
PMI_000480_1	Scaffold18195	join(298298..298541,299513..299653,300728..300868,302559..302749)	6.48289	-1.9039	-0.928959	0.0347797	0.394503	1	73	4.38999	21.4887	7.07435	130	8.5758	44.8028	13.2757	35	2.09138	13.567	3.83581	48	3.86945	20.4106	4.73866	82	5.03372	24.3791	7.35508
PMI_004179_1	Scaffold19222	join(25719..25976,28534..28728,33024..33143,34527..34785,35701..39402)	7.12874	-1.90383	-0.928905	0.00195145	0.0538801	1	784	7.45581	36.4956	75.9766	652	6.80168	35.5342	66.5828	304	2.87261	18.6349	33.3168	420	5.3542	28.2423	41.4633	417	4.04808	19.6055	37.4033
PMI_028211_1	Scaffold33273	join(13541..13742,14410..14514,17172..17269,17813..17996,20365..20493)	4.2088	-1.90288	-0.928187	0.0375301	0.411436	1	93	5.58494	27.3379	9.01253	43	2.83266	14.7987	4.3912	33	1.96913	12.774	3.61662	37	2.97854	15.7112	3.65272	37	2.26815	10.985	3.31876
PMI_010156_1	Scaffold5860	complement(join(160024..164127,164486..164548,164972..165230,165238..165280,170265..170691,178059..178146))	0.818437	-1.90207	-0.927569	0.0355574	0.399302	1	119	1.02951	5.03935	11.5322	64	0.607368	3.17309	6.53573	36	0.309463	2.00752	3.94541	69	0.800199	4.22089	6.81183	39	0.344414	1.66805	3.49815
PMI_003724_1	Scaffold12035	join(136845..136887,137447..137531,138294..138663,139308..139399,139633..139760,140261..140415,141176..141267,141500..141620,142537..142683,143475..143528,144061..144219,144346..144387,144897..145042,145819..151703)	2.75447	-1.89812	-0.924573	0.00355248	0.0841058	1	512	2.93609	14.372	49.6173	409	2.57284	13.4414	41.7674	247	1.40741	9.13004	27.0699	271	2.08322	10.9886	26.7537	207	1.21173	5.86858	18.5671
PMI_022376_1	Scaffold14166	join(40920..41711,42019..42088,42392..42492,43534..43653,44434..44465,44578..44626,45314..45496)	2.34888	-1.89689	-0.923639	0.0375093	0.411436	1	59	1.88862	9.24465	5.71762	80	2.80913	14.6758	8.16967	22	0.699744	4.53932	2.41108	39	1.67349	8.82734	3.85016	51	1.66647	8.07096	4.5745
PMI_018681_1	Scaffold15520	join(62470..62493,62528..62575,63494..63655,67631..68400,69810..69952,71450..71542,72229..73732)	8.18437	-1.89501	-0.922204	0.00398428	0.0916427	1	570	8.95676	43.8426	55.2381	430	7.41199	38.7226	43.912	292	4.55914	29.5757	32.0016	215	4.52878	23.8884	21.2253	283	4.53938	21.9849	25.384
PMI_005806_1	Scaffold16962	complement(join(57903..61514,63548..63988,64451..64534,64912..64987,65265..65721))	8.82102	-1.89426	-0.921636	0.0182352	0.261971	1	850	7.84806	38.4156	82.3725	967	9.79399	51.167	98.7509	521	4.77975	31.0068	57.0988	230	2.84667	15.0156	22.7061	709	6.68227	32.3632	63.5946
PMI_013812_1	Scaffold18245	complement(join(3191..7451,7608..7714,8127..8178,8410..8506,8680..8741,9014..9161,9362..9448,9998..10108,10330..10394,10621..10794,11084..11202))	3.66425	-1.89294	-0.92063	0.00411496	0.0934909	1	435	3.55033	17.3786	42.1554	422	3.77817	19.7384	43.095	237	1.92199	12.4682	25.9739	253	2.768	14.6007	24.9767	187	1.55796	7.54542	16.7732
PMI_002654_1	Scaffold3558	complement(join(155888..159083,166681..166757,167988..168070,170484..170627,171219..171361,172163..172271,172479..172572,173285..173523,173740..173821,174901..175037,175873..175977,176947..177099,177872..177955,179019..179171,180931..181079,181689..181806,182661..182859,183319..183437,183893..184005,184700..184779,185012..185103,185580..185741,186409..186531,196398..196590,197594..197722))	10.7571	-1.89282	-0.920536	0.00318497	0.0778605	1	1463	10.0513	49.2003	141.778	1521	11.463	59.8862	155.326	578	3.94575	25.5965	63.3457	719	6.62175	34.9284	70.9812	1125	7.88976	38.2113	100.908
PMI_007126_1	Scaffold15721	join(43812..43950,45168..45350,46814..46952,47341..47449,49025..49146,50226..50322,51079..51214,52381..52608,54410..54540,55217..55244,55896..56075,57338..57487,57891..57987,58289..58461)	3.5961	-1.89267	-0.920426	0.0113219	0.19174	1	184	4.14944	20.3112	17.8312	123	3.04276	15.8964	12.5609	67	1.50131	9.73919	7.34284	99	2.99277	15.7863	9.7735	78	1.79556	8.69619	6.9963
PMI_002747_1	Scaffold2061	join(164040..164055,178445..178736,182041..182377,184856..184933,188235..188462)	3.30868	-1.89005	-0.918423	0.0439789	0.451178	1	56	2.53903	12.4284	5.4269	82	4.07834	21.3066	8.37391	24	1.08122	7.01401	2.63027	51	3.09968	16.3502	5.03483	36	1.66616	8.06946	3.22906
PMI_006436_1	Scaffold27381	join(1491..1681,3093..3278,3743..3839,3856..3896,4662..4785,5588..5697,5898..6106,6751..6977,7526..7708,8723..8902,9037..9125,9650..9768,10425..14130)	0.92053	-1.88835	-0.917128	0.0261499	0.330808	1	95	0.749949	3.67095	9.20634	126	1.09111	5.70032	12.8672	52	0.407883	2.64599	5.69892	47	0.497362	2.62349	4.63994	79	0.636605	3.08317	7.086
PMI_006394_1	Scaffold4963	join(8812..9208,10486..10559,11162..11219,14937..15129,15277..15392,16834..17054,17744..17891,18031..18115,18322..18354,18513..18812,19414..19617,20139..20218,21358..21532,22405..24605)	1.92618	-1.8875	-0.91648	0.00866739	0.158056	1	181	1.82133	8.91525	17.5405	184	2.03103	10.6108	18.7902	100	0.999847	6.48612	10.9595	98	1.32191	6.97282	9.67477	94	0.965543	4.67627	8.43144
PMI_014947_1	Scaffold6785	complement(join(141264..141752,143258..143302))	11.8522	-1.88733	-0.916344	0.0193525	0.271085	1	174	14.0497	68.7724	16.8621	109	9.65463	50.4389	11.1312	89	7.14057	46.3217	9.75392	65	7.03556	37.1112	6.41694	69	5.68725	27.5442	6.18903
PMI_022165_1	Scaffold3732	join(118410..118698,121651..121712,124262..124328,126416..126457,127048..127210,128161..129775)	52.1652	-1.88685	-0.91598	0.01044	0.180969	1	2370	45.6613	223.509	229.674	2776	58.6691	306.507	283.487	1512	28.9452	187.771	165.707	841	21.7201	114.569	83.0253	1775	34.9086	169.068	159.211
PMI_018730_1	Scaffold24277	complement(join(5799..12389,13971..14245,14493..14627,15818..16115,16640..16744,17577..17652,18329..18483,19405..19838))	3.64815	-1.88684	-0.91597	0.0238386	0.311216	1	467	2.4955	12.2153	45.2564	819	4.80081	25.081	83.637	329	1.74687	11.3321	36.0566	158	1.13179	5.96995	15.5981	566	3.08739	14.9527	50.768
PMI_013332_1	Scaffold14721	complement(join(12722..14391,14687..14795,15007..15173,16224..16280,16454..16564,16720..16822,17738..17933,18307..18373,18559..18669,18922..18985,19492..20245))	0.87871	-1.88661	-0.915799	0.0336253	0.387335	1	83	1.04981	5.13875	8.04344	51	0.707609	3.69678	5.20816	31	0.3896	2.52738	3.39743	38	0.644293	3.39852	3.75144	38	0.490626	2.37618	3.40845
PMI_020087_1	Scaffold3419	join(33472..33688,34259..34375,36694..36810,46249..46383,47666..47788,48311..48475,49751..49996,50858..50992,51935..52093,52824..52997,53756..53939,54479..54625,54847..55058,56043..57388,57414..59298)	10.8112	-1.88647	-0.915686	0.00362889	0.0854491	1	1457	11.7164	57.3507	141.196	1123	9.90611	51.7528	114.682	731	5.84083	37.8902	80.1137	753	8.11699	42.8155	74.3378	548	4.4983	21.7859	49.1535
PMI_009761_1	Scaffold5211	join(1284..1413,2019..5578)	7.13526	-1.8853	-0.914792	0.00397339	0.0915053	1	664	7.75893	37.9794	64.3475	508	6.5116	34.0187	51.8774	319	3.70381	24.027	34.9607	363	5.686	29.9925	35.8361	243	2.89851	14.0379	21.7962
PMI_004289_1	Scaffold17578	join(95103..95337,99183..99336,100185..100303,101704..101886,103008..103231,105977..106134,106996..107165,109310..110990)	6.72927	-1.88425	-0.913987	0.0152672	0.234635	1	362	5.33816	26.1299	35.081	502	8.12038	42.4235	51.2647	110	1.61176	10.4557	12.0554	246	4.86278	25.6502	24.2857	360	5.419	26.2451	32.2906
PMI_005310_1	Scaffold1602	complement(join(135246..136712,138520..138644,139407..139611,140131..140269,141045..141172,141431..141744,145761..145834))	7.99852	-1.88351	-0.91342	0.00529222	0.112818	1	370	6.50641	31.8484	35.8563	492	9.49063	49.5821	50.2435	162	2.8306	18.3624	17.7543	234	5.51597	29.0957	23.101	307	5.51077	26.6895	27.5367
PMI_006098_1	Scaffold3332	join(42109..42569,43703..43791,44682..44789,45791..45885,46342..46403,47616..47796,51044..51165,51523..51583,52256..52981,53725..53882,54596..54749,54919..55019,55814..55936,56093..56199,56956..57151,58013..58217,58809..58915,59604..59655,60136..60265,61118..61180,61294..61341,62098..62298,62853..63000,63409..65004)	1.69572	-1.88103	-0.911523	0.0124014	0.204552	1	163	1.32759	6.49845	15.7961	231	2.06385	10.7822	23.5899	127	1.02779	6.66739	13.9185	87	0.949865	5.01035	8.58883	100	0.831401	4.0266	8.96962
PMI_003595_1	Scaffold12168	complement(join(132944..134604,135050..135181,135319..135469,135880..135993,136787..136932,138140..138295,138847..138996,139353..139456,140326..140424,140513..140609,145344..145795,149606..152633,152933..153038,153359..153412,153935..154111,154359..154517,154810..154957,155239..155368))	12.6792	-1.88098	-0.911488	0.00306512	0.0755554	1	2000	12.2079	59.7565	193.818	1964	13.1505	68.7023	200.565	1019	6.18027	40.0922	111.677	1132	9.26238	48.8572	111.754	1019	6.34918	30.7501	91.4004
PMI_012589_1	Scaffold15011	join(126..467,1023..1136,3123..3245,5685..5751,6872..6916,7223..7297,7593..7656,8160..8255,17141..17236,18821..19021,23294..23359,23970..30890)	3.5843	-1.88023	-0.910908	0.00220826	0.0590922	1	698	3.66583	17.944	67.6424	608	3.50276	18.2996	62.0895	321	1.67512	10.8667	35.1799	303	2.13317	11.2521	29.9128	427	2.28918	11.0868	38.3003
PMI_017776_1	Scaffold1378	complement(join(14139..15993,16653..16807,18473..18591,19535..20271))	1.61625	-1.87963	-0.910447	0.0220601	0.29542	1	92	1.38411	6.77513	8.91562	112	1.84838	9.65656	11.4375	47	0.702596	4.55782	5.15095	54	1.08904	5.74448	5.331	63	0.967517	4.68583	5.65086
PMI_003265_1	Scaffold2413	join(241577..241790,246934..250094,250336..250458,250652..250824,252010..252127,253140..254833)	87.2296	-1.87818	-0.909339	0.0111345	0.189306	1	11769	92.5511	453.03	1140.52	9495	81.9081	427.915	969.637	5910	46.1799	299.575	647.704	5171	54.5109	287.534	510.492	5879	47.1932	228.564	527.324
PMI_000323_1	Scaffold1792	join(39891..40103,40600..40750,41135..41248,41688..41821,42200..42247,42630..42690,43284..43393,43777..43861,44408..44948)	2.13092	-1.87598	-0.907647	0.0315516	0.372316	1	76	2.24913	11.0093	7.36507	62	2.01272	10.5151	6.33149	39	1.1468	7.43945	4.27419	38	1.50748	7.95165	3.75144	34	1.0271	4.97441	3.04967
PMI_013382_1	Scaffold8568	join(32175..32437,33074..33134,33301..33370,33832..34028,34580..34674,34907..35076,35467..35733,36225..39181)	31.1193	-1.8752	-0.907044	0.0128953	0.210529	1	3092	32.6768	159.95	299.642	2550	29.5618	154.44	260.408	1865	19.5841	127.044	204.394	969	13.7275	72.4097	95.6618	1650	17.7999	86.2077	147.999
PMI_021944_1	Scaffold14699	complement(join(13393..15244,15699..15845,23104..23324,23549..23674,24010..24143,24439..24590,25393..25481,25798..25914,28835..28913,30714..30766,32772..32865,33653..33826))	8.53453	-1.87461	-0.906592	0.00315752	0.0773453	1	639	8.50911	41.6514	61.9248	586	8.55995	44.72	59.8428	225	2.97708	19.3126	24.6588	407	7.26514	38.3222	40.1799	362	4.92069	23.8317	32.47
PMI_005903_1	Scaffold9816	complement(join(160016..164697,167117..167254,168090..168248,171174..171502,177171..177248,178298..178703))	8.10591	-1.87389	-0.906039	0.00596629	0.12338	1	1208	8.99287	44.0194	117.066	884	7.21895	37.7141	90.2748	498	3.68371	23.8966	54.5781	702	7.00544	36.9523	69.303	470	3.57161	17.2978	42.1572
PMI_007343_1	Scaffold14270	join(49164..49414,51086..51203,52906..52971,53767..54237)	6.57296	-1.87341	-0.905671	0.0183307	0.262825	1	104	4.94954	24.2276	10.0785	157	8.19637	42.8205	16.033	70	3.3102	21.4736	7.67162	63	4.01919	21.2005	6.2195	78	3.78932	18.3522	6.9963
PMI_012461_1	Scaffold493	join(60867..60909,65893..66038,66616..66660,66859..66929,67589..68469,68603..68739,69246..71344)	1.23314	-1.87029	-0.903264	0.0418237	0.437815	1	63	0.793817	3.88568	6.10526	121	1.67246	8.73748	12.3566	45	0.5634	3.65484	4.93176	34	0.574283	3.02923	3.35655	72	0.926076	4.48513	6.45812
PMI_004559_1	Scaffold5455	join(77959..78092,78807..78985,83757..83996,85327..85545,86192..86314,87271..87416,88062..88257,88875..88997,89483..89643,90112..90292,90491..90616,90875..91002,91584..91797,92355..92440,94027..94191,94490..95523,95554..95783,95835..96102,96124..96262)	5.75494	-1.86997	-0.903018	0.0136829	0.219265	1	772	8.1347	39.8188	74.8137	292	3.37518	17.6331	29.8193	267	2.7955	18.1348	29.2618	316	4.46353	23.5442	31.1962	262	2.81812	13.6486	23.5004
PMI_019211_1	Scaffold852	join(137336..137727,138612..138879,139566..139713,140305..140570,141125..141278,141867..142031,142215..142348)	8.50824	-1.86753	-0.90113	0.0081924	0.152412	1	324	9.14884	44.7829	31.3985	254	7.86765	41.1032	25.9387	119	3.33881	21.6593	13.0418	180	6.81334	35.939	17.77	169	4.87127	23.5923	15.1587
PMI_012305_1	Scaffold8396	complement(join(42918..45285,46144..46290,47713..47802,49368..49460,51002..51448,52181..52267,53149..53463,54015..54584,57050..57175,61038..61089,65531..66087))	0.82293	-1.86731	-0.900962	0.0389033	0.420144	1	115	1.02197	5.00245	11.1445	64	0.623892	3.25942	6.53573	34	0.300222	1.94757	3.72622	67	0.798143	4.21005	6.61439	43	0.39007	1.88917	3.85693
PMI_018495_1	Scaffold41956	join(8825..9047,9295..9382,9544..9620,9817..9853,9996..10093,10317..10436,10628..10777)	10.7448	-1.86631	-0.900189	0.0150712	0.232327	1	223	12.1253	59.3523	21.6107	157	9.36433	48.9223	16.033	92	4.97049	32.2441	10.0827	72	5.24791	27.6817	7.108	145	8.04802	38.9778	13.0059
PMI_014274_1	Scaffold5828	complement(join(86710..86835,88130..88238,99432..99595,101926..102032,105330..105514,105995..106214))	3.89987	-1.86494	-0.899126	0.043945	0.45116	1	54	2.55585	12.5107	5.23308	101	5.24389	27.3958	10.3142	35	1.64602	10.6779	3.83581	38	2.41097	12.7174	3.75144	54	2.60897	12.6357	4.84359
PMI_003737_1	Scaffold2106	complement(join(105712..106388,106442..106989,107010..107736,107764..108241,108396..108570,109376..109530,110299..110434,111412..111566,113528..113638,114469..114591,115072..115192,115702..115824,116511..116696,117138..117236,118340..118436,120153..120385,121637..121726,122189..122263,122746..122976,124295..124488,129817..130490))	1.36556	-1.86491	-0.899106	0.0187447	0.266586	1	178	1.4192	6.94687	17.2498	150	1.31191	6.85386	15.3181	61	0.483256	3.13494	6.68527	70	0.748149	3.94634	6.91055	139	1.13129	5.47899	12.4678
PMI_024909_1	Scaffold10555	complement(join(1193..4137,4747..4959,12279..12525))	1.90273	-1.8644	-0.898708	0.0237256	0.310209	1	125	1.5829	7.74817	12.1136	160	2.22256	11.6114	16.3393	82	1.03177	6.69318	8.98676	47	0.797825	4.20837	4.63994	103	1.33142	6.44826	9.2387
PMI_025396_1	Scaffold29290	join(1177..1287,1907..2138,4557..8925)	23.0639	-1.8639	-0.898325	0.0285184	0.350349	1	2621	23.984	117.4	253.998	2206	22.1437	115.686	225.279	2018	18.3485	119.029	221.162	966	11.8495	62.5036	95.3656	772	7.21118	34.9248	69.2454
PMI_027458_1	Scaffold26624	join(18889..18937,20213..20258,21225..22060,22840..22940,25281..25361,27106..30289)	3.07631	-1.86363	-0.898117	0.008295	0.153662	1	306	3.07055	15.0301	29.6541	280	3.08207	16.1018	28.5938	117	1.16655	7.56757	12.8226	148	1.99078	10.501	14.6109	214	2.19201	10.6162	19.195
PMI_027039_1	Scaffold17302	complement(join(18248..18535,19326..19606))	8.664	-1.86147	-0.896439	0.0404518	0.42915	1	108	8.18411	40.0606	10.4662	110	9.14388	47.7706	11.2333	40	3.01184	19.5382	4.38378	39	3.96168	20.8971	3.85016	102	7.8901	38.2129	9.14901
PMI_013674_1	Scaffold382	join(11763..11840,11934..12231,13168..13287,14430..14461,15291..15382,15691..15787,16245..16413,16661..16721,16835..16907,21155..21240,27484..27534,29284..29419,30230..30361,30801..33569)	1.96847	-1.85904	-0.894557	0.0143995	0.226568	1	180	1.85056	9.05837	17.4436	185	2.08638	10.8999	18.8924	118	1.20542	7.81969	12.9322	94	1.29547	6.83333	9.27988	81	0.850063	4.11698	7.26539
PMI_010961_1	Scaffold3023	join(26769..27139,27961..28100,31025..31155,32533..32667,32950..33961)	18.5089	-1.85662	-0.892678	0.00439006	0.0980555	1	847	20.4142	99.9261	82.0818	628	16.6035	86.7421	64.1319	382	9.14823	59.3457	41.8651	455	14.7004	77.5415	44.9186	351	8.63557	41.8234	31.4834
PMI_003580_1	Scaffold1026	complement(join(39593..41390,41815..42025,42496..42600,42841..42984,43169..43264,43597..43679,44313..44446,44735..44799,45194..45406))	7.46254	-1.85643	-0.892535	0.0095367	0.168943	1	396	5.99326	29.3365	38.3759	538	8.93182	46.6628	54.941	288	4.33096	28.0954	31.5632	167	3.38806	17.8713	16.4866	305	4.71196	22.8207	27.3573
PMI_013984_1	Scaffold14342	join(18617..18874,19950..20097,21541..21751,23101..23180,23671..23864,24684..24733,26543..26643,28117..31733)	1.83502	-1.85619	-0.892344	0.0290965	0.354432	1	164	1.51779	7.42946	15.8931	212	2.15225	11.2441	21.6496	102	0.937976	6.08476	11.1787	51	0.632709	3.33742	5.03483	157	1.48321	7.18339	14.0823
PMI_009452_1	Scaffold6682	complement(join(39385..42304,42884..42964,43365..43701,43969..44701,45508..45676,46358..46426,46836..46946,47366..47514,50488..50852))	2.88226	-1.85584	-0.892073	0.00937872	0.166757	1	347	3.03243	14.8435	33.6274	285	2.7321	14.2734	29.1044	167	1.45011	9.40705	18.3023	182	2.13206	11.2462	17.9674	164	1.46298	7.08545	14.7102
PMI_013048_1	Scaffold20557	complement(join(38859..41653,42641..42787,43381..43519,44187..44372,44949..45107,45354..45480,46143..46194,50359..50612))	16.7487	-1.85486	-0.891307	0.0064068	0.129228	1	1290	14.4137	70.5539	125.012	1557	19.0838	99.6998	159.002	699	7.76044	50.3429	76.6066	552	8.26782	43.6111	54.4946	1098	12.5234	60.6527	98.4864
PMI_013540_1	Scaffold27133	complement(join(52..2983,3377..3481,3870..3917,4591..4727,5685..5844,6596..6709,7353..7465))	5.21642	-1.85381	-0.890491	0.00515649	0.110779	1	452	5.40022	26.4337	43.8028	384	5.03262	26.2921	39.2144	223	2.64729	17.1733	24.4396	185	2.96286	15.6285	18.2636	273	3.32943	16.1249	24.4871
PMI_026884_1	Scaffold7900	complement(11451..12323)	9.65195	-1.85322	-0.890035	0.0116675	0.195843	1	189	9.33486	45.6934	18.3158	184	9.96905	52.0816	18.7902	115	5.64375	36.6117	12.6034	86	5.69391	30.0343	8.49011	102	5.14257	24.9063	9.14901
PMI_028695_1	Scaffold17032	join(12109..12381,15157..15307,21290..21377,24455..30675)	2.23242	-1.85271	-0.889638	0.00959238	0.169303	1	299	1.9148	9.37278	28.9758	363	2.55005	13.3223	37.0699	167	1.06265	6.89356	18.3023	172	1.47654	7.78848	16.9802	202	1.3205	6.39536	18.1186
PMI_008729_1	Scaffold5125	join(56466..58067,58253..58440,60831..60989,63766..67780)	7.60179	-1.84952	-0.887148	0.0167741	0.248377	1	1029	7.4394	36.4153	99.7192	979	7.76417	40.5626	99.9763	551	3.9582	25.6773	60.3866	298	2.88805	15.2339	29.4192	804	5.93353	28.737	72.1157
PMI_018243_1	Scaffold891	complement(join(21044..22586,22907..23035,23861..23989,24628..24843,25085..25235,25489..25588,26021..26181,26938..27053,28247..28437))	3.66622	-1.84943	-0.887077	0.00954901	0.168964	1	202	3.18343	15.5826	19.5756	240	4.14902	21.6758	24.509	111	1.73817	11.2757	12.165	89	1.88019	9.91761	8.78627	164	2.63829	12.7776	14.7102
PMI_019240_1	Scaffold18918	complement(join(606..727,2500..2627,3270..3475,4896..5081,5640..5773,6474..6610,7270..7481,8116..8313,9169..9305,10042..10181,11105..11304,12183..12377,13019..13090,13426..13556,15289..15419,17755..17957,19041..19235,20110..20237,20853..20989,21553..21682))	3.58664	-1.84901	-0.886752	0.0420095	0.43923	1	334	4.6129	22.5798	32.3676	169	2.56038	13.3763	17.2584	76	1.04295	6.76576	8.32919	237	4.38775	23.1445	23.3972	95	1.33932	6.48654	8.52113
PMI_021604_1	Scaffold22330	complement(join(2665..2927,3794..3940,4662..4903,5952..6785,7348..7546,8637..8771,9228..9311,11049..11141,11751..11794,11806..11932,12027..12185,12769..12924,18516..18605,25489..25616,27012..27960))	2.65688	-1.84895	-0.886703	0.0104682	0.181255	1	203	2.39808	11.7384	19.6725	225	2.91568	15.2325	22.9772	112	1.31465	8.52827	12.2746	81	1.28268	6.76589	7.9965	159	1.91734	9.28596	14.2617
PMI_014984_1	Scaffold4215	join(47462..47888,49348..49534,50161..50327,52005..52191,58406..58539,59695..59921,60884..60980,63542..63703,65410..65613,67166..67343,67968..68042,68842..68953,69530..69678,69898..70056,70537..70575,71703..71771,72023..72651)	7.15127	-1.84785	-0.88585	0.00929641	0.165943	1	529	7.12352	34.8691	51.2648	486	7.17902	37.5055	49.6307	182	2.4352	15.7974	19.9462	230	4.15177	21.8998	22.7061	436	5.99321	29.026	39.1075
PMI_027038_1	Scaffold17302	complement(join(13342..15821,16518..16637,16865..17232))	17.0481	-1.84614	-0.884511	0.021024	0.286082	1	1148	16.6778	81.6364	111.251	1093	17.4183	90.9991	111.618	548	7.91044	51.316	60.0578	295	5.74493	30.3034	29.123	1024	15.1855	73.5459	91.8489
PMI_001693_1	Scaffold3708	complement(join(103394..107050,107869..108008,108265..108418,108491..108607,109423..109562,109831..110935,116853..117218,117523..117591,117696..118154,118467..118769,119176..119423,119937..120112,120290..121209,121335..121489,121898..122130,122614..122863,123252..123375,124006..124188,124706..124939,125462..125525,126021..126234,126658..126804,127237..127437,128108..128302,128935..129045,129500..…	4.42135	-1.84555	-0.884053	0.00313642	0.0769524	1	1357	4.95859	24.2719	131.505	969	3.88411	20.2919	98.9551	585	2.12402	13.7787	64.1128	676	3.31125	17.4662	66.7362	631	2.35365	11.3991	56.5983
PMI_006347_1	Scaffold49425	complement(join(29411..29952,30040..31073,31250..31309,31551..31670,31802..32053,32553..32692,33019..33130,33358..33418,33555..33632,33880..34120,34334..34407,34528..34616,35531..35605,35868..35997,38080..38153,41477..41982))	3.07649	-1.8443	-0.883074	0.00838034	0.15449	1	263	3.16055	15.4707	25.487	227	2.99243	15.6334	23.1814	155	1.85082	12.0065	16.9872	103	1.65925	8.75221	10.1684	140	1.71739	8.3176	12.5575
PMI_017806_1	Scaffold9562	join(5222..6577,7273..7500,8261..8373,8859..8953,9467..9619,9910..10007,11002..11120,11704..11846,12514..12617,13264..13379,13969..14980)	32.985	-1.84294	-0.882008	0.017817	0.258153	1	3482	42.4477	207.778	337.437	1759	23.5224	122.889	179.631	861	10.4292	67.6556	94.361	1662	27.1596	143.261	164.076	1810	22.5236	109.085	162.35
PMI_002495_1	Scaffold13261	join(8988..9415,9956..10055,10477..10530,10634..10773,11095..11219,11408..13748)	3.44566	-1.84076	-0.880299	0.00765619	0.146654	1	300	4.05754	19.8614	29.0727	191	2.83377	14.8046	19.5051	119	1.59924	10.3744	13.0418	144	2.61078	13.7714	14.216	138	1.90526	9.22748	12.3781
PMI_002572_1	Scaffold2791	join(95961..96169,97530..97574,98861..99038,99966..100073,100573..100743,105800..105907,106715..106867,107429..110584)	1.36946	-1.83761	-0.877829	0.0374977	0.411436	1	124	1.29522	6.33998	12.0167	126	1.44371	7.54243	12.8672	42	0.435907	2.82778	4.60297	49	0.686093	3.61901	4.83739	120	1.27949	6.19675	10.7635
PMI_019936_1	Scaffold9414	join(2992..3136,7240..8109,10050..10115,13388..13411,22925..23067,24904..25011,34180..34326,36848..36964,37573..37758,38856..38982,40112..40291,40522..40586,42045..42177,42745..44567)	2.32101	-1.83615	-0.876682	0.016183	0.243057	1	286	2.98302	14.6016	27.7159	145	1.65901	8.66719	14.8075	78	0.808366	5.24397	8.54838	133	1.85955	9.80876	13.13	145	1.5438	7.47687	13.0059
PMI_006860_1	Scaffold5756	join(48286..48486,50045..50383,50671..50732,51106..51219,52031..52225,52906..53115,53816..53987,54505..54655,56756..56791,57192..57396,61938..62079,62355..64691)	5.56509	-1.8361	-0.876645	0.0125733	0.206602	1	737	7.63162	37.3562	71.4218	308	3.49857	18.2777	31.4532	257	2.64427	17.1537	28.1658	300	4.16425	21.9656	29.6167	293	3.09707	14.9996	26.281
PMI_020774_1	Scaffold6999	complement(join(14822..16407,16748..17020,17937..18261))	2184.79	-1.83428	-0.875216	0.0255209	0.324878	1	106528	2103.15	10294.8	10323.5	104651	2266.42	11840.5	10687	43200	847.452	5497.52	4734.49	43812	1159.49	6116.08	4325.22	90547	1824.8	8837.79	8121.72
PMI_006024_1	Scaffold28087	join(56190..56325,57445..57551,58552..58634,59776..59889,60584..60733,62182..66859)	2.60304	-1.83325	-0.8744	0.0120893	0.201371	1	296	2.42274	11.8591	28.685	310	2.78334	14.5411	31.6575	184	1.49643	9.70751	20.1654	121	1.3276	7.00281	11.9454	193	1.61252	7.80969	17.3114
PMI_012809_1	Scaffold25651	join(9475..9849,10573..10681,11603..11692,13234..14255,14629..15427)	6.95178	-1.83252	-0.873826	0.0185138	0.264226	1	294	5.293	25.9088	28.4912	436	8.61056	44.9844	44.5247	212	3.7924	24.6018	23.2341	129	3.11323	16.4217	12.7352	265	4.87006	23.5865	23.7695
PMI_003883_1	Scaffold2517	join(96217..96894,97583..99975)	19.8942	-1.83061	-0.872321	0.0163358	0.244748	1	1229	17.2557	84.4652	119.101	1463	22.5328	117.719	149.403	921	12.8488	83.352	100.937	405	7.62258	40.2076	39.9825	882	12.641	61.2225	79.112
PMI_017717_1	Scaffold18092	join(3303..3573,6697..6799,7114..7210,7347..7459,8146..8480,9638..9860,10608..10679,11091..11214,12378..12542,14595..14727,21271..21493,21933..22049,23394..23545,23861..23945,32225..32321,33381..33586,34645..34959,35708..35860,36194..36318,37487..37649,38340..38454,39576..42357)	4.64253	-1.83001	-0.871854	0.010903	0.186666	1	871	6.08784	29.7995	84.4076	417	3.19721	16.7033	42.5844	320	2.22239	14.4169	35.0703	271	2.53911	13.3933	26.7537	471	3.36047	16.2753	42.2469
PMI_015348_1	Scaffold6382	complement(join(14980..15290,15780..15882,23891..25306,25757..25846,26209..26398,26535..26660,27342..27567,28517..28820,29433..29553,30446..30948))	5.25205	-1.8298	-0.871687	0.00492023	0.107366	1	409	5.20216	25.4642	39.6357	380	5.30193	27.699	38.8059	170	2.14849	13.9375	18.6311	204	3.47822	18.3469	20.1393	281	3.64839	17.6697	25.2046
PMI_017805_1	Scaffold18919	complement(join(386..692,1667..1861,4009..4127,5003..5130,6333..6754,7251..7384,8842..8987,9892..10082,11050..11229,11911..12032,13716..13846,14618..14832,15791..15985,17478..17614,18092..18204,18957..19150,19889..20080,21217..21353,22751..22923,24954..25119,26071..26213,26681..26790))	2.64993	-1.82921	-0.871224	0.033086	0.383009	1	301	3.37105	16.5011	29.1696	157	1.92881	10.0767	16.033	67	0.745587	4.83671	7.34284	200	3.00259	15.8381	19.7444	111	1.26899	6.14589	9.95627
PMI_022001_1	Scaffold5393	join(13387..13566,16336..16440,17524..17599,18174..18328)	14.2085	-1.8288	-0.870899	0.0489914	0.478564	1	113	9.44254	46.2205	10.9507	207	18.9745	99.1291	21.139	133	11.043	71.6371	14.5761	53	5.93681	31.3155	5.23228	73	6.22684	30.1575	6.54782
PMI_010190_1	Scaffold10484	complement(join(1906..1965,2880..2958,3305..3428,3872..3979,4726..4802,5688..5858,6652..6702,7050..7151,8615..8782,13731..14269,14837..15004,15875..16112,16558..16793,20839..20993,21589..21731,22439..22543,22765..22996,23389..23562,24300..24577))	80.7668	-1.82865	-0.870781	0.0134923	0.217127	1	6043	81.2229	397.58	585.62	5447	80.3107	419.569	556.252	2359	31.5049	204.376	258.534	3606	64.9708	342.708	355.992	3589	49.2417	238.485	321.92
PMI_007350_1	Scaffold5539	complement(join(56234..56266,58287..58600,59124..59376,59421..59477))	28.4603	-1.82767	-0.870005	0.0135557	0.217812	1	547	35.899	175.723	53.0092	292	21.0217	109.824	29.8193	151	9.84681	63.8774	16.5488	298	26.2167	138.288	29.4192	245	16.4133	79.492	21.9756
PMI_023515_1	Scaffold22426	complement(join(566..634,801..841,1309..1447,1574..1666,2250..2389,2815..3078))	15.8978	-1.82742	-0.86981	0.00672831	0.133508	1	300	17.3397	84.8767	29.0727	228	14.4559	75.5225	23.2836	115	6.60455	42.8445	12.6034	152	11.7769	62.1209	15.0058	170	10.0301	48.5772	15.2483
PMI_001412_1	Scaffold4509	join(61..124,471..1027,1328..1586,2401..2502,2807..8273)	0.600725	-1.82721	-0.869645	0.0404741	0.42915	1	70	0.468021	2.29093	6.78362	100	0.733429	3.83167	10.2121	57	0.378675	2.45651	6.24689	47	0.421242	2.22197	4.63994	35	0.238875	1.15691	3.13937
PMI_000949_1	Scaffold158	complement(join(867..923,7847..7968,8449..8500,9638..9739,13161..13914,14880..14970,18607..19733,25446..25687))	5.65523	-1.8257	-0.868453	0.0274283	0.341998	1	384	6.50073	31.8206	37.213	259	4.80973	25.1276	26.4493	92	1.54754	10.0391	10.0827	238	5.40101	28.4893	23.4959	208	3.59442	17.4083	18.6568
PMI_004563_1	Scaffold2754	join(47486..47924,48262..48341)	7.0743	-1.82547	-0.868266	0.0430455	0.446296	1	99	8.22485	40.26	9.59398	65	5.92374	30.9476	6.63785	29	2.39395	15.5298	3.17824	54	6.01386	31.7219	5.331	53	4.49472	21.7686	4.7539
PMI_007547_1	Scaffold25493	complement(join(69607..70019,70173..70816,70856..71129,71328..71463,72033..72181,72732..72860,73092..73226,73527..73603,73937..74036,74579..74728,74951..75086,75290..75441,75627..75746,75965..76062,76202..76238,76439..76515,76672..76759,77010..77350))	10.2721	-1.8247	-0.867659	0.0176772	0.257251	1	710	9.4023	46.0235	68.8053	767	11.1419	58.2092	78.3267	437	5.75018	37.3021	47.8928	211	3.74563	19.7575	20.8304	582	7.86743	38.1032	52.2032
PMI_001148_1	Scaffold2392	join(137769..138466,139647..139863,140514..140818,141134..141248,141624..143256)	5.31163	-1.8246	-0.867579	0.0188754	0.267503	1	242	3.5157	17.2091	23.4519	446	7.10757	37.1323	45.5459	170	2.45397	15.9192	18.6311	158	3.07695	16.2303	15.5981	250	3.70741	17.9555	22.424
PMI_008244_1	Scaffold2609	join(11416..11882,12802..12911,15960..16021,16229..16339,17103..17198,21763..21853,22098..25660)	1.55518	-1.82413	-0.867212	0.0116737	0.195843	1	148	1.41811	6.94153	14.3425	161	1.69225	8.84085	16.4415	83	0.790223	5.12627	9.09635	73	0.937642	4.94588	7.20672	100	0.978097	4.73707	8.96962
PMI_002802_1	Scaffold7244	complement(join(69149..71264,72019..72277,74442..74794))	10.9858	-1.82354	-0.866741	0.0100229	0.175108	1	597	9.43604	46.1887	57.8546	723	12.5356	65.4899	73.8334	440	6.91023	44.8275	48.2216	233	4.93672	26.0402	23.0023	414	6.6796	32.3503	37.1342
PMI_023553_1	Scaffold12366	complement(join(5442..8806,9535..9801,11342..11469,11809..11956,12573..12839,14019..14321,15057..15239,15698..15899,16951..17132,17712..17971,18934..19239,20847..21023))	1.25933	-1.82333	-0.866575	0.0208673	0.285099	1	156	1.16213	5.68856	15.1178	166	1.35653	7.08696	16.9521	54	0.399714	2.59299	5.91811	91	0.90874	4.79342	8.98372	126	0.958156	4.6405	11.3017
PMI_006614_1	Scaffold11058	complement(join(82177..84668,86911..87037,87434..87537,88666..88893,89707..89983,91068..91239,92364..92728))	14.7053	-1.82305	-0.866352	0.00775485	0.147707	1	1662	19.0338	93.1691	161.063	826	10.3768	54.212	84.3518	641	7.29419	47.3183	70.2501	721	11.0687	58.3853	71.1787	675	7.89102	38.2174	60.5449
PMI_006729_1	Scaffold1568	join(774..942,1961..2064,7916..8243,9585..9782,10036..10179,10693..10848,11946..11974,12057..12117,13222..14916)	234.102	-1.82125	-0.864931	0.0423872	0.442214	1	16967	253.67	1241.7	1644.25	13081	214.534	1120.8	1335.84	7566	112.397	729.133	829.193	4113	82.4309	434.807	406.044	13592	207.435	1004.64	1219.15
PMI_001144_1	Scaffold2392	complement(join(36481..36587,37494..37608,38469..38643,39471..39558,41549..41765,42732..42914,45740..46002))	3.36678	-1.82097	-0.864705	0.0351724	0.396737	1	63	2.36624	11.5826	6.10526	106	4.36731	22.8163	10.8248	41	1.53012	9.92608	4.49338	47	2.36637	12.4821	4.63994	53	2.03202	9.84139	4.7539
PMI_023300_1	Scaffold2290	complement(join(80176..81348,81843..81985,82733..82861,83150..83288,84589..84942))	14.688	-1.81981	-0.863789	0.00551218	0.116365	1	796	17.71	86.6893	77.1395	478	11.6661	60.9473	48.8138	333	7.36164	47.7558	36.495	373	11.1245	58.6797	36.8234	341	7.74453	37.5079	30.5864
PMI_023753_1	Scaffold8227	complement(42627..43781)	30.759	-1.81968	-0.863683	0.0221208	0.29565	1	1061	39.609	193.883	102.82	535	21.909	114.46	54.6347	368	13.6505	88.5527	40.3308	603	30.176	159.173	59.5295	334	12.728	61.6435	29.9585
PMI_002902_1	Scaffold13174	join(37356..38542,40447..40540,40924..40976,41117..41213,41349..41465,42003..42091,42686..42834,43159..43295,43747..43887,44487..44707,44818..44955,46443..46605,47160..47492,47516..47619,47645..47702)	3.28068	-1.81892	-0.863085	0.011106	0.188927	1	267	3.73663	18.2905	25.8747	184	2.82473	14.7573	18.7902	89	1.23761	8.0285	9.75392	152	2.85153	15.0413	15.0058	134	1.91429	9.27119	12.0193
PMI_015470_1	Scaffold22050	join(23246..23348,23889..24016,24960..25086,27114..27321,27680..27917,28936..29103)	6.69258	-1.81853	-0.862773	0.0164291	0.245662	1	135	5.98863	29.3139	13.0827	152	7.39652	38.6419	15.5224	59	2.60058	16.8703	6.46608	100	5.94649	31.3666	9.87222	80	3.62258	17.5447	7.17569
PMI_027919_1	Scaffold22687	complement(join(26578..26794,29351..29549,30275..30481,30763..31072,37389..37602))	9.13745	-1.81708	-0.861622	0.00789871	0.14951	1	247	9.28525	45.4506	23.9365	218	8.98966	46.9649	22.2623	122	4.55702	29.5619	13.3705	146	7.35726	38.8081	14.4134	118	4.52807	21.9301	10.5841
PMI_006751_1	Scaffold2151	join(43538..43851,46829..47038,47539..47744,48427..48579,49129..49275,50428..50574,50993..51076,51320..51482,51702..51934,52113..55139)	40.5203	-1.81661	-0.86125	0.0149578	0.231382	1	5188	47.7577	233.77	502.763	3296	33.2829	173.881	336.59	2328	21.2937	138.134	255.136	2273	28.0485	147.95	224.396	2382	22.383	108.405	213.656
PMI_015083_1	Scaffold414	join(87168..87504,89166..89286,91232..91456,92688..92769,96148..96253,97914..97992,103290..103425,104674..104750,106099..106265,108427..108470,108811..108850,111009..111133,111276..111324,111575..111648,113087..113191)	19.9161	-1.81647	-0.861134	0.00815181	0.152122	1	961	23.4502	114.787	93.1294	612	16.3819	85.5846	62.498	388	9.40761	61.0283	42.5227	360	11.7759	62.1154	35.54	562	13.9989	67.7988	50.4092
PMI_023280_1	Scaffold15067	complement(join(8755..9507,10810..10815))	9.51753	-1.81592	-0.8607	0.0360643	0.40291	1	108	6.13539	30.0323	10.4662	207	12.8997	67.3921	21.139	50	2.82236	18.309	5.47973	110	8.37679	44.1859	10.8594	108	6.26291	30.3322	9.68718
PMI_013740_1	Scaffold36660	join(1..105,263..375,528..656,780..924,1252..2462)	40.6695	-1.81551	-0.860374	0.00543659	0.115329	1	1724	43.6498	213.663	167.071	1357	37.6891	196.9	138.578	637	16.0254	103.959	69.8118	833	28.272	149.129	82.2356	1118	28.8949	139.943	100.28
PMI_002132_1	Scaffold22071	join(57289..57505,59643..59849,63930..64063,64434..64635,65269..65390,66260..66442,66727..66783,66965..67117,67893..68104,68825..69047,69311..69487,70618..70721,70828..70938,71789..71981,72251..72486,73013..77968)	1.36149	-1.81374	-0.85897	0.00898853	0.161969	1	226	1.30155	6.37099	21.9014	225	1.42143	7.42601	22.9772	111	0.635184	4.12051	12.165	102	0.787443	4.15361	10.0697	164	0.964118	4.66937	14.7102
PMI_002428_1	Scaffold5723	join(61096..61338,62015..63090)	5.27139	-1.81284	-0.858248	0.0133961	0.216151	1	181	5.91689	28.9627	17.5405	129	4.62589	24.1672	13.1736	81	2.63102	17.0677	8.87716	76	3.33039	17.5672	7.50289	101	3.37032	16.323	9.05931
PMI_026278_1	Scaffold18635	complement(join(258..565,1302..1983))	5.72847	-1.81184	-0.857455	0.0249048	0.319424	1	138	6.01041	29.4205	13.3734	114	5.44653	28.4545	11.6418	41	1.77432	11.5102	4.49338	81	4.72908	24.945	7.9965	90	4.00131	19.3789	8.07265
PMI_020478_1	Scaffold18483	complement(join(27837..28900,29409..29557,29976..30253,30418..30601,31048..31278,38448..38555,39163..39269,39610..39704,45224..45407,46128..46358,46710..46817,47442..47549,47898..47993,48414..48549,48699..49269))	6.79219	-1.81181	-0.857433	0.00358304	0.0846316	1	585	6.91072	33.8274	56.6917	515	6.67367	34.8654	52.5922	238	2.79363	18.1226	26.0835	350	5.54245	29.2353	34.5528	331	3.99144	19.3311	29.6894
PMI_008879_1	Scaffold3655	complement(join(61172..62284,62857..63178,64088..64213,65492..65961))	247.209	-1.81018	-0.856129	0.0236568	0.310107	1	10508	223.085	1091.98	1018.32	11651	271.334	1417.54	1189.81	5721	120.683	782.885	626.991	4328	123.17	649.696	427.27	8645	187.348	907.356	775.423
PMI_026425_1	Scaffold5019	complement(join(23174..24311,25465..25662,33311..33606,35251..35548))	5.36736	-1.80982	-0.855843	0.0138845	0.221097	1	226	5.04907	24.7148	21.9014	232	5.68566	29.7037	23.692	128	2.84143	18.4327	14.0281	84	2.51564	13.2695	8.29266	172	3.92252	18.9974	15.4277
PMI_002457_1	Scaffold8512	join(89049..90163,91034..91241,91635..94490)	1.22628	-1.80877	-0.855008	0.0299994	0.361026	1	94	0.969874	4.74746	9.10943	131	1.48269	7.74604	13.3778	50	0.512604	3.32532	5.47973	63	0.871354	4.59622	6.2195	76	0.800453	3.87671	6.81691
PMI_010329_1	Scaffold169	complement(join(1..3642,3983..4065,5457..5652,6509..6786,7589..7712,7878..7937,8194..8318,8912..9096,9542..9713,11278..11466,17026..17091))	2.8782	-1.80818	-0.854538	0.014061	0.222974	1	372	3.1328	15.3348	36.0501	284	2.62361	13.7066	29.0023	177	1.48111	9.60814	19.3982	202	2.28038	12.0286	19.9419	165	1.41843	6.86968	14.7999
PMI_013440_1	Scaffold21284	complement(join(49176..53825,54644..54750,55677..55803,56535..56695,57211..57369,58376..58479,58875..59319))	11.3367	-1.80756	-0.854041	0.00521896	0.111648	1	1428	10.7027	52.389	138.386	1456	11.9706	62.5385	148.688	892	6.64285	43.093	97.7584	698	7.01274	36.9908	68.9081	800	6.12054	29.6427	71.7569
PMI_019533_1	Scaffold3257	join(26752..26783,28511..29323,31411..31692,31724..31886,31912..31992)	2.39344	-1.80744	-0.853951	0.0442406	0.452057	1	82	2.57891	12.6236	7.94653	64	2.20797	11.5351	6.53573	31	0.968743	6.28435	3.39743	40	1.68636	8.8952	3.94889	51	1.6373	7.92967	4.5745
PMI_002119_1	Scaffold11399	complement(join(70451..70651,72061..72583))	11.797	-1.807	-0.853599	0.0244177	0.315726	1	168	10.0053	48.9753	16.2807	208	13.5886	70.9913	21.2411	98	5.79925	37.6204	10.7403	67	5.34888	28.2143	6.61439	153	9.30138	45.048	13.7235
PMI_007070_1	Scaffold2004	join(103577..104346,105100..105187,108038..108156,109346..113120)	2.45786	-1.80693	-0.853539	0.0107447	0.184954	1	273	2.47712	12.1253	26.4561	245	2.4386	12.74	25.0196	155	1.39746	9.06549	16.9872	104	1.26498	6.67252	10.2671	173	1.60237	7.76054	15.5174
PMI_017680_1	Scaffold4347	join(33534..33650,37739..37880,38128..38239,40178..40274,41165..41272,41681..42052,42714..44601)	110.906	-1.80594	-0.852749	0.0194095	0.271156	1	6780	103.082	504.579	657.042	7119	118.731	620.288	726.998	3092	46.7108	303.019	338.867	3262	66.4821	350.68	322.032	5446	84.5212	409.349	488.485
PMI_012621_1	Scaffold617	complement(join(8758..10345,10625..10799,11405..11458,11760..12062,13186..13521,14072..14143))	2.1652	-1.80472	-0.851772	0.0269053	0.337833	1	142	2.42198	11.8554	13.7611	102	1.90842	9.9702	10.4163	59	0.999906	6.48651	6.46608	51	1.16606	6.15072	5.03483	95	1.65402	8.01067	8.52113
PMI_021172_1	Scaffold21081	complement(join(1..929,1523..1662,1776..1912,2340..2546,3114..3275,5000..5431,6275..6403,8506..9265))	2.39854	-1.80376	-0.851005	0.0157648	0.239392	1	139	2.06955	10.1303	13.4703	167	2.72752	14.2495	17.0542	65	0.96161	6.23808	7.12365	81	1.61664	8.52746	7.9965	112	1.70221	8.24408	10.046
PMI_026885_1	Scaffold10565	complement(join(1..2387,3352..3565,3890..4139,4927..5162,6717..6829,8833..8989,11344..11398))	28.0907	-1.80369	-0.850953	0.0104418	0.180969	1	2503	31.6309	154.831	242.563	1771	24.5505	128.26	180.856	911	11.4391	74.2071	99.8407	1465	24.8173	130.907	144.628	1200	15.4798	74.9712	107.635
PMI_018664_1	Scaffold3983	join(2748..2841,5554..5734,7199..7302,9699..9839,11521..11655,12236..12335,13771..13972,15323..15532,16886..25106)	4.55829	-1.80357	-0.850859	0.00810145	0.151928	1	877	4.02797	19.7166	84.9891	1010	5.0886	26.5845	103.142	542	2.47349	16.0458	59.4003	497	3.05992	16.1405	49.0649	537	2.51765	12.1934	48.1668
PMI_014334_1	Scaffold11555	complement(join(52137..53925,55229..55413,56651..56859,57531..57676,58880..58999,59770..59910,61016..61154,62544..62706,64292..64389,66780..66916))	5.48243	-1.80356	-0.850846	0.0109842	0.187274	1	431	5.94305	29.0908	41.7677	332	5.02181	26.2356	33.9041	139	1.90446	12.3544	15.2337	266	4.91678	25.935	26.2601	238	3.34999	16.2245	21.3477
PMI_004498_1	Scaffold7387	complement(join(37723..40034,40558..42430,42845..42984,43411..43585,43917..44040,44581..44688,44921..45092,45202..45285,45392..45531,45915..45991,46123..46203,46462..46532,47079..47236,47623..47737))	5.45522	-1.80216	-0.849727	0.00491303	0.107292	1	773	5.92013	28.9786	74.9106	594	4.99032	26.0711	60.6598	359	2.73193	17.7224	39.3445	429	4.40429	23.2318	42.3518	349	2.72842	13.2142	31.304
PMI_019639_1	Scaffold14962	join(24524..24906,26171..26299,27632..27776,28036..28210,28600..33526)	10.307	-1.80202	-0.849618	0.00634544	0.128255	1	1483	11.1034	54.3501	143.716	1158	9.51068	49.6869	118.256	734	5.46051	35.423	80.4424	582	5.84121	30.8112	57.4563	894	6.83258	33.0912	80.1884
PMI_012727_1	Scaffold29292	join(16646..16720,17399..17682,18179..18344,18724..18858,19222..19489,20113..20256,20437..21419)	1.73928	-1.80125	-0.849002	0.0472013	0.468761	1	89	1.8674	9.1408	8.62489	70	1.61115	8.41718	7.14846	52	1.08412	7.03279	5.69892	46	1.29382	6.82463	4.54122	34	0.728218	3.52687	3.04967
PMI_024905_1	Scaffold23426	complement(join(6164..6828,7081..7149,8677..8715,9739..9902,10123..10272,10832..10953,11728..11802,12425..12655,14298..14421,15845..16032))	9.40898	-1.80072	-0.848577	0.0180382	0.260371	1	420	9.91222	48.5195	40.7017	344	8.90574	46.5265	35.1296	124	2.90782	18.8634	13.5897	192	6.0742	32.0402	18.9547	340	8.19096	39.6701	30.4967
PMI_005700_1	Scaffold9079	complement(join(49464..50173,50575..50776,51226..51557,52732..52827,53974..54018,54656..54877,55247..55391,55796..56439,56568..56750,57183..57341,57854..58060,58440..58581,58840..58979,59692..59813,60132..60282,60512..60689,60848..60991,61445..61618,61914..62024,62229..62357,62598..62684,63038..63365,64147..64336,64524..64800,64958..65138,65303..65441,70677..70894))	2.67664	-1.8007	-0.848555	0.0135651	0.217837	1	383	2.91978	14.2921	37.1161	291	2.43351	12.7135	29.7172	141	1.06806	6.9286	15.4528	226	2.30954	12.1824	22.3112	199	1.5486	7.50008	17.8495
PMI_025424_1	Scaffold13488	join(123924..124050,125715..125918,127037..127174,127640..127963,128524..128865,131346..131546,132302..132439,133786..134136,135101..135298,136902..137038)	9.28555	-1.7999	-0.847914	0.0397896	0.425848	1	576	11.4982	56.2827	55.8195	323	7.07292	36.9513	32.985	96	1.90415	12.3525	10.5211	360	9.63331	50.8138	35.54	311	6.33725	30.6923	27.8955
PMI_025251_1	Scaffold30796	join(10811..10836,11084..11364,12009..15342)	3.68573	-1.79965	-0.847716	0.0145933	0.228609	1	357	4.22773	20.6944	34.5965	242	3.14373	16.4239	24.7132	124	1.4591	9.46536	13.5897	200	3.17494	16.7472	19.7444	179	2.16385	10.4798	16.0556
PMI_002203_1	Scaffold7872	join(8219..8667,9085..9168,9271..9321,9647..9693,9880..9952,10243..10324,10834..10901,11000..11050,11369..11415,11589..11661,11960..12041,12467..12642,12946..13078,13213..13277,13481..13581,13847..13986,14225..14333,14909..15053,15627..15756,17755..17792,18052..18307,18510..18590,18693..18733,18988..19258,19637..19848,19895..20132,20367..20629,25678..25770,25927..26142,26193..26203,27763..27853,3…	2.74172	-1.79775	-0.846189	0.0136477	0.218817	1	308	2.7309	13.3676	29.8479	283	2.75253	14.3801	28.9002	131	1.15412	7.48692	14.3569	141	1.67587	8.83991	13.9198	229	2.07265	10.0382	20.5404
PMI_014914_1	Scaffold10955	complement(join(4641..5386,5434..5986,7764..8012,9129..9229,10284..10653))	2.86981	-1.79772	-0.846165	0.0365704	0.405883	1	181	3.86547	18.9212	17.5405	80	1.87415	9.79116	8.16967	70	1.48541	9.63602	7.67162	69	1.97533	10.4195	6.81183	78	1.70041	8.23533	6.9963
PMI_001548_1	Scaffold1627	complement(join(81360..82420,82973..83214,83319..83614,83936..84083,84532..84732,85591..85638,86392..86454,86802..86931,87412..87463,88167..88273,89084..89288,90158..90353,91106..91212,91370..91492,92227..92327,92786..92855,93388..93545,94286..95017,95284..95337,95707..95767,96793..96914,97940..98120,99188..99249,99706..99800,101352..101459,104230..104690))	1.79436	-1.79723	-0.845774	0.0154107	0.235886	1	166	1.38071	6.75848	16.0869	242	2.20801	11.5354	24.7132	123	1.01654	6.59441	13.4801	120	1.33796	7.05747	11.8467	98	0.832062	4.0298	8.79022
PMI_001396_1	Scaffold8885	complement(join(60377..60451,66540..67733,68128..69201,69329..69450,69583..69777,70243..70414,70441..70478,70757..70870,71129..71242,71716..71845,72182..72262,73495..73613,74030..74287,74703..74822,75359..75454,79673..79717))	4.27631	-1.79708	-0.845655	0.0100764	0.175839	1	422	4.61005	22.5658	40.8955	329	3.94257	20.5973	33.5978	208	2.25777	14.6464	22.7957	177	2.59199	13.6722	17.4738	245	2.73208	13.2319	21.9756
PMI_027071_1	Scaffold10266	join(1..381,1252..1386,2081..5305)	4.52272	-1.79637	-0.845083	0.0109719	0.187274	1	459	5.29036	25.8959	44.4812	297	3.75508	19.6178	30.3299	186	2.13015	13.8185	20.3846	237	3.66174	19.315	23.3972	209	2.45897	11.9092	18.7465
PMI_023446_1	Scaffold36810	complement(join(10096..14492,16564..16727))	9.13006	-1.79633	-0.845055	0.0166666	0.24754	1	828	7.82763	38.3157	80.2405	1006	10.4325	54.5028	102.734	447	4.19886	27.2385	48.9888	350	4.43542	23.396	34.5528	771	7.44027	36.0344	69.1557
PMI_027784_1	Scaffold4625	join(602..863,1632..2082,2409..2521,3190..3301,4065..4186,4617..7070)	4.21813	-1.79542	-0.844324	0.0209761	0.285815	1	410	5.03086	24.6257	39.7326	253	3.40541	17.791	25.8366	161	1.96295	12.7339	17.6447	234	3.84894	20.3024	23.101	157	1.96649	9.52402	14.0823
PMI_025462_1	Scaffold7653	join(638..1051,1294..1428,1856..2061,4338..4512,4852..5779,6960..7531,8403..8606,8835..8954,10287..11597)	9.07367	-1.79502	-0.844002	0.0441502	0.451741	1	649	6.88405	33.6969	62.8939	968	11.2633	58.8431	98.853	343	3.61508	23.4514	37.591	229	3.25613	17.1754	22.6074	835	9.04108	43.7873	74.8963
PMI_015376_1	Scaffold25010	complement(join(19901..23211,24065..24351,25238..25432,26177..26293,26627..26663))	6.28997	-1.79339	-0.842688	0.0051371	0.110551	1	523	5.7134	27.9667	50.6833	573	6.86654	35.873	58.5152	329	3.57119	23.1667	36.0566	251	3.67564	19.3883	24.7793	341	3.80261	18.4166	30.5864
PMI_016224_1	Scaffold18676	complement(join(8293..9874,10066..10234,10783..10941,11262..11375,11665..11820,12363..12579,12731..12910,13574..13782,13900..14040,15463..15632,16192..16258,16746..18438))	22.2036	-1.79338	-0.842682	0.00762589	0.146324	1	2692	23.8983	116.98	260.879	2106	20.5088	107.145	215.067	1379	12.1641	78.91	151.131	1209	14.3875	75.8912	119.355	1425	12.9134	62.5416	127.817
PMI_015216_1	Scaffold2574	complement(join(25338..27249,27515..27720))	2.28982	-1.79301	-0.84238	0.0444212	0.45278	1	101	2.05615	10.0647	9.7878	113	2.5235	13.1836	11.5397	78	1.5778	10.2354	8.54838	48	1.30991	6.90953	4.73866	52	1.08062	5.23359	4.6642
PMI_007484_1	Scaffold3125	join(51833..51971,54899..55014,55369..55510,56078..56286,56834..56968,57476..57734,58225..58352,58724..58832,59215..59442,59951..60078,60444..63553)	11.6092	-1.7921	-0.841649	0.00518643	0.111108	1	1373	12.588	61.6171	133.056	1057	10.6304	55.5368	107.942	758	6.90523	44.7951	83.0727	655	8.04995	42.4619	64.663	604	5.65271	27.3769	54.1765
PMI_026463_1	Scaffold18722	complement(join(18966..20696,22872..23839,25989..26376,26403..26494))	1.84651	-1.79153	-0.841195	0.0291237	0.354558	1	156	2.11589	10.3571	15.1178	106	1.57712	8.23941	10.8248	76	1.02425	6.64445	8.32919	78	1.41818	7.48061	7.70033	65	0.899948	4.35858	5.83025
PMI_015608_1	Scaffold4444	complement(join(47095..52221,52751..52911,54633..54717))	15.1041	-1.78781	-0.838193	0.00995198	0.174213	1	1702	13.6585	66.8573	164.939	1880	16.5497	86.4613	191.987	775	6.17972	40.0886	84.9358	852	9.16536	48.3455	84.1113	1452	11.8944	57.6066	130.239
PMI_011569_1	Scaffold17459	complement(join(9724..10035,10060..13099,13136..13260,13282..13799,15779..15873,17245..17290,17957..18070,18643..18863,19628..19738,20634..20931,29557..29672,31324..31617,34462..34659,36837..37085,37211..37498,38004..38181,38422..38534,38997..39180,39211..39270))	1.0559	-1.78739	-0.837856	0.0221258	0.29565	1	137	0.900486	4.40781	13.2765	168	1.21131	6.32829	17.1563	104	0.679225	4.40621	11.3978	65	0.572712	3.02094	6.41694	87	0.583727	2.82708	7.80357
PMI_025994_1	Scaffold23465	join(58..285,5045..5058,5769..5842,6109..6252,7675..7780,9494..9581,10359..10473,11313..14504)	4.96196	-1.78716	-0.83767	0.0139832	0.221855	1	497	5.41018	26.4824	48.1637	378	4.51375	23.5813	38.6017	143	1.54673	10.0338	15.672	276	4.02746	21.244	27.2473	332	3.68916	17.8672	29.7791
PMI_015687_1	Scaffold7988	complement(join(30194..31113,31143..31368,32514..32701,33614..33801,34644..34763,34884..35258,35968..36061,36985..37096,39117..39355,40113..40248,40901..40996,41566..41780,41927..42025,43551..43759,44552..44770,45577..45676,46495..46621,46902..47007,47782..47959))	3.27654	-1.78678	-0.837362	0.0315481	0.372316	1	262	2.86216	14.0101	25.3901	308	3.69091	19.2825	31.4532	74	0.803246	5.21075	8.11	183	2.67985	14.1357	18.0662	239	2.66517	12.9078	21.4374
PMI_021096_1	Scaffold16740	join(41089..41361,41749..44228)	13.9143	-1.7858	-0.836573	0.0276961	0.344292	1	659	10.3214	50.5225	63.8629	1019	17.5073	91.4637	104.061	530	8.2481	53.5064	58.0851	276	5.79468	30.5658	27.2473	621	9.92841	48.0848	55.7013
PMI_013745_1	Scaffold41793	complement(join(2534..4529,4641..6290,6933..7146,13131..13168,13972..14266))	38.3601	-1.78406	-0.835165	0.0184957	0.26413	1	3177	32.6702	159.918	307.879	3905	44.05	230.132	398.782	1577	16.1135	104.53	172.831	1634	22.5244	118.812	161.312	2897	30.4101	147.281	259.85
PMI_010346_1	Scaffold14694	join(48160..48178,50835..51013,56277..56323,58344..63838)	4.74252	-1.78298	-0.834293	0.00510275	0.110092	1	712	5.34845	26.1803	68.9991	502	4.13659	21.6109	51.2647	353	2.6348	17.0922	38.6869	325	3.27264	17.2625	32.0847	341	2.61479	12.6638	30.5864
PMI_017595_1	Scaffold37135	join(6118..6190,6217..6361,6483..6713,7472..7834,8452..8536,8666..9089,10327..10388,11348..11432,12098..12245,13260..13397,13831..13984,14313..14427,15583..15821,16371..16609,20722..20768,21441..21589,22189..24460)	2.42791	-1.78239	-0.833811	0.0101665	0.177006	1	304	2.63794	12.9125	29.4603	233	2.21788	11.5869	23.7942	129	1.11226	7.21534	14.1377	160	1.86113	9.81712	15.7955	166	1.47039	7.12134	14.8896
PMI_021147_1	Scaffold2129	complement(join(26974..27168,28951..28992,31787..31843,32695..32937,33989..34192,35389..35657,39535..39591,42427..42621,44132..44312,46208..46307))	4.36692	-1.78138	-0.832998	0.040179	0.428352	1	148	4.13576	20.2443	14.3425	150	4.59807	24.0218	15.3181	39	1.08289	7.02481	4.27419	85	3.18405	16.7952	8.39138	136	3.87942	18.7886	12.1987
PMI_006312_1	Scaffold15667	complement(join(12107..18037,18550..18707,18879..18990,19291..19416,19566..19792,20187..21325))	9.35487	-1.78084	-0.83256	0.0278257	0.345179	1	1402	7.85801	38.4643	135.866	1765	10.8517	56.693	180.243	934	5.20158	33.7433	102.361	446	3.35093	17.6755	44.0301	1336	7.64373	37.0197	119.834
PMI_018962_1	Scaffold13252	join(5409..6118,9048..9291,10791..11107,12087..12201,14864..17575)	3.78153	-1.77812	-0.830349	0.012978	0.211198	1	359	3.77731	18.4896	34.7903	328	3.78575	19.778	33.4956	170	1.7773	11.5296	18.6311	197	2.77857	14.6564	19.4483	217	2.33068	11.2878	19.4641
PMI_004105_1	Scaffold23672	join(8357..8708,9144..9305,9503..9543,10356..10623,10743..10964,11681..11802)	3.86853	-1.77684	-0.829311	0.0405062	0.42934	1	103	3.80563	18.6283	9.98161	97	3.93143	20.5391	9.90572	46	1.68877	10.9553	5.04135	71	3.51653	18.549	7.00927	53	1.99894	9.68116	4.7539
PMI_009571_1	Scaffold10600	12346..14733	3.04852	-1.77663	-0.829146	0.025821	0.327689	1	183	3.30428	16.1742	17.7343	141	2.79277	14.5903	14.399	68	1.22	7.91426	7.45243	122	2.95292	15.5761	12.0441	85	1.56668	7.58765	7.62417
PMI_007630_1	Scaffold6902	complement(join(1096..1518,2114..4611))	1.62626	-1.7742	-0.827167	0.0435231	0.448951	1	126	1.85994	9.10427	12.2105	86	1.39257	7.27524	8.78239	52	0.762704	4.94775	5.69892	46	0.910234	4.80131	4.54122	83	1.25066	6.05716	7.44478
PMI_027492_1	Scaffold20980	join(889..1165,3981..4078,5649..5745,13367..13596,13937..14027,14480..17418)	14.4676	-1.77374	-0.826794	0.00797869	0.150368	1	1108	12.8014	62.662	107.375	1273	16.1338	84.2883	130	795	9.12661	59.2054	87.1277	513	7.94516	41.9091	50.6445	703	8.29102	40.1547	63.0564
PMI_015397_1	Scaffold20426	complement(join(41802..48796,50745..50825))	1.9391	-1.7716	-0.825057	0.0165508	0.24651	1	326	1.98651	9.72379	31.5923	283	1.89169	9.88278	28.9002	153	0.926377	6.00952	16.768	197	1.60918	8.48812	19.4483	169	1.05122	5.09121	15.1587
PMI_001532_1	Scaffold124	join(326911..326920,327846..328053,329209..329435,331127..331347,332821..332894,333888..337960)	10.6187	-1.77129	-0.824802	0.00569933	0.119239	1	1142	10.2308	50.0791	110.67	1120	11.0066	57.502	114.375	559	4.976	32.2799	61.2634	550	6.60501	34.8401	54.2972	834	7.62684	36.9379	74.8066
PMI_021808_1	Scaffold7543	complement(join(41038..41667,41797..41953,42331..42459,43721..43856,48792..49000,49380..49465,50945..51118,52235..52385))	2.23334	-1.77042	-0.824091	0.0398565	0.426288	1	103	2.6562	13.0019	9.98161	64	1.81048	9.45854	6.53573	41	1.05059	6.81528	4.49338	53	1.83217	9.66435	5.23228	48	1.26357	6.11966	4.30542
PMI_020521_1	Scaffold263	join(66719..67441,73656..73774,74525..75484,75603..79395)	145.608	-1.77042	-0.824088	0.0431185	0.446383	1	13134	101.218	495.454	1272.8	22475	189.998	992.614	2295.17	6629	50.7612	329.294	726.503	9239	95.4446	503.452	912.094	15433	121.407	587.994	1384.28
PMI_002774_1	Scaffold3488	join(86392..86579,88569..88679,92514..92566,92833..92874,94626..94687,99832..99936,100072..100117,100398..105313)	12.2421	-1.76999	-0.823743	0.0161057	0.242495	1	1833	14.3103	70.0476	177.634	1188	10.174	53.1523	121.32	662	5.13532	33.3134	72.5516	1191	12.4642	65.7461	117.578	705	5.61835	27.2105	63.2358
PMI_027859_1	Scaffold41122	complement(join(84..1791,1948..1988,3416..3688,4267..4429,5584..5701))	7.80234	-1.7698	-0.82359	0.0137723	0.219976	1	353	6.60908	32.3509	34.2088	438	8.99561	46.996	44.7289	235	4.37178	28.3602	25.7547	154	3.86504	20.3873	15.2032	289	5.5233	26.7502	25.9222
PMI_003490_1	Scaffold6741	complement(join(67758..68086,68107..69151,70588..70713,71470..71953,72713..72923,73882..74187,75654..76039,76674..76828,77567..77645,78215..78353,79644..79834,81111..81243,82194..82276,82986..83120,83551..83737,84492..84669,85741..85869,86869..86967,88654..88783,89465..89543,89907..89938,90523..90680,92943..93037,94349..94464))	5.43001	-1.76975	-0.823544	0.00615145	0.125755	1	609	5.24654	25.6814	59.0175	594	5.61349	29.3267	60.6598	242	2.07155	13.4384	26.5219	370	4.27292	22.5388	36.5272	425	3.73748	18.1012	38.1209
PMI_014933_1	Scaffold253	join(4937..5239,13472..13698,16867..17104,18595..18963,19687..19836,20984..21132,23011..23077,24507..24634,25576..27340,29900..30529)	4.22206	-1.76818	-0.822266	0.0175915	0.256793	1	478	5.11934	25.0588	46.3224	283	3.32478	17.3697	28.9002	158	1.68139	10.9074	17.3159	281	4.03422	21.2797	27.7409	209	2.2849	11.0661	18.7465
PMI_018551_1	Scaffold28861	join(674..835,1299..1390,1619..1698,2375..2493,2941..3059,3519..3717,4522..4639,5243..5391,7183..7341,8756..8839,9617..9769,10875..11041,12174..12228,12741..12979,13165..13258,13468..13576,14649..14791,15390..15533,17442..17524,18742..18818,27063..29784)	8.76403	-1.76518	-0.819815	0.0236669	0.310107	1	771	6.31177	30.8956	74.7167	1249	11.2163	58.5976	127.549	527	4.28678	27.8089	57.7564	403	4.42251	23.3279	39.785	828	6.91929	33.5112	74.2684
PMI_019273_1	Scaffold30519	join(26447..27743,28793..28920,29850..29991,31458..34561)	23.1296	-1.76513	-0.819776	0.0107074	0.18452	1	2259	20.8529	102.073	218.917	2509	25.4063	132.731	256.221	1456	13.3547	86.6338	159.57	1310	16.2102	85.5056	129.326	1283	12.0896	58.5517	115.08
PMI_018528_1	Scaffold16457	complement(join(448..754,3254..3663))	5.65138	-1.76439	-0.819171	0.0394094	0.423797	1	98	5.89341	28.8478	9.49707	82	5.40935	28.2602	8.37391	51	3.04744	19.7691	5.58933	56	4.51435	23.8123	5.52844	47	2.88518	13.9734	4.21572
PMI_023240_1	Scaffold3986	join(100247..102441,102991..103239,103843..103910,104339..104685,106373..107020,108468..108686,108880..109025,109737..109935)	9.49755	-1.7639	-0.818768	0.0159774	0.241521	1	1008	10.6763	52.2595	97.6841	716	8.31883	43.4603	73.1185	403	4.24119	27.5131	44.1666	639	9.07249	47.8556	63.0835	424	4.58415	22.2018	38.0312
PMI_003500_1	Scaffold1143	complement(join(57750..60246,60769..60897,62018..62165,62914..62987,64435..67763))	1.59052	-1.76388	-0.81875	0.0203852	0.280022	1	278	1.94056	9.4989	26.9407	162	1.24047	6.48064	16.5436	97	0.672788	4.36446	10.6307	157	1.46909	7.74917	15.4994	121	0.862188	4.17571	10.8532
PMI_003814_1	Scaffold3753	complement(join(50511..51822,52754..52836,53526..53606,53758..53819,54301..54378,54508..54593,56441..56502,56655..56716,57206..57283,58460..58621,59612..59834,59973..60090,60753..60890,61221..61661,62069..62227,62777..63045))	3.88969	-1.76366	-0.81857	0.0155848	0.237594	1	311	3.92787	19.2266	30.1387	278	3.85151	20.1216	28.3896	184	2.30908	14.9793	20.1654	152	2.5734	13.5742	15.0058	166	2.14012	10.3649	14.8896
PMI_026657_1	Scaffold21325	join(3688..3859,4576..4663,5425..5585,6193..6258,8555..8698,9167..9279,10356..12477)	2.16078	-1.76008	-0.815644	0.0320795	0.375504	1	160	2.40715	11.7828	15.5054	116	1.9144	10.0014	11.846	71	1.06137	6.88522	7.78122	99	1.99658	10.5315	9.7735	65	0.998232	4.83459	5.83025
PMI_000766_1	Scaffold7044	complement(join(29441..31659,32513..32649,35413..35569,35838..35963,38517..38869,42141..42565))	248.894	-1.75901	-0.814768	0.037745	0.41244	1	25482	321.55	1573.96	2469.43	12732	176.239	920.73	1300.2	10946	137.244	890.321	1199.62	9226	156.061	823.193	910.811	12310	158.565	767.955	1104.16
PMI_001411_1	Scaffold13956	join(35214..35343,35765..36303,36840..37075,37399..37474,42155..42247,43420..43526,43949..43997,44600..44693,45605..45764,46138..46225,46399..46467,46642..46722,47060..47101,47308..47354,47879..47974,48112..48202,48598..48731,49488..49615,49769..49872,50030..50168,50508..50569,50745..50810,50926..51026,51127..51254,52953..53052,53998..54033,55113..55160,55966..56158,56566..56644,57125..57204,5753…	4.51442	-1.75807	-0.813993	0.0310193	0.368918	1	1130	6.35248	31.0949	109.507	434	2.67636	13.9822	44.3204	416	2.32371	15.0742	45.5914	439	3.30823	17.4503	43.339	472	2.70858	13.118	42.3366
PMI_003344_1	Scaffold15266	join(6845..7827,8780..8886,9416..9443,9734..9860,10304..10388,10790..10918,11034..11246,11488..13503,13524..13556,13582..13837)	4.36097	-1.75741	-0.813453	0.0121043	0.201511	1	324	3.51277	17.1947	31.3985	438	5.20917	27.2144	44.7289	160	1.72365	11.1815	17.5351	218	3.16831	16.7122	21.5214	287	3.17629	15.3833	25.7428
PMI_020413_1	Scaffold3612	complement(join(38060..41050,42021..42174,42988..43049,43793..43915,45474..45569,46764..46859,47560..47655,47781..47885,51016..51111,51633..51689,52135..52230,52986..53104,56112..56175))	3.31858	-1.75632	-0.812553	0.0277294	0.344481	1	271	2.81228	13.7659	26.2623	336	3.82489	19.9825	34.3126	121	1.24767	8.09376	13.2609	151	2.10055	11.08	14.907	261	2.7648	13.3904	23.4107
PMI_021229_1	Scaffold4695	complement(join(49431..52756,53383..53544,54079..54208,54970..55161,55818..56003,56870..57062,57646..57902,61038..61215,62013..62207,62953..63063,63387..63488,65668..65727,74439..74548,75526..76702))	1.1325	-1.75542	-0.811819	0.0273188	0.341193	1	187	1.26401	6.18721	18.122	135	1.00099	5.22952	13.7863	70	0.470143	3.04987	7.67162	80	0.724877	3.82358	7.89777	129	0.890085	4.31082	11.5708
PMI_009167_1	Scaffold1277	join(98109..98814,100436..101652)	27.0751	-1.75535	-0.811756	0.00701114	0.137682	1	1374	30.8083	150.804	133.153	949	23.342	121.946	96.9127	642	14.3034	92.788	70.3597	744	22.3625	117.958	73.4493	590	13.5041	65.4026	52.9207
PMI_018707_1	Scaffold16121	join(8494..8518,9162..9338,13263..13390,15651..15783,16847..16955,20356..20474,21736..21814,21997..22123,29522..29695,30336..30440,31416..31487,31603..31768,32478..32627,33037..33208,34161..34301,35191..35314,35750..35818,36419..36593,37153..37251,38555..38646,39054..41319)	2.3458	-1.75447	-0.811036	0.0145015	0.227721	1	301	2.76022	13.5111	29.1696	192	1.93138	10.0902	19.6072	131	1.19364	7.74327	14.3569	132	1.62262	8.55903	13.0313	160	1.49772	7.2537	14.3514
PMI_024467_1	Scaffold15277	complement(join(7090..7100,8037..8211,8645..8678,8870..9344,9594..9748))	8.80773	-1.75395	-0.810606	0.0278424	0.345179	1	152	7.71054	37.7425	14.7301	178	9.90493	51.7466	18.1775	72	3.62909	23.5423	7.89081	121	8.22798	43.401	11.9454	92	4.76391	23.0723	8.25205
PMI_013333_1	Scaffold2085	join(8493..8859,16406..16649,25747..25940,31792..31852,35275..35473,36603..36637,37501..37586,41000..41129,42143..42234,42417..42503,44092..44165,46814..46949,48029..48202,49519..49610,50641..50842,51704..51892,53858..53986,55143..60077)	8.58174	-1.75383	-0.810509	0.00599138	0.123563	1	1395	8.09989	39.6484	135.188	1423	9.06359	47.3512	145.318	694	4.00395	25.9741	76.0587	756	5.88428	31.0384	74.634	990	5.86779	28.4186	88.7992
PMI_010714_1	Scaffold7301	complement(join(69044..69576,69711..73311,73699..73966,74366..74487,75152..75260,75783..75918,76597..76755,77259..77517,77836..78004,78535..78779,79099..79228,79488..79613))	2.24896	-1.75375	-0.810442	0.0208981	0.285263	1	351	2.584	12.6485	34.015	237	1.91392	9.99893	24.2026	114	0.8339	5.40961	12.4938	185	1.82567	9.63007	18.2636	211	1.58563	7.67944	18.9259
PMI_014661_1	Scaffold28021	complement(join(4006..5465,5893..6096,7111..7326,7407..7625,8287..8495,9556..9645,10524..10746,11372..11638,11926..12397,12926..13047,13185..13267,13805..13865,14486..14656,15165..15324,16989..17138,17633..17734,18458..18601,19329..19608,22010..22064))	1.08333	-1.75198	-0.808984	0.0306775	0.366287	1	116	1.06692	5.22248	11.2414	109	1.09974	5.74539	11.1312	59	0.539198	3.49784	6.46608	65	0.801406	4.22726	6.41694	70	0.657211	3.18297	6.27873
PMI_012514_1	Scaffold2496	join(38132..41309,41509..41599,42262..44137)	2.52153	-1.75142	-0.808526	0.0172571	0.253551	1	333	2.79074	13.6604	32.2707	245	2.25232	11.7669	25.0196	131	1.09086	7.07655	14.3569	197	2.21313	11.6738	19.4483	170	1.45431	7.04346	15.2483
PMI_015377_1	Scaffold10719	complement(join(24789..26117,27910..28158,29313..29413,30072..31033))	4.16169	-1.74719	-0.805039	0.0301954	0.363082	1	297	4.84895	23.7353	28.7819	194	3.47443	18.1516	19.8114	82	1.33024	8.62942	8.98676	127	2.77947	14.6612	12.5377	224	3.73314	18.0802	20.0919
PMI_019618_1	Scaffold7748	complement(join(2329..6370,6720..6907,7105..7182,7492..7566,7690..7815,8196..8408,8569..8697,8925..9110,9440..9544,9761..9887,10121..10203,10943..11101,11466..11620,11946..12084,13192..13377))	57.0061	-1.74663	-0.80457	0.0291835	0.355002	1	7613	54.7919	268.202	737.767	7501	59.2202	309.386	766.008	3457	24.722	160.375	378.869	3520	33.9602	179.133	347.502	6298	46.2698	224.092	564.906
PMI_021002_1	Scaffold17176	join(72201..72358,75770..75871,77003..77421,77624..77932,78803..78929,81468..81745,86442..86510)	3.8358	-1.74651	-0.804476	0.0371041	0.409263	1	123	3.62759	17.7568	11.9198	125	4.04402	21.1273	12.7651	41	1.20149	7.79422	4.49338	74	2.92557	15.4318	7.30544	103	3.10087	15.018	9.2387
PMI_019503_1	Scaffold17026	complement(join(67160..69214,69331..69741,70159..70281,70727..70897,71502..71635,71925..72051,72808..73037,73341..73437,74594..74735,75077..75201,75959..76188,76495..76591,78294..78517,79204..79339,79692..79927,80788..80902,81535..82031,82220..82368,83022..83706))	4.61805	-1.74641	-0.804392	0.0167614	0.248377	1	741	5.33933	26.1356	71.8095	493	3.89678	20.358	50.3456	205	1.46773	9.52134	22.4669	451	4.35624	22.9783	44.5237	422	3.10395	15.0329	37.8518
PMI_022405_1	Scaffold28238	complement(join(10085..17328,18885..19184,19939..20088,21010..21142,22761..22838))	18.1092	-1.74624	-0.804255	0.0177471	0.257516	1	3732	20.3563	99.6428	361.664	2651	15.862	82.8683	270.722	1745	9.45753	61.3521	191.243	1995	14.5871	76.9439	196.951	1730	9.63249	46.6516	155.174
PMI_005206_1	Scaffold3779	join(130571..130846,135594..135743,142611..142667,143154..143230,145287..147955)	7.25935	-1.74573	-0.80383	0.00892815	0.161361	1	462	6.16927	30.1981	44.7719	570	8.34943	43.6202	58.2089	229	3.03845	19.7108	25.0972	290	5.19107	27.3819	28.6294	385	5.24792	25.4165	34.533
PMI_008015_1	Scaffold12095	join(24002..25130,26173..26438,28428..33018)	1.03585	-1.74565	-0.803765	0.0314572	0.371654	1	111	0.799551	3.91374	10.7569	161	1.27215	6.64614	16.4415	65	0.465223	3.01795	7.12365	78	0.753155	3.97275	7.70033	94	0.691171	3.34745	8.43144
PMI_016211_1	Scaffold17853	complement(join(1..472,902..1023,1737..1875,2539..2651,3013..3427,4193..4402,5188..5282,5561..5650,5961..6667))	3.77035	-1.74556	-0.803691	0.0199598	0.276176	1	252	4.5983	22.5083	24.421	147	2.94241	15.3721	15.0118	102	1.84936	11.997	11.1787	126	3.08201	16.257	12.439	115	2.14204	10.3742	10.3151
PMI_019642_1	Scaffold2274	join(65006..65212,67079..67294,73241..73438)	51.6609	-1.7447	-0.80298	0.00632939	0.128186	1	684	47.4924	232.472	66.2857	733	55.8294	291.671	74.8546	340	23.4569	152.168	37.2622	436	40.5809	214.056	43.0429	454	32.178	155.843	40.7221
PMI_004904_1	Scaffold12954	join(41759..41786,45218..45339,45511..45587,45709..45817,46100..46238,47016..47033,48025..48127,48399..48541,55937..56033,56355..56477,57715..61240)	1.47787	-1.74403	-0.802425	0.0239923	0.312277	1	144	1.3844	6.77651	13.9549	149	1.57135	8.20927	15.216	62	0.592261	3.84207	6.79487	102	1.31451	6.93379	10.0697	90	0.883231	4.27762	8.07265
PMI_016659_1	Scaffold19891	complement(join(10857..13456,14252..14406,15534..15669,16678..16832,17762..17872,18525..18647,19108..19228,20382..20504,21186..21371,22817..22913,24303..24535,25677..25766,26750..26824,27840..28070,28884..28949,29288..29490))	1.99931	-1.74363	-0.802094	0.0190204	0.268503	1	229	2.09863	10.2726	22.1921	189	1.89999	9.92619	19.3008	99	0.901488	5.84806	10.8499	95	1.16705	6.15598	9.37861	171	1.59967	7.74745	15.338
PMI_003492_1	Scaffold6741	complement(join(95179..98951,99500..99778,101184..101305,101871..101949,102867..103013,103164..103272,103873..105845,106141..106507,112404..112523,117442..117481))	30.0722	-1.74318	-0.801723	0.0312478	0.370279	1	4395	27.0373	132.345	425.914	4906	33.1071	172.963	501.005	2439	14.9087	96.7145	267.301	1832	15.1076	79.6897	180.859	3895	24.4594	118.461	349.367
PMI_019196_1	Scaffold1886	complement(join(1..1241,1366..1588,2081..2103))	44.0416	-1.7424	-0.801072	0.0121935	0.202221	1	1231	35.695	174.724	119.295	1647	52.3881	273.693	168.193	598	17.2296	111.77	65.5376	782	30.3964	160.335	77.2007	1166	34.5129	167.151	104.586
PMI_026745_1	Scaffold20005	join(29268..30345,39123..39253)	2.93332	-1.7416	-0.80041	0.0488079	0.477692	1	91	3.24545	15.8862	8.81871	67	2.62119	13.694	6.8421	38	1.34661	8.73561	4.1646	48	2.29478	12.1045	4.73866	51	1.85669	8.99221	4.5745
PMI_019284_1	Scaffold11550	complement(join(39998..40978,41167..46720,47230..47327,48277..48759,49912..50102,50973..51497,52120..52271))	1.99666	-1.74032	-0.799352	0.0181086	0.260837	1	316	1.70658	8.35358	30.6232	386	2.28674	11.9467	39.4186	201	1.0786	6.99699	22.0285	170	1.23071	6.49174	16.7828	240	1.32308	6.40786	21.5271
PMI_014102_1	Scaffold17532	join(121..257,376..474,1245..1428,1653..1839,2505..2635,2766..2984,3554..3759,4735..4816,5129..5459,5733..5991,6205..6304,7092..7262,7527..7607,8271..8453,8631..8753,9215..9373,9704..9791,10717..10776,11623..11664,12298..12525,12705..12770,13604..13648,15922..16149,16327..16395,17202..17320,19479..20460,21058..23838,24913..25010,25447..25546,26796..28449)	1.94415	-1.74022	-0.799272	0.0144749	0.227637	1	404	1.89098	9.25621	39.1512	389	1.99731	10.4346	39.725	155	0.720878	4.67642	16.9872	230	1.44311	7.61214	22.7061	313	1.49549	7.24291	28.0749
PMI_005588_1	Scaffold4448	join(6526..6659,7275..7382,7513..7667,7859..7910,8597..8669,8973..10233)	7.51397	-1.73935	-0.798547	0.0462536	0.463589	1	379	9.16533	44.8636	36.7285	221	5.86261	30.6282	22.5687	225	5.40649	35.0725	24.6588	170	5.51092	29.069	16.7828	109	2.69073	13.0316	9.77688
PMI_022026_1	Scaffold1437	join(20132..20169,21076..21172,22071..22131,23976..24177,25256..25434,25832..25909,26917..27082,27406..27538,28223..28330,29598..29720,30357..30503,31818..31964,32758..32974,34479..34612,35525..37393)	2.16478	-1.73926	-0.79847	0.0432946	0.447201	1	163	1.90004	9.30056	15.7961	190	2.42951	12.6926	19.403	138	1.59838	10.3689	15.1241	65	1.01568	5.3575	6.41694	99	1.178	5.70523	8.87992
PMI_019719_1	Scaffold31484	complement(join(2626..2852,3360..3467,4240..4502,4926..5162,5762..5972,6711..6877,7815..7952,8181..8309,9428..9632,10114..10258,10593..10624,11050..11161,11899..12001))	7.1633	-1.73919	-0.798419	0.0383225	0.416655	1	406	8.42849	41.2568	39.345	259	5.89812	30.8137	26.4493	100	2.06276	13.3813	10.9595	213	5.92748	31.2663	21.0278	275	5.82761	28.224	24.6664
PMI_026182_1	Scaffold17036	join(6994..8521,8882..9006)	22.8266	-1.73812	-0.79753	0.0183405	0.262825	1	1024	26.7108	130.747	99.2347	662	18.9424	98.9614	67.604	387	10.0305	65.069	42.4131	601	21.0149	110.85	59.332	471	12.5413	60.7394	42.2469
PMI_018288_1	Scaffold13048	complement(join(51920..53927,54565..54843,55103..55126))	6.06346	-1.73803	-0.797456	0.044167	0.45176	1	277	5.16821	25.298	26.8438	340	6.95872	36.3546	34.7211	85	1.57581	10.2224	9.31554	212	5.30228	27.9685	20.9291	254	4.83758	23.4291	22.7828
PMI_002351_1	Scaffold17916	join(67..163,503..730,1007..1279,1611..1883,2343..2438,2539..2865,3649..3828,3897..4010,4514..4804,5580..5798,6359..6544,7321..7548,8484..8696,9712..9840,10913..11050,11742..11861,12023..12151,12694..12949,13824..14038,15452..15685,16044..16295,16979..17113,18184..18675,19111..19221,20124..20306,20768..20956,21349..21564,22449..22721,22904..22952,23038..23135,23338..23577,24699..24965,25662..2584…	2.87981	-1.73774	-0.797215	0.0161409	0.242904	1	909	2.17372	10.6402	88.0902	1367	3.58591	18.7339	139.599	405	0.96232	6.24268	44.3858	765	2.45227	12.9352	75.5225	853	2.08221	10.0844	76.5108
PMI_006595_1	Scaffold465	complement(join(33221..35776,36108..36241,36372..36632,37936..38188))	1.95126	-1.73691	-0.796521	0.0346838	0.394003	1	177	2.38199	11.6597	17.1529	103	1.52053	7.94375	10.5184	73	0.976145	6.33237	8.00041	98	1.76791	9.32538	9.67477	70	0.961612	4.65723	6.27873
PMI_022702_1	Scaffold1905	join(175781..176968,177339..177569,178508..178614,180679..181025,186333..187145,190768..190844,192046..193256)	7.61611	-1.73509	-0.795014	0.0123488	0.204349	1	749	8.1267	39.7796	72.5847	597	7.10553	37.1216	60.9661	296	3.19116	20.7014	32.44	511	7.43224	39.2036	50.447	363	4.02044	19.4716	32.5597
PMI_004100_1	Scaffold2374	join(54211..54649,56418..56541,56811..56884,57284..57424,57526..57640,58433..58514,58947..60013)	56.9776	-1.73348	-0.793669	0.0416453	0.437147	1	2628	55.4919	271.629	254.677	2524	58.4634	305.432	257.753	1340	28.1147	182.383	146.857	781	22.1066	116.608	77.102	2446	52.7224	255.343	219.397
PMI_021775_1	Scaffold8591	join(47277..47571,51261..51367,51790..51907,57867..57920,58216..58306,59300..59509,59572..60006,60692..61769,62220..62979,63563..63647,65023..65148,69729..69904,71193..71291,71678..72362,72390..73940)	4.12124	-1.73252	-0.792874	0.00972391	0.170865	1	657	4.826	23.6229	63.6691	424	3.41647	17.8488	43.2992	250	1.82468	11.8369	27.3987	310	3.05246	16.1011	30.6039	385	2.8868	13.9812	34.533
PMI_026426_1	Scaffold34	complement(join(21318..26223,30882..30975,37817..37885))	3.82547	-1.73072	-0.791371	0.0151312	0.233017	1	521	4.43175	21.6931	50.4895	345	3.21919	16.8181	35.2317	203	1.71577	11.1304	22.2477	313	3.56902	18.8259	30.9	236	2.0492	9.92458	21.1683
PMI_006249_1	Scaffold15470	complement(join(38675..38809,41472..41605,42395..42659))	7.9945	-1.72998	-0.790756	0.0402358	0.428717	1	96	7.75158	37.9434	9.30325	93	8.23743	43.035	9.49724	48	3.85109	24.9825	5.26054	64	6.92732	36.5403	6.31822	53	4.36847	21.1571	4.7539
PMI_021336_1	Scaffold9112	complement(join(84303..88561,90839..91197,92416..92574,95114..95770))	4.47049	-1.72855	-0.789566	0.00813969	0.152122	1	620	4.91963	24.0812	60.0835	462	4.02136	21.0089	47.1798	244	1.92378	12.4798	26.7411	316	3.3612	17.7297	31.1962	390	3.15893	15.2992	34.9815
PMI_003527_1	Scaffold6918	join(87396..87605,92440..92632,93176..93311,103309..103513,104631..104763,107930..108064,110094..113635)	1.73511	-1.72855	-0.789565	0.029737	0.359148	1	191	1.80842	8.8521	18.5096	160	1.66179	8.68176	16.3393	68	0.639735	4.15004	7.45243	129	1.63728	8.63634	12.7352	111	1.07281	5.1958	9.95627
PMI_019142_1	Scaffold36189	join(2812..3062,5609..5804,6159..6288,7155..7293,7725..7930,8804..8962,9935..10083,10845..11001,11727..11965,12294..15566)	34.9595	-1.72785	-0.788981	0.0215695	0.290772	1	4108	36.1562	176.982	398.102	3497	33.7628	176.388	357.117	2102	18.3827	119.251	230.368	2469	29.13	153.655	243.745	2026	18.2023	88.1565	181.724
PMI_010891_1	Scaffold4783	complement(join(33431..34739,37496..37626,38770..38984,40172..40231,41938..42112,44178..44698,45633..46243))	1.29964	-1.7274	-0.788599	0.0476013	0.470885	1	101	1.44108	7.05396	9.7878	74	1.15821	6.05087	7.55694	43	0.609619	3.95467	4.71257	53	1.0137	5.34705	5.23228	57	0.830185	4.02071	5.11268
PMI_009197_1	Scaffold10442	join(2929..3012,7843..8820,14689..14911,15360..15579,17885..21066)	27.91	-1.72655	-0.787892	0.0244822	0.316426	1	3039	27.9573	136.849	294.506	2761	27.8626	145.563	281.956	2065	18.876	122.451	226.313	1482	18.2759	96.4021	146.306	1431	13.4381	65.0829	128.355
PMI_004048_1	Scaffold6299	join(13834..13926,17174..17336,18238..18379,20173..20301,22402..22484,23128..23322,23603..23781,24352..24493,25339..25563,26627..26764,29112..29302,30371..30527,31319..31492,33634..33824,34896..35073,36209..37723,37772..38128,38660..38815)	7.80772	-1.72651	-0.787861	0.0125719	0.206602	1	687	6.72009	32.8943	66.5764	829	8.89535	46.4722	84.6582	378	3.67396	23.8334	41.4268	387	5.07453	26.7672	38.2055	575	5.74144	27.8067	51.5753
PMI_018232_1	Scaffold9650	join(15696..15987,16425..16564,17167..17259,17409..17547,18015..18055,18221..18290,18520..18556,18681..18747,19132..21089)	14.1154	-1.72562	-0.787117	0.0138363	0.220561	1	981	14.9097	72.982	95.0676	799	13.321	69.5934	81.5946	500	7.55083	48.9831	54.7973	442	9.00512	47.5003	43.6352	615	9.54136	46.2102	55.1631
PMI_008348_1	Scaffold11448	join(69988..71065,72509..72580,73581..73652,73802..73873,76056..76233,76803..76894,77484..77628,82407..82498,83082..84756)	36.2628	-1.72482	-0.786443	0.0342411	0.390873	1	2637	32.7107	160.117	255.549	2926	39.8148	208.006	298.806	1928	23.7636	154.157	211.298	957	15.9132	83.9393	94.4771	1966	24.8942	120.566	176.343
PMI_000307_1	Scaffold9056	complement(join(180788..181552,182238..182409,182740..182924,183374..183515,184047..184153,184644..184785,185575..185715,186205..186591))	5.56712	-1.72316	-0.78506	0.0233806	0.307796	1	289	6.10541	29.8855	28.0067	217	5.02883	26.2723	22.1602	129	2.70789	17.5664	14.1377	197	5.57892	29.4277	19.4483	113	2.43686	11.8021	10.1357
PMI_023564_1	Scaffold26698	join(272..2147,2836..2951,5107..5220,6181..6245,6892..7049,7201..7369,7865..7890,8553..8676,9456..12580)	4.85064	-1.72232	-0.784352	0.00976822	0.171424	1	644	4.80999	23.5445	62.4093	597	4.89129	25.5537	60.9661	315	2.33772	15.1651	34.5223	300	3.00363	15.8436	29.6167	481	3.66723	17.7609	43.1439
PMI_002500_1	Scaffold13261	complement(join(105092..108369,108654..109145,109492..110178,112973..113143,113349..115683))	9.44007	-1.72008	-0.782477	0.00999369	0.174697	1	1783	11.0412	54.0457	172.789	1154	7.83898	40.9534	117.847	752	4.62707	30.0163	82.4151	897	7.44599	39.2762	88.5538	920	5.81548	28.1653	82.5205
PMI_027508_1	Scaffold6151	complement(join(112964..116986,125272..125460))	1.20821	-1.71923	-0.781763	0.0497265	0.48326	1	145	1.48436	7.26584	14.0518	83	0.932052	4.86934	8.47603	48	0.488244	3.1673	5.26054	82	1.12526	5.93552	8.09522	70	0.731483	3.54268	6.27873
PMI_000222_1	Scaffold1979	complement(join(64228..64441,64632..64709,65008..65082,65207..65332,65678..65890,66019..66147,66375..66560,67217..67343,67592..67674,68357..68515,68953..69107,69431..69569,70670..71052))	30.5786	-1.71717	-0.780031	0.0247651	0.318404	1	1475	30.7689	150.611	142.941	1328	30.3884	158.759	135.616	456	9.45167	61.3141	49.9751	797	22.2866	117.558	78.6816	1277	27.1922	131.696	114.542
PMI_018268_1	Scaffold3847	join(53..87,1108..1196,1868..1992,2765..2878,2993..3067,4281..4342,4987..5128,6703..6867,7340..7431,7708..7781,9449..9617,10271..10410,12123..12275,12763..13494)	4.82576	-1.71637	-0.779359	0.0310627	0.369146	1	326	6.48662	31.7515	31.5923	145	3.16489	16.5344	14.8075	116	2.29342	14.8777	12.713	143	3.8142	20.1192	14.1173	153	3.10761	15.0506	13.7235
PMI_008536_1	Scaffold8721	complement(join(55275..58119,58803..58927,59556..59801,63451..64097))	18.0023	-1.71499	-0.778198	0.0138268	0.220548	1	1600	17.8589	87.4181	155.054	1482	18.1457	94.7991	151.343	920	10.2035	66.191	100.827	1045	15.6357	82.4754	103.165	715	8.14659	39.4552	64.1328
PMI_029938_1	Scaffold17314	complement(join(33079..33110,33353..36474))	8.1311	-1.7136	-0.777032	0.0112484	0.190708	1	629	8.59902	42.0916	60.9557	511	7.66319	40.035	52.1838	234	3.17862	20.6201	25.6451	408	7.47696	39.4395	40.2786	368	5.13547	24.8719	33.0082
PMI_024906_1	Scaffold24472	join(2932..3109,3803..3910,4822..5070,6604..6755,6982..7146,8117..11091)	4.87657	-1.71148	-0.775242	0.0128347	0.209877	1	451	5.08134	24.8728	43.7059	378	4.67179	24.407	38.6017	255	2.85474	18.519	27.9466	240	3.62476	19.1199	23.6933	232	2.66823	12.9227	20.8095
PMI_000276_1	Scaffold7001	284921..285772	63.8681	-1.7111	-0.774923	0.00959292	0.169303	1	1415	71.6105	350.528	137.126	1011	56.1257	293.219	103.244	593	29.8194	193.442	64.9896	660	44.7745	236.177	65.1566	897	46.3391	224.427	80.4575
PMI_007207_1	Scaffold2158	join(23214..23285,27702..27893,29203..29415,30721..30758,31603..31822,32139..32249,33243..33404,33576..33726,33834..34150,35434..35619,36044..36146,37368..37560,38218..38264,43690..44239,44789..47640)	3.76943	-1.70908	-0.773221	0.0181656	0.261466	1	466	3.71612	18.1901	45.1595	437	3.82274	19.9713	44.6268	180	1.42627	9.25235	19.727	344	3.6773	19.397	33.9604	279	2.27113	10.9994	25.0252
PMI_029039_1	Scaffold10005	complement(join(4828..5002,5358..5433,6564..6686,7657..7738))	30.8462	-1.70893	-0.773097	0.0402773	0.428745	1	376	35.5536	174.032	36.4377	252	26.1388	136.558	25.7345	106	9.95922	64.6066	11.617	206	26.1113	137.732	20.3368	251	24.2272	117.336	22.5137
PMI_002061_1	Scaffold4618	join(262671..262713,264706..265496,266029..266217,267741..267949,268480..270459)	49.1644	-1.70864	-0.772846	0.026029	0.32945	1	4442	59.6298	291.883	430.469	2628	38.699	202.176	268.374	1898	25.3166	164.232	208.011	2101	37.8074	199.427	207.415	2209	30.2701	146.603	198.139
PMI_003802_1	Scaffold1020	join(528..820,3340..3675,4318..4441,4708..9546)	13.1142	-1.70777	-0.77211	0.0105071	0.181687	1	1834	14.1414	69.221	177.731	1429	12.0869	63.146	145.931	808	6.19054	40.1587	88.5524	917	9.47827	49.996	90.5282	1171	9.21688	44.6388	105.034
PMI_002245_1	Scaffold5029	complement(join(61610..63071,63131..63242,63697..63766,64112..64282,65678..65743,67308..67503,68005..68123,68786..68900,71382..71455,72025..72191,72836..73216,73689..73814,74549..74734,78272..78775))	11.1019	-1.70073	-0.766151	0.0305149	0.365032	1	872	10.0291	49.0916	84.5045	965	12.1748	63.6052	98.5466	507	5.79398	37.5862	55.5645	345	5.319	28.0567	34.0592	800	9.39223	45.488	71.7569
PMI_020895_1	Scaffold2902	complement(join(8403..8562,8751..10366,10852..10881,11167..11271,11477..11574,11978..12069,12611..12762,30296..30509))	12.5145	-1.70049	-0.765954	0.0214714	0.289706	1	651	11.3782	55.6952	63.0877	712	13.6509	71.3167	72.71	499	8.66594	56.217	54.6877	285	6.67732	35.2216	28.1358	413	7.36844	35.6865	37.0445
PMI_006750_1	Scaffold2151	complement(join(31902..31982,32003..32468,32489..33019,33543..33637,34331..34523,34973..35108,35537..35671,36207..36304,36791..36875,37051..37208,37577..37710,38497..38628,39525..40542,41749..42082))	6.30386	-1.70041	-0.765886	0.0150602	0.232276	1	571	6.84662	33.5137	55.335	438	5.76109	30.0978	44.7289	206	2.45432	15.9215	22.5765	324	5.20777	27.47	31.986	374	4.57769	22.1704	33.5464
PMI_004366_1	Scaffold793	join(2467..2713,4770..4923,5515..5614,6477..6603,7236..7338,7909..8029,9330..9426,11048..11209,11922..12025,13176..13354,15962..16076)	21.4363	-1.70028	-0.765775	0.0312249	0.370279	1	998	28.5168	139.588	96.7151	458	14.3558	74.9992	46.7713	281	7.97813	51.7551	30.7961	481	18.4239	97.1827	47.4854	538	15.6923	76.0003	48.2565
PMI_026733_1	Scaffold26480	join(2..301,721..963,2168..2416,3190..3326,3706..3940,4784..4912,6006..7776)	45.5943	-1.69993	-0.765475	0.0243413	0.314872	1	3132	44.0751	215.744	303.519	3052	47.1136	246.137	311.673	1351	18.8908	122.547	148.062	2299	43.3687	228.762	226.962	1870	26.8625	130.099	167.732
PMI_023627_1	Scaffold4167	join(6335..6669,8428..9575,19399..19576,19753..19998,20366..20407,20579..20914,22372..22416,22987..23049,23316..23585,32494..32584,41921..42144,46322..51312)	5.49864	-1.69954	-0.765141	0.0161632	0.24305	1	1020	5.51895	27.0148	98.8471	923	5.47833	28.6206	94.2575	545	2.93006	19.0077	59.7291	643	4.66373	24.6003	63.4784	529	2.92177	14.1506	47.4493
PMI_002175_1	Scaffold8941	complement(join(58754..59747,60209..60614,61209..61353,61489..61617,61763..61875,62028..62291,64871..65492))	27.8581	-1.69903	-0.764713	0.0146636	0.229536	1	1972	31.8103	155.709	191.104	1351	23.906	124.893	137.965	831	13.3194	86.4048	91.0731	953	20.6073	108.699	94.0822	1174	19.3314	93.625	105.303
PMI_021858_1	Scaffold234	join(5041..5215,6092..6383,7550..7600,8930..9015,10604..10668,11050..11103,11968..12058,12841..12878,15081..15144,15725..15761,16866..17127,17221..17284,17942..18073,18955..19002,20085..21383)	15.1661	-1.69851	-0.764273	0.0337132	0.387886	1	773	12.085	59.155	74.9106	1064	18.2473	95.3296	108.657	482	7.4875	48.5723	52.8246	363	7.60745	40.1278	35.8361	818	13.0543	63.2239	73.3715
PMI_016509_1	Scaffold22891	join(23466..23887,29594..29751,31572..31710,35832..36176,36764..36908,37429..37649,38081..38191,38322..38831,39410..39520,40124..40318,41129..41329,41773..41919,42325..42538,43024..43143,43596..43884,44343..44585,45225..45348,45785..46034,46520..46752,47164..47318,47501..48420,48665..48840,49354..49601,50020..50322,50618..50851)	1.23755	-1.69836	-0.764138	0.048084	0.472355	1	213	1.47798	7.2346	20.6416	131	0.997127	5.20932	13.3778	57	0.392996	2.54941	6.24689	124	1.15339	6.08392	12.2415	128	0.906636	4.39098	11.4811
PMI_001059_1	Scaffold564	join(188070..188220,188394..188900,189106..189231,190176..190815,190845..193092)	3.06497	-1.69824	-0.764038	0.0316957	0.373312	1	318	3.73409	18.2781	30.817	186	2.39585	12.5167	18.9945	125	1.45845	9.46114	13.6993	111	1.74722	9.21623	10.9582	215	2.57709	12.4813	19.2847
PMI_010816_1	Scaffold43803	join(3402..3685,4686..4796,5163..5296,5847..5991,6419..6562,6780..6856,7185..7309,7609..7772,8019..8090,8230..13323)	1.4466	-1.69811	-0.76393	0.0448925	0.455807	1	131	0.889524	4.35415	12.6951	269	2.00368	10.4679	27.4705	140	0.944579	6.1276	15.3432	96	0.873824	4.60925	9.47733	119	0.824836	3.99481	10.6738
PMI_008022_1	Scaffold2862	join(9813..9966,11458..11630,13996..14123,14643..14880,16632..16789,17300..17433,24726..24873,26346..26479,27747..27894,29391..29454)	10.2892	-1.69738	-0.763308	0.0260318	0.32945	1	368	10.7285	52.5153	35.6625	308	9.84992	51.4592	31.4532	141	4.08446	26.4964	15.4528	214	8.3632	44.1142	21.1265	251	7.46964	36.1766	22.5137
PMI_010092_1	Scaffold4480	complement(join(25257..29282,29363..30185,32610..32841,33568..33678,39502..39645,40443..40538,40889..40965,44279..44412,45096..45342))	33.2915	-1.69731	-0.76325	0.0466726	0.465944	1	5177	37.8986	185.511	501.697	3572	28.6844	149.857	364.776	3156	22.9565	148.922	345.881	2635	25.8578	136.395	260.133	1782	13.3164	64.4933	159.839
PMI_000814_1	Scaffold1913	complement(join(61875..65468,66646..66797,67344..67550,67914..68010,69409..69501,69713..69769,70673..70987,73183..73258,75128..75325,83441..83455))	2.3973	-1.69607	-0.7622	0.0366736	0.406349	1	170	1.52583	7.46882	16.4745	332	3.26878	17.0772	33.9041	172	1.53394	9.95088	18.8503	127	1.52801	8.05998	12.5377	147	1.34682	6.52284	13.1853
PMI_005346_1	Scaffold12461	join(205..508,938..1093,1771..1953,3101..3262,4191..4400,4684..4863,5611..5883,6951..7085,7530..7577,8281..8415,8862..9218,10274..10435,11389..11511,12451..12619,13725..13900,15106..15297,15712..15777,16067..16288,16959..17212,18166..18386,19156..19379,20464..20610,21828..21992,23804..24130,24591..24675,25124..25263,25484..25592,26690..26967,27593..27748,28019..28099,29186..29401,31037..31348,323…	6.9846	-1.696	-0.76214	0.0193089	0.270993	1	1921	5.9215	28.9853	186.162	2380	8.0477	42.0438	243.048	995	3.04756	19.7699	109.047	1231	5.08662	26.8309	121.527	1659	5.22018	25.2821	148.806
PMI_006810_1	Scaffold22921	complement(join(38335..42627,43030..43291,43454..43613,44598..44856,45249..45510,46028..46173,50492..52005))	5.06836	-1.69579	-0.76196	0.0202672	0.278905	1	861	5.38352	26.3519	83.4385	693	4.7532	24.8323	70.7697	510	3.16852	20.5546	55.8933	395	3.31075	17.4636	38.9953	465	2.96791	14.374	41.7087
PMI_002730_1	Scaffold2337	complement(join(155027..156903,156938..157128,158145..158203,158716..158818,159586..159706,160696..160826,161873..161949,162194..162271,163080..163152))	142.257	-1.69521	-0.761464	0.0431009	0.446383	1	7294	116.053	568.071	706.853	9652	168.461	880.093	985.67	5447	86.1137	558.63	596.962	3570	76.1422	401.635	352.438	6112	99.2678	480.769	548.223
PMI_008424_1	Scaffold22169	complement(join(36629..40062,40949..41054,41788..41884,41989..42029,43327..43397,44544..44660,45387..45553,46065..46196,46532..46751,47472..47635,53345..53390,56700..56910,57393..57542,57647..57761,57987..58115,59168..59293,60239..60364,60656..60784,61621..61743,61879..62001,62272..62515))	57.3386	-1.69377	-0.760239	0.0320565	0.37538	1	8561	60.8029	297.626	829.637	6915	53.8744	281.457	706.166	4350	30.6982	199.143	476.737	3909	37.2162	196.308	385.905	5546	40.2081	194.734	497.455
PMI_019997_1	Scaffold18837	join(90992..93762,94156..94311)	5.69804	-1.69348	-0.759994	0.044399	0.452779	1	450	6.62903	32.4486	43.609	295	4.76705	24.9046	30.1256	144	2.10777	13.6734	15.7816	349	6.89175	36.3526	34.454	168	2.52628	12.2351	15.069
PMI_024642_1	Scaffold14084	join(6452..6461,8854..12065)	13.7083	-1.69303	-0.759606	0.0204399	0.280563	1	1113	14.8946	72.9081	107.86	853	12.522	65.419	87.1091	456	6.0635	39.3346	49.9751	721	12.9341	68.2249	71.1787	575	7.85483	38.0421	51.5753
PMI_016843_1	Scaffold24775	complement(join(211..887,2182..2235,3441..3610,4441..4567,5671..5861,9709..9834,10515..10598,10980..11189,12680..12774,13542..13686,15611..15801,17360..17699))	5.20489	-1.69209	-0.758807	0.0297596	0.359278	1	233	4.16868	20.4054	22.5798	318	6.24109	32.6055	32.4744	116	2.06217	13.3776	12.713	174	4.1731	22.0123	17.1777	209	3.81701	18.4864	18.7465
PMI_012737_1	Scaffold15007	complement(join(1..2022,2401..2550,3461..3683,4785..4968,6116..6301,7575..7718,9439..9583,11542..11729,13107..13229,14598..14721,15424..15539,17300..17436,17906..18017,18766..18869,20182..21118,22867..22897,23285..23506))	5.21913	-1.69054	-0.75748	0.00930965	0.166015	1	689	5.77086	28.2479	66.7702	508	4.6674	24.384	51.8774	302	2.51335	16.3044	33.0976	387	4.34509	22.9195	38.2055	379	3.24037	15.6936	33.9948
PMI_023216_1	Scaffold2678	join(39573..39665,40618..40781,42069..42242,51182..51344,52196..52337,53272..53400,54428..54510,55144..55338,55621..55799,56369..56510,57325..57549,58619..58756,62868..63040)	7.63978	-1.68975	-0.756812	0.0353896	0.397858	1	395	8.51583	41.6844	38.279	286	6.76373	35.3359	29.2066	126	2.69914	17.5096	13.8089	271	7.83188	41.3116	26.7537	215	4.73154	22.9156	19.2847
PMI_012315_1	Scaffold7978	complement(join(86608..90370,90676..90843,91321..91774))	5.1094	-1.68707	-0.754523	0.0144878	0.227721	1	471	4.63139	22.6703	45.6441	518	5.58741	29.1904	52.8986	300	2.93114	19.0146	32.8784	244	3.21623	16.965	24.0882	342	3.43282	16.6257	30.6761
PMI_020362_1	Scaffold18535	complement(join(16883..21725,22066..22148,23097..23292,24136..24413,26330..26453,26621..26680,27436..27560,28161..28345,28787..28958,31120..31308,33855..33946))	3.3561	-1.68676	-0.754254	0.0193757	0.271085	1	569	3.86548	18.9212	55.1411	382	2.84672	14.8722	39.0102	297	2.0048	13.0054	32.5496	272	2.47701	13.0657	26.8524	273	1.89317	9.16889	24.4871
PMI_005654_1	Scaffold2487	join(91655..91675,99874..99952,101378..101544,102928..111219)	18.0461	-1.68638	-0.753929	0.0229324	0.303832	1	3212	16.1813	79.2061	311.271	3603	19.9109	104.021	367.941	1789	8.95512	58.0929	196.065	1884	12.7229	67.1106	185.993	2473	12.7173	61.5919	221.819
PMI_004929_1	Scaffold8583	31832..32338	126.553	-1.6859	-0.753519	0.00917387	0.164723	1	1538	130.8	640.257	149.046	1311	122.305	638.962	133.88	811	68.5326	444.579	88.8812	847	96.5611	509.341	83.6177	889	77.177	373.78	79.7399
PMI_013339_1	Scaffold11328	join(38900..39296,39859..39952,40842..40975,42334..42449,42978..43064,43382..48684)	6.48609	-1.68563	-0.753285	0.017636	0.257208	1	843	5.92866	29.0203	81.6942	913	7.04352	36.7976	93.2363	525	3.6687	23.7993	57.5372	470	4.43091	23.3722	46.3994	578	4.14945	20.0964	51.8444
PMI_001987_1	Scaffold15071	complement(join(104887..105753,106277..106368,106965..107127,107401..107465,107751..107890,108615..108761,109002..109133,109752..110007,111350..111675))	20.709	-1.68557	-0.753237	0.0342169	0.390873	1	1426	28.1017	137.556	138.192	616	13.3163	69.5687	62.9064	491	9.61431	62.3692	53.811	658	17.3822	91.6878	64.9592	671	13.498	65.3729	60.1861
PMI_007154_1	Scaffold14702	join(58037..58318,59408..59541,60213..60462,61552..61696,62526..62795,63220..63364,64255..64437,65210..65332,66060..66206,66862..67816,68705..68884,69962..70063,70897..70959,71821..73921)	2.12701	-1.6823	-0.750434	0.0348392	0.394692	1	318	2.69913	13.212	30.817	167	1.5549	8.12332	17.0542	108	0.910844	5.90876	11.8362	177	2.01389	10.6229	17.4738	149	1.29097	6.25238	13.3647
PMI_020078_1	Scaffold2159	join(27733..27901,29396..29945,30492..31921)	3.80678	-1.68197	-0.750154	0.0338556	0.388956	1	148	2.96951	14.5355	14.3425	211	4.64404	24.262	21.5475	104	2.07339	13.4503	11.3978	106	2.85099	15.0384	10.4646	113	2.31439	11.2089	10.1357
PMI_025649_1	Scaffold10656	join(2642..2767,5425..5870,6922..7328,13374..13416,23001..23098,23983..24079,33413..33642,33925..34015,35553..37114)	5.92927	-1.68115	-0.749452	0.0383823	0.417081	1	303	4.21445	20.6294	29.3634	501	7.6441	39.9353	51.1625	259	3.5795	23.2206	28.385	152	2.83406	14.9491	15.0058	317	4.50082	21.7982	28.4337
PMI_005898_1	Scaffold26128	complement(join(37736..39450,40393..40484,41080..41270,41822..41957))	4.07637	-1.68104	-0.749357	0.0390944	0.42128	1	149	3.01059	14.7366	14.4394	232	5.14214	26.8642	23.692	92	1.84705	11.982	10.0827	96	2.60018	13.7154	9.47733	160	3.30005	15.9826	14.3514
PMI_002170_1	Scaffold8941	join(7672..8509,12371..13082,13587..14449,14634..14804,14885..15004,15028..15218,15745..16100,16627..16758,17085..21316)	5.74344	-1.6804	-0.748806	0.0331631	0.383755	1	1297	7.34396	35.9481	125.691	667	4.14292	21.6439	68.1146	495	2.78496	18.0664	54.2493	708	5.37391	28.3463	69.8953	545	3.15008	15.2563	48.8844
PMI_024153_1	Scaffold19328	complement(join(41694..41970,44765..47144,47379..47461,52055..55049,55766..55990,56177..56867,57502..57814))	1.30473	-1.68011	-0.748555	0.0287703	0.351664	1	224	1.38691	6.78883	21.7076	180	1.22254	6.38696	18.3818	81	0.498322	3.23268	8.87716	147	1.22007	6.43564	14.5122	137	0.865877	4.19357	12.2884
PMI_018475_1	Scaffold40478	complement(join(4610..6530,7090..7205,8474..8686,9831..9908,10945..11028,11675..11812,12963..13091,14520..14698,15909..16047,16960..17022,18599..18678,19323..19401,20646..20726,21880..21903,22099..22161,22999..23115,24953..25033,26098..26205,28172..28255))	3.24392	-1.67886	-0.747481	0.0237143	0.310199	1	248	2.83116	13.8583	24.0334	292	3.65667	19.1037	29.8193	161	1.82626	11.8472	17.6447	153	2.34138	12.3503	15.1045	172	2.00436	9.70742	15.4277
PMI_027013_1	Scaffold2537	complement(join(55737..57516,58794..58922,59758..59992,60382..60518,62027..62251,63481..63723,64723..64884))	21.6894	-1.67886	-0.747478	0.0143594	0.226172	1	1519	22.4996	110.134	147.205	1285	20.8791	109.079	131.225	656	9.65486	62.6322	71.8941	1040	20.6499	108.924	102.671	827	12.5043	60.56	74.1787
PMI_021439_1	Scaffold4298	complement(join(67502..69348,70488..70633,75287..76637))	7.45689	-1.67664	-0.74557	0.0189851	0.268503	1	482	6.215	30.4219	46.7101	615	8.69879	45.4453	62.8043	335	4.29203	27.8429	36.7142	245	4.23474	22.3374	24.1869	413	5.43598	26.3273	37.0445
PMI_021385_1	Scaffold10542	join(4303..4570,6703..6855,7562..7758,8643..8790,8996..9223)	7.1202	-1.67526	-0.744387	0.0353541	0.397606	1	178	7.72136	37.7955	17.2498	137	6.51905	34.0577	13.9906	91	3.92229	25.4443	9.97311	84	4.88449	25.7648	8.29266	109	4.82652	23.3756	9.77688
PMI_001489_1	Scaffold286	complement(join(174756..178460,178589..179917,180790..181007,181793..181946,183145..183270,183895..184043,184829..184984,185771..185948))	6.16424	-1.67475	-0.743949	0.0210496	0.286175	1	828	5.93546	29.0536	80.2405	813	6.39301	33.3992	83.0242	377	2.68528	17.4197	41.3172	572	5.49651	28.993	56.4691	538	3.93678	19.0664	48.2565
PMI_000918_1	Scaffold103	join(154160..156025,165089..165240,169399..169491,169981..170097,170575..170691,172684..172818,173196..173324,174084..174245,180378..180506,181042..181200,181607..181735,183241..183408,183699..183827,184109..184279,185256..185384,185935..186096,187300..187428,188115..188270,188992..189264,189462..189578,189931..190053,190354..190536,190841..191102,191418..191628,191952..191981,192470..196408)	15.2305	-1.67425	-0.743513	0.0386867	0.418848	1	3322	15.2869	74.8283	321.931	3006	15.174	79.2739	306.975	1491	6.81745	44.2256	163.406	2615	16.1309	85.0874	258.158	1582	7.43124	35.9906	141.899
PMI_008253_1	Scaffold4302	complement(join(59387..61615,62157..62596,64193..64333,64784..64858,66235..66608,67945..68045,69125..69632,70577..70655,71612..71773,71915..72245))	1.97245	-1.67374	-0.743078	0.0379159	0.41368	1	268	2.60263	12.7397	25.9716	126	1.34226	7.01242	12.8672	109	1.05179	6.82306	11.9458	122	1.58819	8.37741	12.0441	121	1.19949	5.80931	10.8532
PMI_005213_1	Scaffold20654	join(64422..64788,65436..67012,67182..67611,67870..68114,68668..68765,69537..69701,70271..70304,70558..70694,72041..72284,72714..72945,73527..73611,73679..73809,74021..74946)	1.64893	-1.67355	-0.742908	0.034151	0.390578	1	162	1.49543	7.32	15.6992	178	1.80244	9.41653	18.1775	79	0.724605	4.7006	8.65797	97	1.2003	6.33133	9.57605	132	1.24382	6.02402	11.8399
PMI_021197_1	Scaffold1087	join(63887..63903,63927..64419,70830..71179,75181..75392,75663..75792,76286..76600,76932..77243,79521..79823,80004..80146,80664..80793,81096..81214,81401..81627)	6.56223	-1.6732	-0.742609	0.0219942	0.294668	1	426	6.67696	32.6832	41.2832	375	6.44749	33.6838	38.2953	168	2.61639	16.9728	18.4119	311	6.53426	34.4669	30.7026	247	3.95185	19.1394	22.155
PMI_020683_1	Scaffold14632	join(10073..10279,10439..10556,11575..11733,11948..12021,12340..12412,12522..12650,13047..13183,13449..13551,13982..15483)	12.8078	-1.67303	-0.742459	0.0170402	0.251337	1	690	11.8911	58.206	66.8671	726	13.7246	71.7018	74.1397	301	5.15422	33.4361	32.988	504	11.6431	61.4153	49.756	485	8.53196	41.3216	43.5026
PMI_013235_1	Scaffold17060	complement(join(23783..27273,29682..29844,30629..30722,33114..33203,34605..34940))	2.91751	-1.67192	-0.741502	0.0232904	0.307161	1	295	3.0474	14.9168	28.5881	246	2.78762	14.5634	25.1217	151	1.54992	10.0545	16.5488	145	2.0079	10.5913	14.3147	193	2.03516	9.85661	17.3114
PMI_027413_1	Scaffold13319	join(2188..2641,4000..4347,4508..8532,11872..12895,17356..17738,17850..21862)	2.12442	-1.67163	-0.741252	0.0382128	0.41561	1	662	2.78562	13.6354	64.1537	317	1.46323	7.6444	32.3723	234	0.97837	6.3468	25.6451	387	2.18294	11.5146	38.2055	254	1.09102	5.28396	22.7828
PMI_005262_1	Scaffold8826	complement(join(120182..123215,124003..124161,124378..124566,125433..125618,125749..126018))	7.90632	-1.6704	-0.740194	0.0158641	0.240046	1	723	8.12257	39.7594	70.0651	624	7.69006	40.1754	63.7234	439	4.90054	31.7904	48.112	379	5.7077	30.107	37.4157	389	4.46107	21.6056	34.8918
PMI_021891_1	Scaffold11849	complement(join(12883..14969,15437..15656,16899..17110,17573..17792,18289..18511,19134..19175,19716..20806))	1.30287	-1.67018	-0.740002	0.0492667	0.480259	1	129	1.3583	6.64878	12.5012	108	1.24744	6.51704	11.0291	72	0.753291	4.88669	7.89081	80	1.12918	5.9562	7.89777	62	0.666396	3.22746	5.56116
PMI_024604_1	Scaffold8611	join(950..1110,2168..2284,3063..3188,3549..3618,4487..4616,5491..5690,5764..6029,6348..6423,6880..6994,7516..7745)	23.056	-1.66943	-0.739354	0.0367282	0.406591	1	774	22.3833	109.564	75.0075	748	23.7287	123.967	76.3864	260	7.47102	48.4654	28.4946	604	23.4146	123.507	59.6282	533	15.7342	76.203	47.8081
PMI_022892_1	Scaffold15998	join(6309..6580,9120..9224,11634..11833,12378..12461,12535..12678,13050..13151,13984..14165,15361..15480,16366..16474,18178..18298,18627..18756,21365..21513,22860..26559)	6.24253	-1.66825	-0.73834	0.0238094	0.311037	1	598	4.75907	23.2953	57.9515	885	7.726	40.3631	90.3769	373	2.94954	19.134	40.8788	434	4.62996	24.4221	42.8454	552	4.4843	21.7181	49.5123
PMI_008257_1	Scaffold2107	complement(join(82016..83235,83973..84110,84300..84392,84702..85307))	6.27423	-1.66806	-0.738173	0.0359816	0.402282	1	252	5.28234	25.8566	24.421	316	7.26613	37.9606	32.2702	201	4.18645	27.158	22.0285	149	4.18677	22.0844	14.7096	160	3.42358	16.5809	14.3514
PMI_001280_1	Scaffold121	join(101507..101604,108892..108954,109317..109380,109694..109765,110179..110234,110982..111902)	308.586	-1.66753	-0.737714	0.047655	0.470957	1	11567	391.482	1916.27	1120.94	6079	225.69	1179.08	620.793	4579	153.987	998.935	501.834	5482	248.712	1311.91	541.195	5839	201.727	976.993	523.736
PMI_024942_1	Scaffold8002	complement(join(3668..7398,8328..8470,9477..9578,10246..10365,12336..12377,12661..12714,13401..13469,14193..14329,15051..15238,15836..15948))	2.51872	-1.66653	-0.736848	0.0246386	0.317451	1	289	2.65187	12.9807	28.0067	237	2.38558	12.463	24.2026	129	1.17617	7.62992	14.1377	175	2.15258	11.3544	17.2764	173	1.62045	7.84808	15.5174
PMI_030356_1	Scaffold13106	38508..40589	3.66596	-1.66588	-0.736287	0.0442604	0.452108	1	184	3.81063	18.6528	17.8312	155	3.52129	18.3963	15.8287	62	1.27584	8.2765	6.79487	113	3.13707	16.5474	11.1556	136	2.8751	13.9245	12.1987
PMI_009353_1	Scaffold9454	join(45203..45767,47901..48019,48452..49934)	20.7058	-1.6647	-0.73526	0.0282434	0.347974	1	1083	21.5491	105.481	104.952	910	19.8624	103.768	92.93	653	12.9104	83.751	71.5653	433	11.5493	60.9203	42.7467	714	14.5022	70.2363	64.0431
PMI_006460_1	Scaffold3205	join(65555..65929,71279..71779,71880..72364,79174..79479,80081..80158,81911..82129,84277..84429,86084..86221,86845..86979,87993..88081,88933..89092,90231..90465,90510..92319)	1.52273	-1.6641	-0.734746	0.0369809	0.408645	1	163	1.50048	7.34474	15.7961	153	1.54499	8.07152	15.6245	78	0.713447	4.62822	8.54838	105	1.29568	6.83448	10.3658	104	0.977262	4.73303	9.3284
PMI_006253_1	Scaffold12474	join(638..960,1476..1682,1904..2089,2462..5831,6717..6991,7358..7548)	7.39138	-1.6629	-0.733702	0.0219322	0.294096	1	739	7.00007	34.2648	71.6157	749	7.78269	40.6593	76.4885	503	4.73424	30.7115	55.1261	374	4.74893	25.0497	36.9221	465	4.49619	21.7758	41.7087
PMI_017519_1	Scaffold7247	join(13184..13413,14243..14483,15819..15880,16076..16301,17390..20098)	33.4713	-1.66259	-0.733432	0.0327123	0.380422	1	2067	25.6993	125.796	200.311	3024	41.2433	215.468	308.813	1316	16.2578	105.466	144.227	1309	21.8166	115.078	129.227	2071	26.2842	127.299	185.761
PMI_024899_1	Scaffold7156	join(16311..17007,17309..17402,18239..18388,21102..21221,22787..22945,23673..23825,26194..26316,28337..28485,28832..28917,31397..32826)	3.48112	-1.65911	-0.730406	0.0381638	0.415383	1	223	3.04187	14.8897	21.6107	262	3.92037	20.4813	26.7557	85	1.15207	7.47361	9.31554	159	2.90736	15.3358	15.6968	207	2.88231	13.9595	18.5671
PMI_012218_1	Scaffold22143	complement(join(9745..12845,14202..14330,16326..16524,17691..17876,19802..20114))	1.29666	-1.65858	-0.729945	0.0492195	0.480259	1	109	1.19651	5.85681	10.5631	116	1.39681	7.29738	11.846	57	0.62171	4.0331	6.24689	76	1.11833	5.89896	7.50289	72	0.80678	3.90736	6.45812
PMI_025858_1	Scaffold34329	complement(join(5237..9938,10813..10980,12320..12461,13768..13942))	1.64541	-1.65856	-0.729929	0.0356289	0.399514	1	171	1.42148	6.95802	16.5714	205	1.86934	9.76603	20.9348	97	0.801198	5.19746	10.6307	97	1.08089	5.70149	9.57605	151	1.28131	6.20559	13.5441
PMI_028521_1	Scaffold9747	join(9529..9975,13571..13715,15949..16068,16715..20284)	16.9627	-1.65702	-0.728588	0.0189495	0.268428	1	1705	17.1687	84.0395	165.23	1517	16.7567	87.5426	154.917	1044	10.4457	67.7626	114.417	902	12.1755	64.2233	89.0474	966	9.92944	48.0898	86.6465
PMI_014928_1	Scaffold11372	complement(join(11452..15487,16257..16343,16872..16943,17207..17233,17817..17870,18452..18505,19158..19256,19527..19598,19895..20002,20356..20418,24071..24133,24903..24965,25302..25406,25651..25695,26961..27095,27389..27463,27712..27747,27997..28032,31447..31473,31733..31786,32246..32290,32528..32554,33065..33196,34432..34473,36590..36634))	2.90475	-1.65616	-0.727842	0.0259928	0.329232	1	316	2.43223	11.9056	30.6232	400	3.37728	17.644	40.8483	206	1.57546	10.2202	22.5765	233	2.40403	12.6808	23.0023	214	1.68138	8.14316	19.195
PMI_020431_1	Scaffold7662	join(619..708,3959..4020,5184..5280,5568..5630,6197..6334,6556..6648,7308..7350,8341..8409,8914..9135,9905..10041,10376..10432,11020..11191,12570..12647,15673..15807,17221..17326,17905..17972,18201..18306,19150..21591)	1.74843	-1.65546	-0.727229	0.0467949	0.466859	1	171	1.76477	8.63841	16.5714	153	1.7321	9.04906	15.6245	70	0.717817	4.65656	7.67162	92	1.27276	6.71355	9.08244	136	1.43273	6.93894	12.1987
PMI_012522_1	Scaffold8220	join(1873..2046,3639..3821,4377..4619,6168..6317,6865..7046,10738..10917,11960..12111,12851..12971,13855..14008,14791..14993,15852..15995,17205..17334,18341..18617,21081..23600,25636..26064)	8.90278	-1.65421	-0.726142	0.0148067	0.230393	1	1218	10.0187	49.0407	118.035	863	7.78689	40.6813	88.1303	531	4.33992	28.1536	58.1947	622	6.85836	36.1765	61.4052	750	6.29736	30.4991	67.2721
PMI_007876_1	Scaffold8129	join(7342..8640,9390..9496,10111..10138,10512..10578,11020..11104,11713..11841,11959..12132,12413..14726)	2.85904	-1.65405	-0.726005	0.0342986	0.391205	1	225	2.30825	11.2987	21.8045	303	3.40984	17.8141	30.9426	132	1.34555	8.72872	14.4665	142	1.95279	10.3006	14.0185	214	2.24104	10.8537	19.195
PMI_013803_1	Scaffold6864	complement(join(59065..59734,61590..63905,64516..64635,65239..65358,65795..65932,66429..66566,67140..67286,68446..68522,69742..69812,73310..73549,73645..73880,75843..76086))	104.626	-1.6522	-0.724387	0.0459773	0.462649	1	8955	85.4822	418.429	867.819	11820	123.771	646.618	1207.07	5734	54.3866	352.812	628.416	5814	74.3963	392.426	573.971	7595	74.0069	358.427	681.242
PMI_000161_1	Scaffold2210	complement(join(61142..65959,66428..66593,67663..67794,69393..69571,69999..70161,70972..71126,73094..73272,73703..73863,75372..75500,75649..75777,76462..76554,77341..77469,78448..78576,78889..79020,79978..80124,80854..80965,81456..81619,82352..82467,85172..85354,85853..85922,86628..86668,86915..87153,88213..88333,89088..89223,89660..89770,92558..92650,93464..93564,93737..93838,95488..95645,97311.…	3.61337	-1.64469	-0.717817	0.0175793	0.256793	1	780	3.81187	18.6588	75.5889	637	3.41486	17.8404	65.051	410	1.99091	12.9153	44.9338	474	3.10519	16.3793	46.7943	410	2.04532	9.90581	36.7754
PMI_010362_1	Scaffold11838	complement(join(37134..40165,40662..40734,41060..41141,41917..42111,42437..42516,43443..43641,44114..44185,44758..44922,45460..45601,45727..45893,53031..53120,53592..55013))	2.34387	-1.64457	-0.717711	0.0470572	0.46851	1	319	2.40509	11.7727	30.9139	276	2.28265	11.9253	28.1854	223	1.67059	10.8373	24.4396	151	1.5261	8.04989	14.907	164	1.26217	6.11289	14.7102
PMI_013259_1	Scaffold8912	join(48465..48577,49022..49146,49675..49907,50070..50373,50508..50618,51067..51215,51465..54732)	5.35404	-1.6444	-0.717558	0.0307076	0.366501	1	643	6.44317	31.5388	62.3124	388	4.26492	22.2813	39.6229	372	3.70387	24.0274	40.7692	251	3.37155	17.7842	24.7793	307	3.14023	15.2086	27.5367
PMI_005415_1	Scaffold2626	complement(join(103812..107736,108264..108361,108743..108966,109569..109960,110754..112202,114368..114445,115644..115903,116522..116693,117268..117453,118179..118443,119531..119691,120271..120699,120998..121202,124244..124471,125228..125473,127078..127187,128914..129104,129839..130064,131746..131844))	4.05807	-1.64439	-0.717555	0.0366634	0.406349	1	1010	4.86911	23.8339	97.878	614	3.24703	16.9636	62.7022	359	1.71968	11.1557	39.3445	575	3.71589	19.6006	56.7653	561	2.76074	13.3707	50.3195
PMI_008156_1	Scaffold4335	join(33839..34652,39432..39488,42598..42687,43591..43635,44566..44673,45651..45728,49312..49389,51505..51567,52295..52372,53026..53139,53812..53865,55068..55130,55450..55548,55967..56020,56929..57037,58147..58251,58704..58879,59477..59605,60104..60282,60962..61150,61887..62049,63260..63438,64087..64281,65058..65226,66177..66265,66629..66797,68030..68125,69386..69493,70049..70260,70957..71110,7123…	8.59535	-1.64418	-0.717372	0.0200329	0.276809	1	1790	8.66915	42.4348	173.467	1604	8.52154	44.5193	163.802	773	3.71987	24.1312	84.7166	1121	7.27773	38.3886	110.668	1249	6.17476	29.9053	112.031
PMI_008918_1	Scaffold3155	complement(join(1..1977,3310..3458,6028..6115,7255..7375,8838..8957,9940..10121,11468..11611,12376..12575,14036..14140,17418..17545))	5.19331	-1.64397	-0.717187	0.0363416	0.404967	1	274	3.67591	17.9933	26.553	456	6.71072	35.059	46.5671	157	2.09285	13.5766	17.2064	235	4.22619	22.2923	23.1997	292	3.99882	19.3669	26.1913
PMI_009835_1	Scaffold17857	join(20973..21326,22088..22214,23889..23977,24645..24769,25559..25672,25783..25857,26798..26916,27539..27692,29020..29184,29662..29753,30026..30099,30740..30886,31574..31726,32795..32946)	5.2438	-1.6427	-0.716067	0.0481705	0.472823	1	315	7.00114	34.2701	30.5263	143	3.48646	18.2144	14.6033	119	2.62802	17.0483	13.0418	151	4.49885	23.7306	14.907	148	3.3578	16.2623	13.275
PMI_015749_1	Scaffold439	complement(join(15130..17533,18307..18463,19272..19602))	2.90878	-1.64185	-0.715325	0.0371651	0.409638	1	207	3.08626	15.107	20.0601	167	2.73129	14.2692	17.0542	123	1.82218	11.8207	13.4801	97	1.93865	10.226	9.57605	123	1.87198	9.06628	11.0326
PMI_009824_1	Scaffold12993	join(7893..8136,9546..10087,11466..11531,12460..12511,13002..13069,15973..16127,17419..17559,18182..18311,19273..19361,20937..21043,22332..22489,23389..23636,24374..24474,25677..25774,26372..29429,29457..30903)	1.27918	-1.63992	-0.713629	0.0313504	0.37071	1	208	1.33779	6.5484	20.157	173	1.22057	6.37665	17.6669	101	0.645463	4.1872	11.0691	126	1.08633	5.7302	12.439	124	0.814108	3.94285	11.1223
PMI_014904_1	Scaffold7219	complement(join(69460..75129,75874..76117,77087..78072,78187..78342,79258..79410,86520..86886))	8.25604	-1.63893	-0.712757	0.0323101	0.377223	1	1360	7.74032	37.8883	131.796	1405	8.77176	45.8265	143.48	626	3.54012	22.9652	68.6062	641	4.8904	25.7959	63.2809	1337	7.76758	37.6196	119.924
PMI_016398_1	Scaffold6205	join(61105..61109,61203..61297,61914..61975,63311..63401,65618..65814,66247..66371,68434..68637,69745..69892,71879..75748)	2.46593	-1.63648	-0.710594	0.0357264	0.400312	1	326	2.93027	14.3435	31.5923	203	2.0016	10.457	20.7305	134	1.19679	7.76374	14.6857	166	2.00016	10.5505	16.3879	188	1.72497	8.35431	16.8629
PMI_024090_1	Scaffold7729	join(2900..2968,4308..6099)	7.09834	-1.63622	-0.71037	0.0459408	0.462649	1	265	6.13988	30.0542	25.6809	317	8.05681	42.0914	32.3723	207	4.7655	30.9143	22.6861	144	4.47242	23.5912	14.216	183	4.32812	20.9617	16.4144
PMI_011327_1	Scaffold8405	join(41256..41660,44481..45166)	5.96116	-1.63555	-0.709777	0.0465636	0.465195	1	181	7.15342	35.0155	17.5405	110	4.7689	24.9143	11.2333	88	3.45575	22.4178	9.64433	86	4.55617	24.0329	8.49011	93	3.75191	18.1711	8.34174
PMI_018042_1	Scaffold1257	complement(join(44156..47776,49170..49318,50651..50904,51973..52100,53005..53227,54674..54749,55812..55901))	9.88037	-1.6341	-0.708501	0.0240021	0.312277	1	858	8.14696	39.8788	83.1478	1115	11.6138	60.6742	113.865	584	5.50992	35.7435	64.0033	570	7.25521	38.2698	56.2716	675	6.54254	31.6865	60.5449
PMI_007138_1	Scaffold28564	complement(join(35877..38754,39089..39258,39977..40143,40953..41072,42206..42373,42735..42819,43278..43373,45374..45462,46884..46974,49930..50175))	6.34055	-1.63388	-0.708299	0.0172011	0.252973	1	544	5.70712	27.9359	52.7184	606	6.97399	36.4344	61.8852	347	3.61719	23.4652	38.0293	294	4.13459	21.8091	29.0243	425	4.55136	22.0429	38.1209
PMI_006028_1	Scaffold5264	complement(join(95167..95741,96087..96213,97381..97503,97776..97958,98265..98366))	8.26775	-1.63312	-0.707633	0.0303023	0.363664	1	237	9.20631	45.0642	22.9674	172	7.32918	38.2901	17.5648	127	4.90191	31.7992	13.9185	114	5.9362	31.3123	11.2543	136	5.39275	26.1179	12.1987
PMI_028547_1	Scaffold19441	join(19973..20880,23352..24011,28051..29784,30702..31699)	13.4283	-1.63243	-0.707025	0.0164292	0.245662	1	1272	12.7549	62.4345	123.268	1282	14.1016	73.6716	130.919	779	7.76163	50.3506	85.3742	769	10.3368	54.5244	75.9174	811	8.30131	40.2045	72.7436
PMI_011856_1	Scaffold16801	complement(join(33479..37666,38302..38406,39264..39534,40100..40196,41084..41396,42243..42527,43675..43853,44534..44656,45657..45746,45844..45979,46849..46938,48007..48077,48826..48912,49898..49987,52061..52129,55257..55304,55686..55764))	2.94541	-1.63237	-0.706965	0.0276057	0.343788	1	495	3.3766	16.5282	47.9699	336	2.51422	13.1351	34.3126	227	1.53859	9.98105	24.878	303	2.77066	14.6147	29.9128	233	1.62242	7.85765	20.8992
PMI_001225_1	Scaffold2079	join(54999..55072,57278..57368,57519..57629,58764..58835,59723..59893,60726..68003)	11.9151	-1.63196	-0.706608	0.0406576	0.430495	1	1705	9.42881	46.1533	165.23	2374	14.4014	75.2374	242.435	1358	7.46202	48.407	148.829	926	6.86452	36.209	91.4167	1499	8.46191	40.9823	134.455
PMI_009765_1	Scaffold5211	join(65864..65878,66095..66142,67694..67741,69880..69975,70990..71121,72456..72641)	17.5107	-1.63193	-0.706575	0.0459635	0.462649	1	252	20.6967	101.309	24.421	159	14.3248	74.8374	16.2372	93	7.58941	49.2334	10.1923	169	18.606	98.1432	16.684	117	9.80891	47.5061	10.4945
PMI_013648_1	Scaffold16236	join(7..340,952..1121,2971..3158,3719..3855,4250..4422,5476..5680,7353..7411,10050..10188,12085..12172,13685..13832,20738..20882,22728..22815,25198..27936)	10.1608	-1.63108	-0.705824	0.0183518	0.262825	1	1166	10.8987	53.3484	112.996	919	9.42285	49.2281	93.8491	604	5.60967	36.3906	66.1951	706	8.84602	46.661	69.6979	608	5.80116	28.0959	54.5353
PMI_023611_1	Scaffold21146	join(3843..4109,8364..8470,9521..9605,16395..16448,16755..16845,17848..18684,20309..20642,21329..21971,22693..22777,24122..24247,27830..28005,30314..32546)	1.84105	-1.63003	-0.704901	0.0389834	0.42068	1	258	2.20811	10.8086	25.0025	157	1.47398	7.70056	16.033	111	0.94395	6.12351	12.165	109	1.25053	6.59631	10.7607	165	1.44152	6.98149	14.7999
PMI_014808_1	Scaffold6908	complement(join(14183..14362,19888..20258,21187..21896,27605..27848,28190..28601))	3.55666	-1.62996	-0.704834	0.0453132	0.459159	1	155	3.48634	17.0654	15.0209	147	3.62698	18.9485	15.0118	73	1.63149	10.5837	8.00041	113	3.40709	17.9717	11.1556	94	2.15824	10.4527	8.43144
PMI_013595_1	Scaffold6719	complement(join(39844..43102,43231..43387,43764..43892,44664..44930))	2.46565	-1.62748	-0.702643	0.0312677	0.370279	1	244	2.75992	13.5096	23.6458	175	2.17138	11.344	17.8711	108	1.21382	7.87421	11.8362	131	1.9863	10.4773	12.9326	150	1.73194	8.38805	13.4544
PMI_020658_1	Scaffold5703	complement(join(4361..6106,6480..7467,8583..8642,9398..9601,11763..11816,13334..14266,14552..14670,16124..16347,17938..18641))	2.46484	-1.62706	-0.702271	0.0314894	0.37189	1	289	2.47638	12.1217	28.0067	261	2.4533	12.8168	26.6535	151	1.28564	8.34012	16.5488	163	1.87229	9.87598	16.0917	197	1.72314	8.34542	17.6701
PMI_008390_1	Scaffold469	join(2342..2650,8551..8698,9370..9504,12034..15909)	10.8869	-1.62669	-0.70194	0.0294162	0.356265	1	1009	9.73729	47.6633	97.7811	1137	12.0364	62.8822	116.111	761	7.29719	47.3377	83.4015	463	5.98955	31.5937	45.7084	760	7.48678	36.2596	68.1691
PMI_003587_1	Scaffold2874	complement(join(48377..50242,51678..51762,54610..54864))	5.37609	-1.62528	-0.700684	0.0413705	0.435465	1	334	6.52831	31.9556	32.3676	197	4.22387	22.0669	20.1178	148	2.87435	18.6463	16.22	166	4.3494	22.9422	16.3879	177	3.53152	17.1037	15.8762
PMI_000085_1	Scaffold7883	complement(join(72376..72942,73063..73320,73538..73710,73833..74040,74261..74434,74596..74637,74825..74878,75069..75252,75386..75510,75733..75854,76123..76243,76403..76495,77173..77248,77444..77528,78527..78809))	11.8126	-1.62494	-0.700388	0.033464	0.386355	1	869	14.6081	71.5053	84.2138	489	9.0172	47.1088	49.9371	290	4.8439	31.4229	31.7824	442	9.96005	52.5373	43.6352	539	9.24902	44.7944	48.3462
PMI_001146_1	Scaffold2392	complement(join(90846..94100,95408..95492,96085..96270,96867..96957,97436..97729,98363..98469,98980..99087,99359..99436,99711..99886,100813..101002,102182..102267,102852..102960,104066..104154,111619..111678,112360..112600))	3.81546	-1.62471	-0.700178	0.0341291	0.390474	1	558	4.6673	22.8461	54.0752	323	2.96363	15.483	32.985	230	1.91154	12.4004	25.2068	323	3.6216	19.1032	31.8873	260	2.21993	10.7515	23.321
PMI_006809_1	Scaffold22921	join(27140..27585,28715..28844,29088..29153,29503..29593,29849..30050,30161..30339,30512..30667,30967..31160,31695..31882,32357..32529,33035..33221,33530..33621,34311..34431,34874..35046,35525..35711,36020..36111,36806..37035,37468..37593,37904..38001,38337..42481,44712..44833)	4.73175	-1.62345	-0.699061	0.0287618	0.351664	1	903	5.263	25.762	87.5087	657	4.2005	21.9448	67.0934	417	2.41494	15.666	45.701	545	4.25803	22.4603	53.8036	484	2.87956	13.9461	43.4129
PMI_015851_1	Scaffold2241	complement(join(104203..106557,106596..107264,107300..108541,109100..109180,110355..110507,111137..111347,113523..113598,114658..114861,115498..115556,117276..117415,126792..126996,127590..128625))	7.39788	-1.62316	-0.698802	0.0194179	0.271156	1	1112	7.45566	36.4949	107.763	998	7.3401	38.3471	101.917	494	3.29104	21.3493	54.1397	641	5.76111	30.3887	63.2809	848	5.80379	28.1086	76.0623
PMI_025179_1	Scaffold5928	complement(join(72528..73748,75005..76343,84966..85788))	7.96499	-1.6228	-0.698486	0.0200602	0.276883	1	618	7.87674	38.556	59.8897	576	8.05324	42.0728	58.8216	293	3.71065	24.0714	32.1112	444	7.58591	40.0142	43.8326	376	4.89193	23.6924	33.7258
PMI_001373_1	Scaffold3980	complement(join(7246..13161,14782..14865,15043..15192,17799..17878,19212..19308,20791..21077,21723..21765))	4.45846	-1.62157	-0.69739	0.0328212	0.38125	1	577	3.73729	18.2938	55.9164	729	5.17964	27.0601	74.4461	273	1.75699	11.3978	29.9193	378	3.28201	17.312	37.317	593	3.92076	18.9888	53.1898
[truncated: 1,922 more rows]

## Sheet: GO term
PMID	Name		GO_Terms
[truncated: 276 more rows]

## Sheet: GO term genesDOWN
PMID	Name	GO_Terms
1176	CskaI	actin cytoskeleton [GO:0015629]; cytoplasm [GO:0005737]; ATP binding [GO:0005524]
[truncated: 161 more rows]
[truncated: 5,000 more columns]
