# Supplementary material for: Molecular mechanisms of tubulogenesis revealed in the sea star hydro-vascular organ
Source: Nat Commun. 2023 May 9;14:2402. doi: 10.1038/s41467-023-37947-2 (PMC10170166; doi:10.1038/s41467-023-37947-2)
Supplement: Supplementary file 19 — Source Data [file 41467_2023_37947_MOESM19_ESM.xlsx]

## Sheet: Figure 2e
hours	y	y	y	y	y	y	y	y	y	y	y	y	y	y	y	y	y	y	y	y	y	y	y	y	y	y	y	y	y	cell 9
	207	281	231	364	305	305	340	282	160	167	192	205	216	238	271	268	132	137	146	134	227	207	190	230	193	134	138	144	132	268
	201	281	231	366	310	310	344	282	160	171	192	208	216	237	271	268	134	139	147	134	232	216	198	234	196	134	137	147	128	268
	200	281	232	364	310	310	344	286	162	171	192	207	216	237	272	269	135	139	149	134	238	220	204	239	205	134	140	148	128	269
	200	281	234	366	310	310	345	286	162	172	192	207	220	242	274	273	134	137	149	133	240	226	208	243	211	133	139	150	129	273
	201	284	236	366	309	309	345	284	167	176	198	209	222	245	275	277	131	136	145	133	240	226	210	243	212	133	138	146	126	277
	198	286	236	366	309	309	345	284	173	176	201	212	224	248	276	277	130	138	144	133	243	227	208	248	211	133	138	146	127	277
	198	287	236	366	309	309	346	284	173	178	201	216	227	250	279	282	133	139	157	134	246	227	206	248	210	134	140	155	131	282
	200	286	236	365	310	310	346	284	170	178	201	214	228	251	282	281	132	142	165	133	246	228	206	250	210	133	143	163	132	281
	200	285	236	364	310	310	346	289	170	185	201	214	230	250	281	281	131	142	161	132	248	228	209	258	208	132	141	162	132	281
	200	286	240	364	312	312	352	289	170	184	201	214	230	250	280	281	131	141	160	131	248	226	208	256	208	131	139	161	129	281
	200	286	240	364	312	312	356	290	172	184	201	214	230	256	281	281	134	142	161	133	246	228	209	255	208	133	142	162	130	281
1	201	286	240	364	312	312	358	291	178	184	208	222	230	260	281	283	135	145	163	136	242	226	209	252	208	136	145	163	130	283
	197	288	240	371	320	320	360	294	178	190	210	225	236	262	288	287	136	147	165	136	245	226	208	255	205	136	145	167	133	287
	197	290	244	369	320	320	361	294	182	191	214	223	239	267	293	292	138	148	167	138	248	238	213	255	206	138	146	167	134	292
	197	290	245	369	322	322	361	294	186	198	214	228	244	270	295	292	142	150	170	142	251	237	214	263	208	142	150	168	140	292
	197	290	246	368	324	324	366	296	192	209	218	230	247	276	296	298	145	154	173	144	254	237	217	263	212	144	152	173	146	298
	194	290	247	368	327	327	368	296	198	205	224	236	249	283	300	303	145	157	179	146	257	239	222	264	212	146	157	177	147	303
	193	292	247	372	327	327	371	298	198	214	224	240	248	285	302	303	147	162	183	151	258	242	224	268	219	151	162	182	150	303
	192	298	247	376	332	332	376	300	198	216	227	241	248	285	307	306	153	170	190	155	259	242	224	270	219	155	169	189	155	306
	192	298	247	374	342	342	381	302	200	216	230	242	252	285	307	306	153	171	190	155	261	242	227	272	221	155	169	191	158	306
	195	298	247	374	342	342	382	308	204	216	232	242	252	288	307	310	156	173	195	157	265	244	229	272	221	157	177	195	163	310
	199	299	252	374	340	340	384	308	204	217	239	254	254	290	310	310	158	178	200	158	263	241	229	270	221	158	175	202	166	310
	203	301	255	377	340	340	384	308	209	221	239	254	256	294	312	313	160	180	202	158	263	242	229	270	224	158	180	203	169	313
2	203	304	262	378	343	343	386	308	210	222	241	254	260	294	313	316	162	183	203	162	261	242	229	270	224	162	184	203	170	316
	205	306	261	379	343	343	386	308	215	225	242	254	260	298	316	317	163	186	203	164	261	240	227	270	223	164	186	203	173	317
	210	306	266	379	344	344	389	308	217	226	251	260	269	302	321	321	167	186	206	167	259	240	226	270	223	167	187	207	177	321
	215	308	266	380	349	349	390	316	218	228	250	262	272	306	325	323	164	189	210	167	258	241	226	269	222	167	190	208	173	323
	214	315	269	380	351	351	392	318	218	228	250	261	270	305	324	324	163	191	210	165	258	240	228	267	222	165	191	209	174	324
	215	316	272	380	354	354	392	318	219	234	249	262	270	308	330	328	166	192	210	168	260	242	228	267	223	168	191	210	176	328
	222	319	274	384	357	357	390	318	220	233	251	266	272	311	330	331	167	195	212	169	261	244	228	270	223	169	195	211	181	331
	217	323	279	387	357	357	389	319	220	233	252	266	270	310	330	331	169	196	212	170	265	245	230	270	224	170	195	212	178	331
	225	323	282	388	357	357	388	323	222	233	254	266	271	309	332	333	170	195	212	171	268	245	231	274	226	171	197	212	179	333
	231	326	282	391	359	359	394	323	222	233	250	266	272	309	334	333	168	193	211	168	267	247	230	270	227	168	193	212	176	333
	234	328	286	397	360	360	394	323	224	231	252	266	275	309	335	334	168	193	212	169	268	247	229	270	226	169	193	212	175	334
	231	330	291	399	361	361	394	324	225	231	252	266	277	312	336	340	170	196	212	169	268	247	229	269	226	169	196	211	175	340
3	237	330	290	397	368	368	394	324	223	235	256	266	279	314	336	341	170	197	213	169	268	247	229	269	226	169	196	214	175	341
	238	330	287	398	368	368	394	324	221	235	254	268	280	315	332	341	171	198	214	172	268	247	228	270	223	172	199	216	176	341
	240	326	290	399	370	370	394	325	221	235	254	264	279	313	331	339	170	194	214	171	267	247	228	270	222	171	196	216	177	339
	246	329	291	398	371	371	394	331	221	235	253	264	280	312	328	339	170	194	214	170	268	247	228	270	223	170	196	214	176	339
	245	329	293	398	372	372	394	331	221	235	253	264	283	312	328	341	167	194	213	169	268	247	228	271	224	169	193	214	176	341
	246	329	298	400	378	378	398	332	221	235	250	264	283	308	326	339	165	187	210	168	270	249	228	274	226	168	191	214	171	339
	247	330	297	398	377	377	398	332	221	233	252	264	283	313	324	337	165	188	210	168	272	251	228	275	228	168	190	213	168	337
	249	330	294	400	380	380	398	337	222	234	250	264	284	313	325	339	165	191	211	164	272	251	235	274	230	164	190	212	168	339
	251	334	292	401	380	380	404	337	222	235	252	264	284	313	326	340	165	188	211	167	275	252	235	274	232	167	191	213	169	340
	251	333	294	400	384	384	404	338	223	235	252	264	286	314	324	337	165	188	214	167	275	253	235	274	232	167	187	213	165	337
	251	333	296	401	385	385	405	342	225	235	252	264	286	316	326	339	164	188	211	165	275	253	235	273	233	165	187	213	163	339
	252	332	297	400	385	385	405	346	225	234	252	264	286	316	326	339	164	189	211	165	275	255	235	275	234	165	187	213	163	339
4	251	336	297	402	389	389	405	346	227	235	254	264	286	316	324	339	163	188	211	165	275	259	236	276	234	165	187	213	163	339
	252	336	300	407	389	389	405	346	228	235	254	266	287	318	328	343	165	188	211	168	275	259	236	277	234	168	188	213	164	343
	253	338	299	407	389	389	405	344	230	238	254	269	290	318	330	346	170	188	211	170	277	257	236	281	237	170	188	216	166	346
	253	338	299	402	389	389	405	343	230	240	254	271	292	320	329	346	170	188	211	170	277	258	236	281	237	170	188	215	166	346
	254	336	302	403	389	389	405	348	235	240	256	270	292	324	330	346	170	188	211	170	278	257	237	280	237	170	188	214	166	346
	254	336	302	410	388	388	405	348	240	240	256	276	292	326	328	349	169	188	211	170	280	258	240	280	237	170	189	212	166	349
	255	338	302	410	388	388	405	350	238	240	259	273	292	327	329	349	169	189	212	172	280	254	238	281	238	172	189	212	166	349
	255	338	300	413	388	388	406	350	238	243	261	274	293	326	326	350	172	189	210	172	280	253	237	281	237	172	189	212	166	350
	256	338	300	413	388	388	408	350	242	243	260	274	294	324	332	351	172	192	211	172	281	253	237	281	237	172	191	212	169	351
	255	338	300	413	394	394	413	350	242	244	260	274	295	330	334	353	172	192	213	173	283	262	237	281	239	173	191	213	172	353
	257	338	303	419	397	397	414	354	242	244	262	276	295	329	334	352	172	194	213	173	283	260	239	283	240	173	193	213	173	352
	259	338	306	416	396	396	416	356	242	246	266	278	304	331	337	354	173	195	213	173	282	261	241	285	242	173	195	215	172	354
5	263	338	306	420	396	396	415	356	242	246	267	280	298	331	338	357	173	195	219	173	282	261	241	285	242	173	198	218	175	357
	263	338	307	416	396	396	414	357	246	246	268	282	302	332	338	357	174	196	221	173	283	261	240	288	242	173	200	220	177	357
	265	340	309	412	396	396	414	358	246	247	275	284	299	332	338	357	174	200	221	177	285	261	239	289	242	177	202	221	177	357
	268	343	310	413	397	397	414	358	246	247	275	284	296	333	340	359	177	200	221	177	288	261	239	290	242	177	200	223	177	359
	266	349	313	414	402	402	414	358	247	247	275	285	297	332	338	361	177	201	224	178	290	262	240	290	242	178	200	223	181	361
	263	350	311	418	404	404	419	358	251	248	274	284	298	332	339	361	180	202	224	182	287	264	242	292	243	182	202	224	182	361
	266	350	312	416	404	404	420	358	255	248	272	285	302	332	339	361	180	203	222	182	287	262	244	292	244	182	202	224	181	361
	266	350	318	419	399	399	420	360	257	248	278	286	300	335	345	366	180	205	223	182	283	261	242	290	244	182	202	224	183	366
	268	352	318	424	399	399	417	360	258	250	280	292	300	338	345	369	182	206	227	182	281	261	242	288	242	182	203	225	185	369
	267	358	319	420	402	402	417	360	260	258	280	293	301	340	345	369	183	207	227	182	282	262	243	287	239	182	209	226	186	369
	269	358	318	422	402	402	417	360	260	257	284	296	301	340	347	370	183	208	228	183	285	265	243	287	239	183	209	230	191	370
	267	356	318	422	405	405	422	360	263	257	285	298	304	338	346	370	183	208	230	184	285	265	244	286	238	184	213	229	190	370
6	267	360	318	423	408	408	422	362	264	257	285	295	306	338	345	372	183	216	233	184	284	263	246	288	239	184	213	233	192	372
	266	360	320	420	406	406	418	362	263	257	286	296	304	338	351	372	185	214	234	185	288	264	245	289	239	185	213	233	192	372
	263	360	321	420	403	403	416	362	268	260	290	300	304	339	354	372	183	216	235	186	288	265	245	289	238	186	216	233	194	372
	264	360	322	422	407	407	421	364	268	266	290	300	304	342	358	373	183	218	237	186	292	266	247	290	238	186	217	236	192	373
	266	360	321	421	408	408	422	370	271	266	292	302	304	346	356	376	185	219	238	187	292	267	248	291	238	187	221	237	194	376
	267	358	321	421	405	405	423	372	270	266	296	306	305	346	358	378	188	222	239	189	291	264	248	291	237	189	222	237	199	378
	269	358	321	420	408	408	423	374	268	266	300	303	308	347	356	382	188	224	242	191	290	267	248	291	237	191	224	238	199	382
	270	358	321	422	408	408	423	376	269	266	300	303	309	349	359	382	192	225	240	195	294	268	248	290	237	195	226	244	204	382
	274	357	321	428	407	407	426	376	268	269	300	303	310	353	358	381	192	226	243	198	299	274	253	290	236	198	226	243	205	381
	276	358	322	430	405	405	426	377	270	270	296	303	310	352	359	381	195	227	243	200	299	273	253	291	236	200	226	243	205	381
	276	359	323	429	411	411	426	377	270	270	297	303	310	352	360	381	195	228	244	199	301	275	255	291	232	199	226	243	206	381
	277	362	325	433	416	416	427	382	272	275	301	310	311	352	362	384	196	231	245	198	301	273	258	291	232	198	234	247	210	384
7	278	363	327	436	411	411	426	381	275	273	303	308	314	353	363	385	200	235	248	200	303	277	255	292	232	200	237	248	213	385
	278	363	326	432	412	412	425	381	276	275	303	308	318	353	363	386	197	237	250	196	306	276	259	295	232	196	237	250	213	386
	278	363	326	437	412	412	425	381	277	275	306	308	318	353	364	389	197	235	248	197	304	279	260	293	232	197	234	251	212	389
	278	363	326	431	410	410	425	381	282	275	306	308	318	353	364	388	200	235	250	197	304	280	261	293	232	197	233	251	216	388
	278	363	326	436	410	410	425	380	280	275	306	308	319	352	366	388	203	236	250	199	303	280	261	293	231	199	236	252	218	388
	278	363	326	434	410	410	425	380	280	280	306	309	319	354	367	389	203	237	250	200	302	280	261	291	231	200	236	253	216	389
	278	363	326	438	405	405	424	374	280	280	306	310	319	354	368	389	205	237	254	199	304	284	264	292	231	199	236	253	215	389
	276	360	326	442	409	409	423	375	281	280	306	310	320	356	368	387	203	237	255	203	307	285	264	292	231	203	236	255	216	387
	273	358	323	440	408	408	423	376	282	282	310	306	324	356	368	389	202	239	255	206	307	283	264	294	231	206	241	256	217	389
	273	357	322	438	406	406	421	376	282	288	310	309	324	356	368	389	203	241	258	205	306	282	266	293	231	205	240	258	220	389
	273	358	323	436	408	408	421	376	282	283	312	310	324	356	370	389	202	240	258	203	305	281	265	293	231	203	240	257	220	389
	274	356	323	432	406	406	421	376	281	283	312	310	324	356	370	389	202	241	256	205	305	283	265	292	231	205	240	257	221	389
8	273	356	323	437	406	406	420	376	281	288	311	310	324	358	372	392	202	246	261	204	305	284	265	292	231	204	243	258	222	392
	272	356	323	438	406	406	422	376	282	288	311	312	324	360	372	391	203	245	261	205	306	286	266	292	230	205	245	263	223	391
	273	355	323	438	406	406	422	376	282	288	315	314	328	362	373	393	204	245	260	205	307	284	271	292	229	205	245	264	223	393
	273	359	317	442	406	406	423	376	284	288	316	318	330	360	374	393	206	246	262	205	307	284	270	292	229	205	245	264	222	393
	273	358	317	435	406	406	423	376	284	288	318	322	330	360	378	397	205	245	261	205	308	284	267	293	229	205	245	264	222	397
	273	357	317	435	405	405	423	376	284	288	318	324	331	360	378	399	205	245	263	205	308	284	267	293	229	205	246	263	222	399
	273	356	319	434	405	405	423	376	290	291	318	325	331	357	377	399	203	247	264	204	308	282	268	293	229	204	245	265	222	399
	272	356	320	438	406	406	423	376	292	291	319	326	331	362	377	400	202	247	268	200	307	281	265	291	229	200	250	267	223	400
	273	356	320	439	406	406	423	376	291	291	319	324	332	357	372	400	201	250	268	198	306	281	266	288	229	198	249	267	225	400
	273	363	320	439	406	406	425	376	294	291	319	322	330	355	372	399	196	249	270	194	307	280	266	288	229	194	249	267	225	399
	274	366	320	440	406	406	424	376	296	290	319	320	329	356	371	397	196	248	270	196	307	281	267	288	228	196	251	267	225	397
	274	366	320	441	408	408	424	376	296	290	319	320	330	355	371	394	197	250	269	198	307	281	266	288	228	198	251	270	224	394
9	274	364	320	441	405	405	424	379	296	288	319	320	329	355	371	395	193	251	269	198	306	281	265	288	228	198	253	269	224	395
	278	362	316	442	408	408	424	379	296	286	320	318	326	355	371	395	199	252	268	197	308	281	267	288	229	197	253	269	224	395
	278	358	316	442	412	412	424	379	296	286	320	318	325	355	371	393	199	252	268	199	306	281	264	284	232	199	253	269	224	393
	278	358	316	444	412	412	424	379	296	286	321	318	320	352	371	393	198	253	268	201	301	277	263	282	230	201	253	269	222	393
	278	358	316	444	408	408	424	379	296	286	321	318	320	352	371	392	197	255	268	203	297	279	263	284	230	203	254	269	222	392
	281	360	316	442	406	406	424	379	296	288	321	318	320	352	371	393	202	251	268	205	297	279	266	284	229	205	254	269	222	393
	281	357	316	442	406	406	422	379	297	288	321	318	320	352	371	393	204	254	268	204	303	280	265	284	229	204	253	269	222	393
	283	357	316	442	404	404	418	370	298	288	321	317	320	350	369	394	207	254	268	204	301	280	266	279	229	204	256	269	222	394
	279	357	317	444	405	405	418	370	298	288	321	317	320	352	369	396	209	259	268	208	301	281	261	278	229	208	259	269	222	396
	278	357	318	436	399	399	418	370	299	288	321	319	322	352	372	397	208	259	270	208	299	281	259	276	229	208	260	269	221	397
	278	356	315	434	402	402	418	370	299	288	321	319	322	352	372	397	204	259	270	203	298	282	258	275	227	203	260	269	221	397
	278	356	316	430	402	402	418	370	299	288	321	319	323	352	374	398	207	261	270	207	296	283	260	271	224	207	260	270	224	398
10	278	356	316	432	402	402	415	372	302	288	321	319	323	353	374	397	207	263	272	207	294	283	261	273	224	207	262	273	224	397
	278	356	315	434	398	398	416	372	303	288	322	319	323	353	373	399	205	263	272	207	296	285	262	272	226	207	262	273	224	399
	278	355	315	430	399	399	416	372	303	288	322	322	323	354	371	397	205	261	275	207	297	288	262	273	226	207	262	274	227	397
	278	354	315	430	399	399	416	372	303	288	322	322	325	354	370	398	204	261	275	203	298	288	261	273	226	203	262	274	226	398
	278	350	314	432	402	402	417	372	303	288	323	322	324	354	370	399	204	261	275	203	298	288	261	272	226	203	262	274	226	399
	270	350	310	428	396	396	417	370	303	288	322	322	324	360	370	400	202	261	273	204	298	288	256	272	226	204	262	274	225	400
	270	349	310	428	400	400	417	370	303	288	322	320	324	354	371	400	202	262	273	203	298	287	259	271	224	203	264	274	226	400
	270	348	308	430	400	400	417	370	303	288	320	321	315	354	370	396	206	262	272	202	296	288	255	271	224	202	263	274	226	396
	270	348	308	431	400	400	417	371	303	288	322	321	319	354	370	394	203	262	272	203	295	289	257	271	223	203	263	274	226	394
	269	348	306	430	402	402	419	373	303	288	322	321	319	354	370	397	201	265	272	203	291	288	256	271	219	203	266	274	226	397
	267	349	307	429	401	401	419	374	303	288	320	321	322	354	370	398	202	266	272	203	294	288	255	273	220	203	265	274	227	398
	265	349	310	426	401	401	419	373	303	288	322	321	322	355	370	400	201	266	271	202	294	288	253	273	220	202	265	272	227	400
11	265	349	308	426	401	401	419	373	304	288	322	321	322	356	370	403	200	265	271	198	294	287	254	272	221	198	265	272	227	403
	265	349	308	426	401	401	419	373	303	288	324	321	323	357	370	399	200	265	271	199	295	286	254	272	221	199	265	272	227	399
	265	349	309	427	412	412	419	373	299	288	324	318	321	355	372	399	199	266	271	199	292	285	254	272	221	199	265	272	227	399
	266	349	309	426	409	409	419	373	298	288	324	318	318	355	372	399	202	267	271	202	293	286	252	272	221	202	265	271	229	399
	266	349	309	426	409	409	419	373	302	288	324	318	317	353	372	397	202	268	271	202	292	283	253	270	223	202	267	271	227	397
	266	349	309	425	409	409	419	373	299	288	324	318	318	356	372	397	202	268	271	202	292	284	253	270	223	202	268	271	227	397
	267	358	312	425	409	409	420	373	298	288	324	316	318	353	371	397	202	268	271	202	290	284	255	272	224	202	268	271	227	397
	272	358	313	428	409	409	423	373	298	286	324	316	318	353	371	398	206	271	271	204	289	283	253	272	224	204	269	271	227	398
	270	355	314	426	409	409	423	373	296	286	323	322	317	353	372	398	209	270	271	207	288	283	251	268	227	207	270	271	227	398
	273	360	324	423	408	408	423	375	295	287	321	322	316	354	370	400	208	270	271	207	288	283	253	266	227	207	270	271	229	400
	274	358	324	422	407	407	424	375	295	288	318	323	316	355	370	403	208	270	271	209	287	283	253	269	227	209	270	271	232	403
	278	360	327	422	407	407	424	375	296	288	318	324	314	356	370	402	208	270	271	208	289	283	253	270	226	208	269	271	233	402
12	278	362	326	419	407	407	424	375	296	288	318	324	316	356	370	402	207	270	269	207	287	279	252	270	226	207	269	269	233	402
	278	364	326	420	407	407	424	375	298	288	318	324	316	358	370	402	208	270	269	207	289	279	246	269	226	207	271	269	234	402
	278	358	324	420	407	407	426	375	296	288	318	324	316	359	370	404	207	273	269	207	284	282	249	269	226	207	272	269	234	404
	277	358	326	422	407	407	426	375	296	288	319	324	317	359	370	404	208	272	269	207	286	280	249	269	225	207	272	269	234	404
	270	358	323	422	407	407	426	375	296	288	319	325	317	359	369	404	207	274	269	206	286	288	251	269	223	206	273	269	234	404
	270	358	325	422	408	408	431	375	298	288	319	325	317	359	368	404	207	274	269	206	283	287	255	268	222	206	274	269	234	404
	270	356	325	426	408	408	431	375	298	288	319	326	317	362	368	404	207	274	269	206	285	286	255	266	222	206	274	269	233	404
	271	361	325	426	408	408	436	375	298	286	319	325	317	362	370	406	208	274	267	206	284	284	257	266	221	206	274	268	233	406
	268	361	325	424	408	408	436	376	298	285	319	325	316	362	372	406	210	274	266	207	281	286	259	266	218	207	274	268	233	406
	268	361	324	423	415	415	436	380	300	285	319	332	316	362	373	405	210	277	269	208	281	285	252	264	215	208	279	269	233	405
	267	357	324	423	415	415	436	380	300	284	319	333	316	364	367	404	210	279	271	208	279	284	253	261	216	208	279	270	234	404
	268	358	321	423	416	416	437	385	300	284	319	333	316	362	371	404	208	279	271	206	279	284	250	261	216	206	280	273	234	404
13	271	360	320	424	416	416	439	385	304	284	319	333	316	362	368	400	208	279	277	206	279	285	252	261	217	206	279	276	234	400
	275	364	322	426	416	416	439	384	302	284	319	334	321	365	376	404	205	279	272	206	279	286	253	263	217	206	279	276	235	404
	275	364	323	425	416	416	439	384	302	285	320	334	321	368	369	404	205	276	272	205	281	286	252	266	218	205	275	275	235	404
	274	366	326	425	416	416	439	383	302	285	320	334	319	366	365	400	205	271	274	205	281	284	250	263	218	205	273	275	235	400
	275	366	326	420	417	417	439	383	302	285	322	334	317	366	370	399	204	272	274	204	281	283	250	263	216	204	273	275	235	399
	277	366	326	423	417	417	439	383	303	285	322	334	317	366	373	401	204	274	274	202	281	286	253	264	216	202	274	273	234	401
	275	366	326	426	417	417	437	383	303	282	322	334	320	365	370	398	204	274	271	203	282	285	253	266	216	203	273	272	234	398
	275	366	326	420	420	420	437	383	303	282	322	334	320	362	368	399	204	273	271	202	283	287	253	266	215	202	274	270	230	399
	275	368	325	419	420	420	437	383	303	282	322	334	318	362	370	401	204	275	270	203	285	285	253	269	215	203	274	269	231	401
	275	371	325	416	420	420	437	384	303	282	322	334	316	360	372	401	205	275	270	208	283	288	255	269	215	208	272	269	232	401
	286	371	325	416	422	422	437	384	304	290	323	334	316	361	372	398	208	275	269	205	285	290	255	274	215	205	273	269	232	398
	288	371	325	416	422	422	437	384	303	290	324	335	317	360	370	399	209	276	269	207	287	290	256	270	215	207	275	269	232	399
14	286	370	323	415	430	430	437	384	302	287	324	335	317	360	367	400	204	276	269	203	287	291	254	271	215	203	276	269	228	400
	286	367	323	416	431	431	437	384	301	286	323	334	316	360	367	400	201	274	269	201	287	292	255	270	216	201	276	269	228	400
	286	370	323	416	431	431	439	391	301	286	323	334	316	360	367	400	202	273	269	202	287	293	254	267	218	202	271	268	228	400
	286	374	324	416	431	431	442	391	301	286	323	334	316	359	366	401	197	272	269	201	284	290	254	267	219	201	272	268	227	401
	286	376	326	416	431	431	442	391	300	286	316	334	316	359	366	401	198	269	270	200	285	292	254	268	218	200	267	269	227	401
	282	373	326	416	431	431	441	391	300	286	316	333	316	355	366	401	198	269	272	198	283	293	254	268	218	198	267	270	227	401
	282	378	323	416	431	431	440	391	300	286	316	332	314	356	366	397	197	269	272	198	286	292	254	265	218	198	262	270	227	397
	282	381	324	416	434	434	440	390	300	288	316	330	314	359	367	396	199	267	272	201	288	294	254	265	218	201	265	270	227	396
	282	382	325	414	438	438	441	390	300	288	316	330	316	357	366	396	200	267	272	204	288	294	254	265	218	204	265	273	224	396
	283	382	325	414	439	439	441	392	299	288	317	330	316	357	365	396	199	267	274	204	288	294	254	266	217	204	265	273	224	396
	283	377	322	414	439	439	442	392	299	288	317	330	316	353	365	396	199	266	274	204	288	293	253	266	217	204	266	273	224	396
	283	378	326	410	438	438	442	392	299	287	316	326	315	353	365	394	201	265	272	204	287	292	253	266	217	204	266	273	220	394
15	284	382	326	410	438	438	442	392	298	287	316	325	314	353	365	393	201	265	272	204	288	292	253	263	217	204	266	272	218	393
	284	377	328	407	438	438	442	392	298	287	316	325	314	350	364	394	199	264	269	202	287	292	250	264	217	202	263	270	217	394
	284	379	328	407	436	436	442	390	299	286	315	325	314	353	364	396	201	263	271	201	290	292	250	263	217	201	263	270	212	396
	284	384	328	407	434	434	442	390	299	286	315	325	312	354	364	392	200	263	273	200	287	291	250	264	217	200	263	274	213	392
	286	380	328	406	434	434	442	390	300	286	315	325	314	354	364	392	200	263	273	199	287	292	251	266	218	199	263	273	213	392
	286	381	330	404	434	434	442	388	306	286	306	326	314	356	364	398	198	267	273	199	289	293	251	267	218	199	265	273	213	398
	286	374	330	402	434	434	442	387	304	290	307	327	318	359	367	392	194	267	275	199	288	295	250	267	218	199	267	275	215	392
	289	379	330	401	434	434	442	386	304	290	306	332	318	359	367	387	187	265	274	185	284	295	250	267	218	185	265	275	215	387
	289	376	330	402	434	434	442	386	304	290	306	332	319	360	369	386	184	264	274	185	290	293	250	266	217	185	264	274	212	386
	289	376	330	402	434	434	440	385	304	292	306	331	318	360	368	387	186	264	274	185	289	293	251	265	216	185	264	272	211	387
	289	375	330	406	434	434	440	385	304	292	306	330	316	356	368	390	189	264	276	186	289	295	249	268	216	186	265	272	211	390
	289	376	330	406	434	434	440	385	304	292	306	328	318	360	368	390	189	264	276	192	290	294	249	266	214	192	267	275	213	390
16	289	373	330	406	434	434	440	385	304	292	307	328	318	360	372	389	192	271	277	192	290	294	249	266	214	192	270	275	215	389
	288	372	332	402	434	434	440	385	305	292	307	330	316	358	372	389	192	273	277	192	291	293	249	266	214	192	274	276	218	389
	288	372	332	404	435	435	440	385	305	292	306	330	311	358	370	389	192	273	277	192	289	295	250	266	214	192	274	276	219	389
	288	374	332	403	435	435	440	382	305	292	306	330	312	356	368	384	192	273	277	192	288	293	251	266	214	192	274	276	219	384
	288	370	332	403	438	438	440	379	305	292	304	330	312	356	368	382	192	273	277	192	289	294	251	266	214	192	274	276	219	382
	288	366	332	403	435	435	440	379	305	292	304	330	318	357	368	382	193	273	277	192	292	294	250	268	214	192	274	276	220	382
	288	366	332	402	434	434	440	378	305	292	304	330	317	358	369	382	193	274	275	192	292	298	250	268	212	192	274	276	220	382
	288	366	332	400	434	434	445	378	306	290	304	330	317	358	369	382	195	274	275	192	290	298	250	267	212	192	274	276	221	382
	288	363	328	400	438	438	445	378	306	290	303	330	317	356	369	377	196	274	275	192	291	300	252	264	212	192	274	276	220	377
	286	363	326	398	436	436	443	378	306	288	303	328	317	356	369	379	194	272	275	195	288	298	252	264	211	195	274	275	218	379
	283	363	326	395	432	432	443	378	306	288	304	328	317	358	369	380	193	272	273	193	287	298	251	264	211	193	274	273	218	380
	280	360	318	396	429	429	443	376	306	288	302	325	317	358	368	380	189	272	273	191	292	297	251	264	211	191	274	272	218	380
17	280	359	317	397	430	430	442	374	306	288	300	325	317	356	368	379	187	272	270	189	294	297	250	261	211	189	272	267	212	379
	278	358	319	397	426	426	442	374	306	288	301	325	316	354	368	379	187	272	269	189	293	299	250	262	209	189	272	266	212	379
	281	358	318	396	428	428	442	374	302	288	301	325	316	355	368	380	186	272	269	187	291	296	252	263	208	187	272	268	212	380
	280	358	316	394	436	436	442	370	302	288	304	325	316	355	368	382	186	273	269	185	291	294	248	263	208	185	272	269	212	382
	280	352	314	394	430	430	442	370	304	288	303	328	316	358	367	382	186	274	269	186	288	296	248	263	207	186	273	270	211	382
	280	355	312	393	432	432	442	370	304	288	303	328	318	357	368	382	185	274	272	187	284	301	248	263	207	187	276	271	213	382
	278	355	310	394	426	426	442	372	307	288	303	328	317	360	368	381	185	275	272	184	286	302	249	263	207	184	276	271	213	381
	276	357	311	394	429	429	442	371	307	288	303	324	318	358	368	381	184	274	276	183	294	302	249	263	207	183	276	275	213	381
	276	355	310	394	426	426	436	369	307	288	304	324	318	358	368	381	186	274	275	184	293	300	249	263	207	184	276	275	213	381
	274	356	312	394	422	422	436	369	307	288	304	325	318	356	370	381	184	274	275	183	297	299	249	264	207	183	276	275	213	381
	277	358	314	394	428	428	436	369	307	288	300	325	318	356	370	379	184	275	275	183	297	300	249	259	208	183	276	275	213	379
	276	359	314	394	420	420	438	366	308	288	302	326	318	353	370	382	183	275	275	184	300	302	249	261	209	184	276	275	213	382
18	276	359	314	396	424	424	438	366	308	287	300	326	318	352	370	383	180	276	275	184	299	304	248	261	209	184	276	278	213	383
	276	359	316	396	428	428	442	366	308	286	300	330	315	352	370	379	181	276	275	184	295	302	248	261	209	184	276	278	213	379
	278	360	319	396	434	434	440	366	308	286	301	330	315	353	370	378	183	276	275	184	295	302	247	261	209	184	276	278	213	378
	278	362	317	394	434	434	436	365	308	286	300	330	315	353	371	379	182	275	275	179	296	303	247	260	209	179	276	277	214	379
	278	364	317	396	428	428	434	365	308	286	300	330	315	353	371	376	182	275	275	180	296	303	247	260	209	180	276	277	211	376
	278	363	316	396	426	426	437	366	308	286	301	331	316	355	371	376	181	275	276	180	296	304	245	260	209	180	276	277	212	376
	277	363	316	394	430	430	436	366	308	286	301	331	316	354	371	373	182	275	280	180	296	305	246	260	209	180	276	277	214	373
	277	362	313	387	430	430	434	362	308	286	301	333	316	356	376	379	179	275	281	176	298	305	244	258	208	176	276	279	214	379
	277	356	311	384	430	430	433	359	308	286	303	332	316	352	367	382	179	275	281	176	300	301	244	258	208	176	274	283	214	382
	277	355	306	384	428	428	431	358	308	286	304	332	316	350	367	381	179	275	281	179	300	302	245	257	208	179	272	283	214	381
	277	349	304	380	428	428	428	358	308	281	301	332	316	350	367	380	181	275	281	182	300	306	245	257	206	182	271	283	214	380
	277	355	306	376	426	426	430	356	308	282	301	326	316	349	367	381	181	272	283	180	300	304	246	258	205	180	271	283	212	381
19	277	355	301	373	423	423	428	355	308	282	304	326	316	348	367	379	181	271	284	180	300	301	250	261	204	180	273	284	212	379
	280	352	304	381	422	422	423	350	308	282	304	328	315	354	367	382	179	271	285	183	300	303	251	260	204	183	273	286	213	382
	278	348	304	377	422	422	423	349	308	282	305	330	316	354	368	382	179	273	285	181	302	302	250	260	204	181	273	284	213	382
	275	352	304	377	420	420	424	350	306	282	305	331	316	352	370	382	179	272	282	179	302	303	250	258	204	179	271	284	215	382
	275	352	304	372	413	413	424	349	306	282	306	330	316	351	368	379	179	271	285	179	303	300	250	257	204	179	271	284	215	379
	273	352	301	372	413	413	424	342	306	282	305	330	314	352	367	379	179	271	285	179	302	302	249	258	204	179	271	284	215	379
	272	351	301	370	410	410	420	334	306	282	304	330	314	354	367	379	179	271	284	179	302	303	249	260	204	179	272	283	215	379
	269	346	300	371	409	409	422	342	304	283	301	329	314	348	368	379	179	271	282	179	302	302	249	260	204	179	273	284	215	379
	265	344	300	370	409	409	426	342	300	283	301	329	314	348	369	376	179	271	282	179	302	302	250	262	205	179	275	283	215	376
	261	344	299	374	409	409	427	346	300	286	302	329	310	346	368	376	179	272	283	178	303	302	250	262	205	178	274	282	215	376
	266	344	298	373	409	409	426	346	299	286	300	329	310	345	368	376	179	272	280	178	303	302	251	262	205	178	270	282	215	376
	266	344	298	371	409	409	427	347	296	286	300	329	310	345	368	377	178	271	280	178	303	302	250	262	205	178	272	282	214	377
20	263	347	300	378	412	412	426	346	296	286	300	330	310	345	368	375	184	271	282	183	303	299	246	262	206	183	272	281	214	375
	263	347	299	376	415	415	425	348	295	286	300	330	310	346	368	375	180	271	282	183	304	299	247	261	218	183	272	281	209	375
	268	345	301	384	418	418	427	348	295	285	300	330	310	346	364	375	182	271	284	183	305	300	249	261	216	183	272	282	209	375
	269	351	301	388	418	418	428	348	294	296	300	330	312	344	364	375	184	270	285	187	306	301	249	261	216	187	272	285	209	375
	272	356	300	386	418	418	428	348	294	296	301	330	313	344	364	376	185	269	283	187	307	300	247	261	213	187	270	283	208	376
	276	350	301	386	418	418	430	348	294	296	302	330	311	344	364	375	185	269	284	185	307	299	247	261	212	185	270	283	208	375
	276	344	298	386	418	418	430	348	298	299	303	330	310	347	364	375	182	269	286	184	306	297	251	261	217	184	269	287	208	375
	280	344	300	388	421	421	428	349	297	300	303	330	310	347	366	378	178	269	286	177	308	299	251	261	211	177	269	287	208	378
	281	346	304	394	422	422	429	349	297	300	304	332	310	348	364	380	177	269	288	177	312	297	249	261	209	177	269	291	208	380
	277	352	302	394	426	426	428	352	297	300	304	330	310	346	360	381	179	269	288	180	312	298	247	261	206	180	269	291	208	381
	277	351	300	393	418	418	427	352	297	300	304	330	312	346	364	383	178	270	284	176	313	296	247	261	201	176	270	286	206	383
	277	347	300	393	418	418	429	352	297	300	302	330	314	346	360	384	174	271	283	175	308	296	247	262	204	175	270	286	203	384
21	277	347	298	394	418	418	434	352	297	299	302	330	321	348	360	384	174	271	283	176	308	296	246	262	203	176	271	286	202	384
	273	347	296	393	418	418	433	352	297	298	302	330	323	348	360	384	177	272	286	179	310	296	249	262	205	179	273	286	202	384
	273	347	296	393	418	418	428	352	298	296	302	331	324	348	357	384	180	272	286	182	309	296	248	262	202	182	273	286	202	384
	268	347	294	393	423	423	430	352	297	295	298	329	316	347	358	384	181	269	286	182	307	293	248	261	207	182	269	286	202	384
	268	344	294	393	423	423	433	352	297	295	298	329	313	348	359	385	181	268	286	181	306	294	246	261	207	181	267	286	202	385
	268	344	294	392	427	427	432	356	292	294	294	323	310	344	358	386	181	267	283	182	304	294	245	261	207	182	267	280	202	386
	266	341	294	390	422	422	429	356	292	290	294	316	310	344	358	382	181	269	282	180	304	296	248	262	206	180	269	282	202	382
	266	339	294	387	420	420	426	356	292	288	296	317	313	344	358	384	181	269	282	180	304	296	248	264	206	180	269	282	196	384
	267	343	295	387	418	418	427	356	292	286	294	317	309	348	358	385	180	269	282	179	302	296	246	263	208	179	269	279	196	385
	268	345	296	387	418	418	426	356	292	283	288	317	306	348	359	385	183	269	282	182	300	296	246	260	207	182	269	281	196	385
	275	343	297	386	418	418	424	356	292	283	294	317	309	347	359	384	183	270	282	185	302	296	246	260	207	185	270	281	196	384
	275	346	297	385	416	416	426	356	292	282	296	317	308	347	358	384	184	271	282	187	303	296	247	260	207	187	270	281	196	384
22	277	348	299	385	418	418	429	356	292	280	295	319	310	347	360	384	184	269	281	185	302	296	241	260	207	185	271	281	195	384
	277	352	300	385	418	418	429	356	290	280	297	319	308	346	360	384	185	269	281	186	299	293	243	259	207	186	271	281	195	384
	276	348	304	385	418	418	430	356	290	278	298	319	312	346	360	384	186	270	281	186	299	293	242	258	207	186	271	281	195	384
	276	350	304	385	429	429	430	356	290	278	299	320	312	346	360	384	181	270	281	181	299	293	242	258	207	181	270	281	196	384
	278	352	304	385	430	430	430	356	290	278	299	325	312	346	360	384	181	268	282	181	300	293	239	257	207	181	270	280	196	384
	281	352	304	385	431	431	430	356	290	278	301	325	312	346	360	385	179	267	281	180	300	293	239	257	208	180	267	279	196	385
	282	353	304	385	431	431	433	356	290	278	304	325	313	347	360	386	177	267	278	176	298	293	239	257	207	176	262	277	196	386
	287	357	304	384	431	431	433	357	290	278	305	325	312	345	362	386	178	263	278	176	298	294	241	257	208	176	262	277	189	386
	286	360	310	387	431	431	433	357	290	278	305	325	312	345	361	386	178	263	278	176	300	296	242	255	202	176	262	273	195	386
	285	362	310	386	431	431	430	359	290	278	304	321	312	346	361	387	178	263	265	176	298	298	242	256	205	176	262	265	197	387
	284	362	313	386	431	431	436	359	290	278	304	324	311	343	362	388	178	263	265	177	296	297	240	254	205	177	264	266	194	388
	284	362	316	386	431	431	436	359	290	278	304	327	310	342	360	388	178	263	262	176	298	296	240	254	201	176	264	262	194	388
23	287	363	320	386	431	431	434	359	290	278	304	327	309	344	360	390	177	264	262	176	299	298	240	254	208	176	263	261	194	390
	287	363	320	378	431	431	432	362	288	278	304	327	312	346	361	391	177	259	258	174	298	298	238	252	205	174	263	257	192	391
	287	362	320	377	436	436	432	362	287	279	305	327	310	350	362	392	177	259	256	177	298	297	238	250	205	177	261	255	192	392
	285	362	318	375	436	436	432	364	286	277	305	326	310	348	362	394	177	258	258	179	294	297	233	250	205	179	260	258	190	394
	283	360	318	378	436	436	438	363	286	277	305	326	312	348	364	391	176	258	260	179	295	297	235	247	204	179	260	261	191	391
	286	360	318	380	436	436	445	363	286	277	305	327	310	348	364	392	179	258	259	179	295	297	234	247	204	179	260	255	195	392
	285	358	314	376	436	436	445	367	286	277	305	327	310	348	364	392	178	258	258	178	297	297	237	249	205	178	260	259	194	392
	285	358	312	376	436	436	445	367	288	277	303	326	309	349	366	393	179	262	261	180	293	297	235	248	202	180	260	264	194	393
	284	356	312	381	436	436	445	367	288	286	303	326	313	352	366	393	179	262	264	180	297	297	234	248	200	180	261	267	197	393
	283	356	311	379	436	436	445	370	288	284	302	326	310	352	369	393	179	262	271	177	295	297	238	248	204	177	263	269	199	393
	284	361	311	381	440	440	445	372	288	284	298	326	310	352	369	393	179	266	272	177	291	296	239	250	206	177	266	270	199	393
	280	357	311	382	445	445	445	373	288	282	298	326	311	352	369	393	178	266	271	177	294	298	239	253	207	177	264	267	197	393
24	280	356	310	384	445	445	445	376	288	282	298	329	312	351	369	394	182	266	270	177	295	295	235	247	202	177	266	269	197	394
	280	354	310	385	445	445	446	376	285	281	298	327	312	351	370	396	182	266	268	180	295	295	233	247	197	180	266	270	197	396
	280	359	310	388	445	445	450	377	285	281	298	327	309	347	369	397	180	266	270	182	295	294	234	247	197	182	263	270	198	397
	284	360	310	388	445	445	451	376	285	281	297	327	311	347	368	398	179	264	271	179	287	294	232	244	192	179	263	270	197	398
	284	360	310	388	445	445	452	376	284	281	297	327	311	349	368	398	181	264	271	180	287	291	229	242	197	180	263	270	197	398
	285	360	310	392	445	445	455	376	283	281	296	328	311	350	368	400	180	265	271	182	286	292	229	237	197	182	263	270	197	400
	281	360	310	389	448	448	458	376	283	284	296	328	312	350	368	400	182	265	273	182	286	289	227	237	195	182	263	275	197	400
	281	357	310	388	448	448	458	377	283	285	302	328	311	351	368	400	183	266	277	184	287	289	230	239	189	184	266	275	195	400
	281	357	310	387	448	448	454	377	282	287	301	330	311	351	368	401	183	267	277	185	288	289	229	240	193	185	266	276	195	401
	283	354	310	387	448	448	454	378	281	287	298	328	311	346	368	399	184	266	277	184	289	290	228	238	191	184	266	276	195	399
	280	353	312	390	448	448	456	384	281	286	297	328	313	350	366	398	182	266	274	187	288	289	229	240	189	187	266	274	193	398
	279	354	312	388	448	448	456	382	281	286	297	328	309	344	365	398	182	266	272	186	287	289	229	238	189	186	266	272	193	398
25	278	356	314	386	450	450	455	382	288	286	297	328	312	352	371	396	182	267	270	186	287	289	227	237	189	186	266	271	195	396
	278	354	314	386	452	452	455	386	288	286	298	329	314	353	374	395	182	270	272	187	287	289	225	236	188	187	270	272	195	395
	278	354	314	384	452	452	458	384	288	288	300	334	312	346	373	395	184	270	275	190	282	285	223	235	186	190	272	274	195	395
	278	354	314	383	452	452	462	388	289	288	300	333	312	344	370	397	190	270	273	192	285	283	224	235	186	192	268	272	195	397
	278	354	314	383	453	453	462	388	293	288	299	333	311	345	368	396	196	270	273	192	285	286	227	236	186	192	268	272	195	396
	278	354	314	383	453	453	459	387	292	288	299	332	308	342	368	396	200	272	273	189	285	285	230	236	186	189	269	272	199	396
	278	354	310	383	452	452	459	387	292	288	299	332	312	340	364	398	197	272	273	189	286	285	231	236	184	189	269	271	199	398
	276	355	310	384	450	450	458	387	291	288	296	327	311	335	366	395	199	271	271	189	286	284	227	238	184	189	270	269	199	395
	276	352	310	384	450	450	462	387	291	288	296	327	309	338	364	393	199	269	271	192	286	283	225	236	184	192	269	269	199	393
	271	353	310	384	450	450	455	385	290	289	296	327	308	334	364	390	193	269	270	194	286	280	224	236	184	194	269	269	199	390
	280	352	310	380	450	450	454	389	290	284	294	327	304	337	362	389	191	269	270	191	286	280	220	235	184	191	269	270	198	389
	274	352	310	380	450	450	453	384	293	284	296	327	311	339	361	391	191	269	269	192	286	281	224	235	184	192	268	269	195	391
26	277	351	313	381	448	448	454	387	292	284	290	326	311	343	362	390	194	269	266	197	286	281	228	232	181	197	267	266	195	390
	277	349	311	381	448	448	454	384	292	284	290	326	311	343	360	391	193	269	266	192	283	283	228	232	180	192	267	266	195	391
	280	347	311	381	448	448	454	387	292	284	290	329	311	346	362	392	194	269	265	192	287	279	229	230	183	192	267	266	195	392
	278	344	311	382	448	448	450	387	292	284	292	330	311	346	360	392	196	269	264	195	283	279	231	230	183	195	268	266	195	392
	281	345	310	382	448	448	456	386	292	284	292	327	311	346	361	393	194	269	267	196	283	282	231	231	183	196	268	266	196	393
	281	346	306	379	448	448	462	383	292	284	292	327	308	347	360	393	197	269	264	197	285	277	231	231	182	197	267	266	198	393
	277	344	304	378	448	448	458	383	292	284	293	324	308	343	360	392	195	269	264	195	282	275	231	231	181	195	268	264	203	392
	277	343	302	378	448	448	460	383	292	282	292	324	308	344	362	392	197	266	264	198	280	276	231	233	179	198	268	262	202	392
	276	342	301	374	447	447	460	383	292	282	292	324	307	346	360	393	198	266	264	198	284	275	232	236	182	198	268	262	202	393
	275	342	300	374	447	447	459	383	293	282	295	324	307	346	362	392	198	268	264	198	284	278	234	236	182	198	270	262	202	392
	275	341	300	373	447	447	461	383	292	282	295	321	307	346	360	394	198	268	265	198	282	278	235	236	183	198	267	261	202	394
	271	341	300	373	447	447	464	385	292	279	292	321	307	342	358	394	198	268	264	199	278	278	235	235	182	199	267	262	202	394
27	270	338	297	373	448	448	460	388	291	278	289	316	307	341	356	390	197	268	262	199	280	280	235	235	182	199	267	262	202	390
	269	338	298	371	448	448	460	385	291	274	290	316	307	341	358	390	193	267	263	199	279	280	235	237	183	199	266	262	204	390
	266	338	295	371	448	448	463	388	289	274	292	315	307	341	356	389	193	266	261	195	277	278	235	236	178	195	265	261	206	389
	266	338	294	372	449	449	463	386	288	274	292	315	309	343	353	389	194	264	262	192	273	277	235	235	178	192	262	263	205	389
	266	340	294	374	450	450	466	386	288	274	292	314	310	343	353	389	192	264	263	191	275	275	234	234	177	191	262	263	204	389
	266	342	294	374	451	451	466	386	288	274	292	314	311	342	353	389	191	264	263	191	279	275	234	234	176	191	262	263	204	389
	266	346	294	376	453	453	466	384	288	274	292	314	304	342	354	389	191	258	263	190	279	275	234	233	177	190	262	263	204	389
	268	350	294	381	452	452	463	384	288	268	290	315	302	340	352	389	191	255	265	189	279	275	234	233	176	189	256	263	202	389
	268	352	299	383	450	450	463	386	287	268	290	315	302	341	352	389	191	258	268	193	275	275	234	233	176	193	256	267	202	389
	268	351	295	383	450	450	463	386	284	268	288	315	302	342	352	383	191	258	268	191	275	275	234	236	173	191	258	267	195	383
	271	350	294	388	450	450	462	386	284	268	284	315	304	342	353	383	190	258	268	192	278	273	234	239	173	192	255	267	195	383
	266	351	294	389	453	453	464	386	284	268	284	315	302	339	352	382	189	258	267	188	278	276	237	239	174	188	256	266	195	382
28	268	351	304	390	454	454	464	386	284	268	284	314	302	339	352	382	185	258	269	191	278	276	237	239	177	191	256	266	191	382
	272	352	303	396	456	456	469	386	286	268	285	312	304	336	352	381	188	259	266	191	278	275	237	239	178	191	258	267	191	381
	273	356	303	398	456	456	463	388	286	268	285	311	304	335	352	380	191	260	264	191	279	275	237	239	177	191	261	266	190	380
	273	358	303	399	456	456	463	391	288	268	285	313	304	332	356	381	192	262	268	194	280	275	242	239	178	194	265	266	194	381
	273	359	305	399	456	456	462	397	284	266	286	313	306	332	356	377	189	264	271	195	283	275	242	243	178	195	261	269	189	377
	273	359	305	399	456	456	459	397	284	266	286	316	304	325	356	381	190	259	271	191	282	275	242	245	178	191	259	268	190	381
	273	359	305	399	456	456	458	400	284	263	286	318	304	326	353	381	193	261	271	189	282	276	244	245	178	189	262	269	188	381
	276	360	305	404	456	456	458	402	285	261	280	318	304	332	356	380	193	260	271	191	283	276	243	245	178	191	259	269	188	380
	277	355	308	401	456	456	458	405	284	261	280	317	304	332	355	378	190	259	271	191	284	278	243	245	182	191	259	269	187	378
	277	358	313	396	455	455	458	404	284	261	280	316	302	334	352	375	191	257	271	192	285	280	244	245	180	192	259	269	187	375
	282	360	314	396	455	455	453	407	280	261	279	315	299	329	349	374	195	257	269	194	286	280	244	245	180	194	259	267	188	374
	287	360	315	396	454	454	456	407	280	261	279	316	296	332	349	375	192	257	269	195	287	280	242	245	182	195	259	267	188	375
29	287	355	314	396	454	454	456	409	280	262	279	316	300	332	352	378	193	257	269	195	287	282	244	245	183	195	258	268	188	378
	284	352	314	396	454	454	454	409	280	268	281	316	298	332	349	376	196	258	269	197	287	282	244	245	182	197	260	268	188	376
	284	352	315	396	454	454	453	406	280	268	282	317	298	331	350	377	196	258	268	195	289	282	244	245	182	195	258	269	188	377
	284	350	315	396	458	458	451	404	279	268	282	318	302	332	351	379	196	258	268	195	288	281	244	245	182	195	255	268	188	379
	284	353	312	396	462	462	452	402	279	268	283	318	302	334	355	379	197	253	268	195	288	283	244	245	183	195	255	268	187	379
	283	352	311	396	458	458	453	404	279	269	283	317	302	334	354	378	195	254	268	195	290	284	244	245	183	195	255	268	187	378
	281	350	305	396	458	458	447	404	279	269	286	320	302	335	352	378	198	254	269	199	292	284	245	247	184	199	255	268	187	378
	281	346	304	394	459	459	447	404	279	269	286	321	303	337	352	378	201	255	269	203	295	286	245	247	185	203	258	268	187	378
	280	348	305	392	459	459	457	408	279	269	287	319	306	335	353	378	201	257	269	202	295	286	247	247	186	202	258	269	187	378
	277	348	306	392	459	459	456	408	279	269	287	320	304	334	352	377	201	259	269	202	298	288	249	248	186	202	258	270	188	377
	275	346	304	390	459	459	452	408	279	269	286	324	305	334	352	377	199	261	273	202	304	289	249	248	186	202	259	272	188	377
	274	341	304	390	458	458	451	411	279	272	286	324	305	336	352	376	200	260	273	202	308	289	249	248	186	202	259	272	190	376
30	271	341	302	390	456	456	451	410	280	272	287	323	305	336	352	378	204	261	273	202	304	289	248	246	186	202	261	272	190	378
	271	340	302	390	452	452	451	415	280	272	287	323	306	336	352	378	205	261	273	202	307	289	247	246	186	202	263	272	191	378
	271	342	302	390	450	450	451	416	280	272	287	326	308	344	352	379	204	263	275	203	310	289	247	246	187	203	263	272	191	379
	271	346	302	390	448	448	448	413	280	272	292	324	308	344	354	383	205	265	275	203	313	288	250	248	187	203	265	275	191	383
	271	348	298	390	442	442	448	416	280	276	290	324	308	346	357	383	205	270	276	205	312	291	250	248	187	205	271	275	192	383
	271	347	298	399	452	452	448	420	280	276	290	320	309	343	357	383	205	275	276	205	307	291	249	248	187	205	274	275	195	383
	267	346	292	394	457	457	450	415	283	277	290	325	309	344	357	383	205	279	276	205	307	293	247	248	187	205	280	275	195	383
	261	340	290	393	448	448	450	404	283	278	292	325	309	343	357	385	210	276	276	205	307	291	250	248	187	205	276	274	195	385
	257	342	288	388	456	456	451	421	287	282	292	325	310	344	357	385	208	265	276	207	307	288	249	248	184	207	268	275	195	385
	250	344	288	388	458	458	451	420	285	282	292	325	310	344	358	384	211	267	276	209	307	288	249	248	184	209	268	273	197	384
	251	342	285	387	458	458	449	421	286	282	294	326	310	346	358	384	211	267	276	212	307	287	251	249	183	212	268	274	198	384
	258	341	285	390	454	454	452	419	286	280	294	326	310	346	358	386	211	268	276	212	307	287	250	249	181	212	268	275	200	386
31	255	343	285	386	451	451	446	419	284	280	294	328	309	342	358	383	211	266	276	212	307	287	249	249	180	212	267	272	201	383
	256	340	285	386	456	456	446	416	284	280	294	328	307	341	358	385	211	266	276	214	307	288	249	249	179	214	266	274	205	385
	252	340	284	386	457	457	449	416	284	280	298	331	307	342	358	388	211	266	276	214	307	292	251	252	181	214	269	276	211	388
	252	340	284	384	454	454	448	412	282	280	296	331	307	342	358	387	211	267	276	214	308	292	253	254	182	214	267	276	211	387
	253	340	282	375	451	451	444	411	282	280	297	331	307	342	359	386	211	266	280	211	310	292	255	256	182	211	264	277	211	386
	252	341	282	374	453	453	445	410	285	282	297	331	308	342	359	384	211	265	279	211	309	292	257	256	182	211	264	279	211	384
	248	340	283	375	452	452	451	411	285	285	298	332	308	343	360	385	211	266	279	214	310	293	257	258	184	214	266	278	213	385
	248	340	284	374	452	452	450	414	285	284	298	333	309	342	360	385	213	263	279	214	311	294	259	258	184	214	263	278	213	385
	247	340	284	369	451	451	448	410	289	284	298	333	309	346	362	386	213	263	279	215	308	294	258	256	186	215	263	278	212	386
	246	336	278	368	448	448	446	408	289	290	302	336	312	343	362	383	217	263	279	218	310	294	258	258	186	218	265	278	212	383
	249	339	278	370	450	450	442	402	288	286	304	336	314	344	362	385	217	264	278	218	308	294	259	258	186	218	264	278	212	385
	253	336	278	370	450	450	441	408	288	286	304	337	312	345	364	382	217	264	277	217	307	294	260	259	186	217	265	274	211	382
32	255	336	284	370	450	450	443	418	288	286	304	337	312	345	364	383	217	264	277	217	306	295	259	260	182	217	266	274	209	383
	255	336	289	370	450	450	442	409	292	286	304	336	313	345	364	381	216	269	277	217	309	296	257	259	181	217	269	276	209	381
	257	338	289	374	444	444	445	405	294	286	304	336	311	346	364	381	215	269	281	214	308	297	257	257	180	214	269	276	209	381
	258	341	290	377	458	458	444	413	296	286	300	336	311	346	364	381	215	269	281	214	307	294	256	257	179	214	269	279	209	381
	258	341	290	377	464	464	448	416	295	286	300	336	310	346	364	381	215	269	280	214	306	294	256	256	179	214	269	276	210	381
	261	341	290	376	464	464	454	420	295	286	300	336	310	344	365	381	215	269	280	214	306	297	255	256	176	214	269	278	214	381
	267	343	288	382	465	465	458	420	295	286	300	336	312	344	365	381	215	267	280	215	306	298	256	256	176	215	269	279	214	381
	274	350	298	382	466	466	458	420	296	286	300	337	314	348	365	381	215	270	280	215	306	295	256	256	176	215	269	280	216	381
	273	352	302	386	466	466	456	420	300	286	300	340	320	346	365	383	216	268	283	217	310	293	256	256	175	217	269	282	217	383
	276	349	308	388	466	466	454	414	302	286	300	343	320	346	365	383	217	270	283	217	313	293	256	256	174	217	269	283	214	383
	274	353	304	390	464	464	455	415	302	286	300	343	320	346	365	383	216	271	283	216	314	293	249	256	172	216	269	284	214	383
	273	351	302	390	468	468	450	408	302	287	300	343	319	344	365	382	219	271	285	217	316	293	253	254	176	217	271	283	218	382
33		346	300	389	462	462	446	404	304	287	300	345	322	347	365	382	218	271	285	218	316	295	252	253	175	218	271	283	218	382
		348	303	392	466	466	449	402	290	288	301	344	320	348	365	382	221	271	285	219	316	295	253	254	176	219	272	285	219	382
		348	303	386	466	466	447	401	294	286	301	344	316	346	362	380	221	269	285	220	309	295	252	254	174	220	269	286	218	380
		348	301	386	470	470	449	403	294	285	301	345	318	346	358	381	221	269	285	218	309	292	252	254	173	218	269	286	215	381
									294	284	300	346	320	347	364	382	219	273	285	219	310	294	253	254	174	219	269	285	216	382
									298	284	300	350	319	352	367	383	219	272	286	220	309	294	250	254	177	220	272	290	221	383
									298	284	300	354	319	352	368	383	219	272	287	223	308	295	253	254	178	223	272	289	218	383
									298	283	300	352	319	349	370	384	222	274	288	222	313	295	253	254	178	222	274	289	219	384
									298	280	300	352	319	349	370	381	222	274	292	222	310	295	252	254	178	222	275	289	218	381
									298	280	299	351	319	351	370	381	223	274	292	224	305	296	254	254	178	224	275	292	218	381
									298	280	299	351	318	351	370	381	223	274	292	224	307	299	254	254	178	224	276	292	214	381
									298	280	299	350	318	347	370	381	220	274	292	220	308	302	255	254	178	220	276	292	212	381
34									298	280	299	349	318	346	370	381	221	276	292	224	311	302	252	254	178	224	276	292	210	381
									298	278	299	352	314	346	370	379	223	276	292	224	310	302	252	254	178	224	276	292	209	379
									298	278	299	351	316	346	370	378	222	276	294	224	311	302	252	254	178	224	276	294	208	378
									298	277	299	351	316	346	370	381	222	276	296	220	315	301	254	254	177	220	276	295	208	381
									298	277	299	351	316	346	370	382	221	273	294	222	313	299	256	258	177	222	276	295	208	382
									292	276	299	351	314	344	370	384	221	275	294	222	312	299	257	258	181	222	275	294	205	384
									292	276	299	351	314	344	370	382	221	274	290	222	313	300	261	258	185	222	273	294	203	382
									291	275	299	351	314	344	370	382	221	274	290	222	313	301	261	258	184	222	273	286	205	382
									291	275	294	351	313	344	370	385	221	273	286	222	312	300	260	258	184	222	271	286	202	385
									291	274	294	350	314	344	370	382	221	272	286	220	314	299	257	258	184	220	269	287	201	382
									292	274	294	350	314	344	370	386	221	269	285	220	317	301	257	258	184	220	270	284	198	386
									292	272	292	350	314	344	370	386	221	269	285	220	317	299	258	257	184	220	270	284	199	386
35									292	272	292	350	310	344	371	388	221	272	285	220	316	297	258	258	183	220	272	284	198	388
									292	272	291	350	310	344	371	390	221	272	285	220	316	297	260	259	183	220	270	284	198	390
									292	271	292	350	310	344	371	391	221	270	285	221	313	302	264	262	182	221	269	284	198	391
									292	271	290	350	312	344	371	392	221	268	285	221	312	298	266	261	182	221	267	285	196	392
									292	270	290	350	310	344	373	392	221	267	287	221	311	298	266	262	179	221	267	291	196	392
									295	270	290	352	310	344	374	392	221	267	286	221	313	300	266	263	179	221	267	284	194	392
									296	270	290	354	310	342	374	390	221	267	286	221	313	300	266	265	179	221	267	284	193	390
									296	270	290	348	310	342	371	390	219	267	286	219	314	300	266	262	179	219	267	285	193	390
									292	270	287	348	310	340	371	389	214	267	285	217	316	298	264	262	178	217	267	285	194	389
									290	270	288	349	308	340	371	388	213	267	287	214	313	295	264	264	175	214	267	287	196	388
									291	270	288	350	308	341	369	394	212	267	289	214	313	298	263	263	174	214	267	287	196	394
									292	270	288	354	308	341	370	394	213	267	288	212	313	296	263	263	174	212	267	287	192	394
36									292	270	288	357	306	341	370	390	213	267	288	213	313	296	263	263	174	213	267	287	192	390
									294	270	288	356	306	341	370	390	219	267	288	219	311	295	263	262	173	219	267	287	192	390
									300	270	288	356	306	341	370	390	221	266	286	222	313	293	263	262	171	222	267	287	192	390
									301	270	288	357	303	338	370	394	224	263	284	224	313	293	257	257	172	224	267	286	192	394
									301	270	288	357	304	338	370	392	228	263	284	224	314	295	258	257	171	224	267	284	192	392
									301	270	288	358	305	338	370	395	227	263	284	226	311	294	258	257	172	226	265	284	195	395
									301	270	288	360	305	338	370	389	229	264	284	226	312	292	259	258	171	226	266	284	196	389
									301	270	288	356	305	337	370	388	228	264	284	232	310	293	263	256	172	232	266	281	196	388
									304	270	288	356	306	336	370	388	229	261	279	232	308	293	263	251	172	232	266	281	196	388
									307	272	293	356	306	336	370	391	229	261	279	232	308	292	265	253	172	232	263	281	196	391
									307	275	289	356	307	337	370	386	231	264	279	232	307	292	260	249	172	232	263	275	196	386
									307	275	289	356	305	336	370	385	229	264	274	232	311	292	264	250	172	232	263	274	193	385
37									307	276	289	356	304	336	370	386	231	262	274	232	307	293	264	250	171	232	263	274	185	386
									301	276	289	356	304	336	370	387	233	262	273	232	304	293	262	249	171	232	262	274	187	387
									302	275	289	354	304	334	370	390	232	262	273	232	305	293	265	249	171	232	262	271	187	390
									302	272	288	354	304	334	370	390	229	265	273	229	305	293	264	250	174	229	263	273	186	390
									302	272	286	356	304	334	370	385	231	265	273	228	309	294	268	253	174	228	271	274	189	385
									302	272	286	356	300	334	370	385	232	265	273	231	307	294	263	253	172	231	271	274	189	385
									304	268	283	355	300	334	370	383	232	266	273	231	307	294	267	252	170	231	270	274	192	383
									304	268	287	353	300	334	369	383	232	266	273	231	306	292	265	252	168	231	267	274	192	383
									303	265	286	353	300	334	369	383	231	267	276	229	304	292	267	252	168	229	267	277	191	383
									303	265	280	352	300	333	366	379	228	267	276	229	304	293	268	252	168	229	267	277	195	379
									302	265	280	352	300	333	368	379	231	265	276	230	305	291	265	250	168	230	267	277	195	379
									307	264	284	352	300	333	368	382	231	265	276	230	305	291	259	250	170	230	267	277	195	382
38									308	268	287	352	304	330	369	382	230	265	276	230	304	295	262	250	172	230	264	277	203	382
									308	272	287	352	300	334	372	384	231	267	276	230	302	292	263	250	173	230	266	277	201	384
									308	272	287	353	300	333	373	384	231	267	276	230	302	292	263	250	172	230	266	277	203	384
									310	269	287	353	297	333	370	389	231	267	276	230	302	292	263	250	172	230	266	277	203	389
									309	269	287	353	302	335	370	385	231	267	276	230	304	293	258	250	170	230	265	277	195	385
									311	270	286	353	301	335	371	384	231	267	276	230	303	293	257	252	171	230	265	277	194	384
									311	267	286	353	300	336	373	383	231	266	276	230	301	293	257	254	169	230	265	277	194	383
									311	267	286	353	301	335	373	384	231	266	276	230	304	293	261	258	167	230	265	277	197	384
									311	267	286	353	302	335	368	383	231	266	275	230	302	290	256	258	170	230	265	277	197	383
									311	267	286	353	302	336	368	391	231	266	275	230	302	290	260	260	171	230	263	277	195	391
									310	265	286	352	304	336	366	391	231	264	274	230	304	291	258	257	172	230	263	275	194	391
									310	265	286	352	305	336	369	391	231	267	275	230	305	292	257	256	173	230	267	275	193	391
39									310	264	286	356	305	336	369	391	228	266	275	230	303	292	255	254	172	230	267	274	193	391
									308	264	286	355	303	336	366	388	227	269	275	230	301	292	253	253	172	230	272	274	199	388
									300	264	284	354	303	334	360	389	228	274	274	228	304	292	269	252	172	228	273	273	200	389
									302	264	284	353	303	334	363	392	227	274	274	228	304	292	269	250	170	228	273	274	196	392
									301	264	281	353	301	332	357	393	227	275	273	227	303	292	268	250	173	227	276	271	193	393
									302	264	281	353	301	332	356	395	226	275	271	225	303	292	268	250	170	225	276	271	193	395
									302	264	281	353	301	332	358	395	224	275	271	222	302	292	268	254	170	222	276	269	193	395
									302	264	280	352	302	332	355	395	224	276	273	224	303	289	266	253	170	224	277	273	193	395
									302	264	283	352	302	332	356	395	223	275	273	222	301	289	266	252	170	222	277	273	197	395
									302	264	283	353	302	332	359	395	226	274	273	222	301	289	268	251	169	222	275	275	198	395
									302	263	282	352	304	338	359	395	229	274	273	226	304	289	268	252	171	226	275	275	200	395
									307	258	282	352	304	337	359	395	229	274	273	225	303	289	267	250	169	225	275	275	200	395
40									312	258	278	352	306	338	359	396	229	274	273	225						225	275	275	200	396
									313	258	278	352	306	335	359	397	228	274	273	228						228	275	275	200	397
									311	262	278	352	310	339	359	397	227	269	275	228						228	275	275	202	397
									311	259	277	352	306	338	359	397	228	271	275	229						229	272	275	203	397
									311	259	274	352	307	339	359	395	230	271	275	229						229	272	275	202	395
									311	259	274	352	311	341	365	397	230	273	276	230						230	272	276	202	397
									311	259	274	352	309	340	366	397	230	272	277	232						232	271	278	205	397
									311	257	272	352	304	340	360	397	230	270	277	234						234	272	278	205	397
									311	256	272	350	304	340	358	397	231	270	277	233						233	270	274	205	397
									311	258	274	350	304	340	360	397	234	271	274	233						233	270	273	205	397
									311	254	274	347	304	340	358	397	237	270	270	234						234	271	270	205	397
									311	252	275	347	304	341	354	397	234	268	269	237						237	269	270	205	397
41									311	252	275	346	306	341	360	397	233	267	269	235						235	269	270	207	397
									310	252	275	346	304	341	357	397	238	270	269	238						238	270	267	207	397
									310	256	275	346	304	341	360	397	236	270	268	237						237	270	267	209	397
									310	258	275	346	306	341	359	397	235	270	268	235						235	272	268	210	397
									310	257	276	346	306	341	357	397	235	272	268	237						237	272	268	208	397
									310	258	277	346	306	341	355	397	235	272	268	235						235	275	270	207	397
									310	258	277	345	306	341	357	397	235	271	268	238						238	268	272	207	397

## Sheet: Figure 2f
Phase 1	Phase 2
0.130738	0.0944196
0.1266	0.080049
0.139646	0.0936321
0.122992	0.0906812
0.174738	0.108218
0.152546	0.123589
0.129677	0.111545
0.156885	0.115916
0.156354	0.125439
0.156031	0.0918283
0.147385	0.0992452
0.144792
	0.119365
0.140323	0.136109
0.144615	0.117739
0.124838	0.131296
0.110123	0.109468
0.147385	0.102948
0.161477	0.119365
0.158285	0.101975
	0.11533

## Sheet: Figure 2g
phase 1			phase 2
x	y		x	y
305	91		66	213
306	96		67	216
306	100		67	214
307	100		67	213
307	102		67	213
307	102		67	214
312	104		67	214
312	105		67	214
316	105		67	214
319	107		67	214
321	107		67	214
321	107		66	214
324	101		67	214
329	104		67	214
330	102		67	214
332	102		67	214
331	100		67	214
331	100		67	214
331	100		67	214
332	100		67	215
337	99		67	216
338	98		67	217
338	98		69	219
339	98		69	220
342	96		70	221
340	96		70	221
339	96		71	221
329	98		71	222
337	96		71	222
341	96		71	222
344	97		71	222
345	97		70	225
347	98		70	225
346	98		69	225
345	98		69	225
345	97		70	224
350	93		70	224
350	93		73	220
357	94		71	218
358	94		71	219
358	91		74	220
359	90		74	217
359	90		74	217
358	95		74	217
352	100		77	217
353	101		78	216
354	104		79	216
354	102		76	216
352	102		78	215
350	99		76	215
353	100		73	213
353	102		73	215
353	103		72	216
358	103		70	216
358	105		70	217
357	105		70	217
357	109		70	221
356	109		67	221
354	109		65	222
352	111		65	221
355	114		65	221
354	111		65	222
354	111		65	223
356	111		66	223
356	111		67	224
354	111		67	224
353	111		65	225
353	112		66	226
352	114		66	226
348	118		66	228
349	124		66	228
351	125		65	228
353	128		64	229
359	130		62	231
359	130		62	234
361	130		62	236
365	129		60	237
367	124		60	240
370	122		58	242
373	120		57	244
373	120		55	246
374	124		54	246
374	123		53	247
378	121		53	247
379	121		53	246
382	122		53	246
385	124		54	246
377	129		54	246
376	131		54	246
376	134		54	246
376	137		54	250
376	137		52	249
375	135		52	250
375	135		52	250
375	135		52	249
374	134		52	249
373	129		51	249
373	129		51	248
368	131		52	247
368	131		52	247
365	135		52	247
365	134		52	249
365	138		52	249
365	139		52	249
365	139		53	245
371	139		53	244
372	139		54	243
374	140		53	243
375	140		56	243
375	140		56	243
376	140		54	241
378	140		51	241
378	140		49	240
380	140		48	240
380	140		48	238
387	140		48	238
387	141		48	238
384	143		48	238
384	146		44	237
375	154		41	238
380	153		41	238
380	152		41	240
379	150		41	240
381	150		40	241
383	150		40	238
383	148		42	239
383	148		42	241
386	150		42	240
386	151		42	240
385	153		42	240
385	153		42	240
385	153		42	240
385	151		42	240
385	151		42	240
385	151		43	241
384	152		45	242
384	153		47	242
384	154		48	242
384	154		49	241
384	154		49	241
386	154		49	241
387	153		52	241
387	153		56	233
389	154		56	233
391	156		56	233
391	159		56	233
391	159		56	233
392	158		61	228
392	158		61	228
399	161		61	227
399	162		61	225
399	162		60	225
403	166		61	224
405	171		61	223
407	173		60	224
410	176		58	223
411	178		56	225
411	178		54	228
410	178		54	231
410	180		54	235
411	182		54	237
412	184		53	238
412	185		52	242
414	188		51	244
415	189		50	245
415	189		45	246
419	191		45	247
420	195		45	247
419	195		45	246
420	196		45	246
421	196		44	246
421	197		44	246
421	197		43	245
422	201		40	243
422	201		40	244
422	201		40	243
422	201		39	243
423	202		41	243
423	204		41	241
423	205		40	240
423	208		40	240
423	205		40	242
423	206		40	242
423	206		38	241
423	206		40	239
423	207		46	239
424	207		44	239
425	208		44	241
425	208		46	241
428	212		49	242
425	211		46	241
427	214		47	240
427	214		47	239
429	214		47	238
427	215		49	236
425	219		48	236
425	220		48	234
425	220		48	235
425	220		48	235
425	220		48	235
425	220		48	235
425	220		48	237
425	220		48	238
425	222		50	240
425	222		47	243
425	223		46	243
425	223		45	243
426	223		38	246
425	223		38	248
420	224		38	248
415	223		36	248
414	222		33	248
417	224		32	248
416	226		31	248
414	227		31	248
414	230		29	243
410	230		31	243
			31	243
			31	242
			33	241
			34	241
			36	240
			37	239
			37	239
			37	239
			36	238
			37	236
			37	236
			37	236
			38	235
			42	235
			43	235
			48	235
			51	234
			54	231
			54	231
			54	230
			55	228
			56	226
			58	226
			58	226
			58	225
			57	222
			57	222
			57	222
			57	223
			57	223
			60	229
			60	230
			60	234
			59	233
			56	234
			56	237
			53	237
			53	245
			53	245
			55	245
			55	245
			56	246
			56	246
			56	246
			54	248
			54	248
			54	247
			54	247
			54	247
			55	247
			55	247
			55	246
			55	246
			55	245
			53	245
			54	242
			54	242
			54	242
			54	240
			54	243
			53	244
			53	244
			54	243
			54	243
			55	243
			56	243
			56	243
			56	242
			57	239
			57	239
			57	238
			57	238
			57	235
			57	235
			57	235
			60	232
			60	232
			62	232
			63	231
			63	226
			66	225
			66	225
			67	228
			65	232
			64	227
			64	227
			64	230
			64	235
			68	232
			65	237
			64	241
			63	243
			63	246
			63	248
			62	249
			62	248
			61	251
			60	252
			60	254
			61	250

## Sheet: Figure 2h
Phase 1	Phase 2		Phase 1	Phase 2		Phase 1	Phase 2
82.4924	11.4018		143	6		-40	59
83.1925	33.2415		117	-30		-22	62
75.452	66.2193		130	-45		-34	94
125.064	28.6356		113	24		-42	29
74.7262	37.3363		106	-16		12	22
110.114	14		118	-15		-1	34
184.57	58.2495		99	-13		-25	23
105.721	34.5398		132	-6		-26	8
174.201	59.3043		67	35
90.0278	68.8767		127	6		-75	-27
117.004	104.216		124	-3		-121	56
142.801	37.6431		68	40		-120	65
148.489	27.2029		127	3		-77
119.05	37.1618		128	0			-26
134.373	26.4197		95	-20		-123	56
120.553	10		62	9		-127	67
106.677	44.2041		72	2		-144	3
118.004	56.3205		55	13		-39	17
102.108	65.0692		39	-22		-15	34
134.536	47.7074		24	-52		0	-8
100.568	56.0803					-16	1
175.414	67					9	5
172.557	20.2237
102.728	19.2354
176.799	34.0588
180.314	15.2643
172.514	22.0227
73.2462	52.2398
73.5459
55
42.1545
25.632

## Sheet: Figure 2k
distance um	gray value
0	1099
0.325	919.461
0.65	960.616
0.975	968.231
1.3	889.75
1.625	893.161
1.95	969.438
2.275	831.399
2.6	885.525
2.925	965.306
3.25	1108.84
3.575	1344.99
3.9	1307.04
4.225	1243.99
4.55	1114.6
4.875	1035.31
5.2	924.048
5.525	1034.03
5.85	1100.87
6.175	1380.51
6.5	1361.29
6.825	1138.86
7.15	1490.82
7.475	1320.73
7.8	1463.5
8.125	2268.84
8.45	2074.56
8.775	1581.24
9.1	1148.27
9.425	1100.1
9.75	1152.37
10.075	1218.9
10.4	1576.12
10.725	1702.73
11.05	1619.29
11.375	1836.78
11.7	1783.96
12.025	1270.16
12.35	1299.62
12.675	1643.84
13	1457.94
13.325	1016.68
13.65	1093.67
13.975	1070.14
14.3	1234.49
14.625	1313.34
14.95	1275.27
15.275	1231.34
15.6	1283.42
15.925	1430.72
16.25	1503.88
16.575	1206.79
16.9	1000.7
17.225	1157.63
17.55	1083.57
17.875	1152.04
18.2	1183.99
18.525	1632.76
18.85	1910.48
19.175	1736.93
19.5	1722.62
19.825	1744.34
20.15	1677.65
20.475	1890.38
20.8	2300.43
21.125	2070.31
21.45	1674.61
21.775	1190.4
22.1	1111.69
22.425	1256.06
22.75	1432.43
23.075	1218.86
23.4	1193.19
23.725	1647.8
24.05	2058.5
24.375	2564.81
24.7	2016.06
25.025	1327.4
25.35	1312.75
25.675	1604.6
26	2048.77
26.325	1846.85
26.65	1557.49
26.975	1427.61
27.3	1187.44
27.625	1587.61
27.95	1025.34
28.275	1075.01
28.6	1230.55
28.925	1079.92
29.25	1467.59
29.575	1085.98
29.9	1230.65
30.225	1251.57
30.55	986.306
30.875	1330.6
31.2	1281.22
31.525	1969.44
31.85	1853.79
32.175	1291.44
32.5	1063.72
32.825	992.938
33.15	949.126
33.475	965.623
33.8	997.321
34.125	1234.92
34.45	1509.54
34.775	1561.89
35.1	988.477
35.425	1114.65
35.75	918.471
36.075	733.045
36.4	818.015
36.725	1438.18
37.05	1439.96
37.375	1408.87
37.7	1366.5
38.025	1127.4
38.35	1372.92
38.675	1870.75
39	1953.35
39.325	1453.09
39.65	979.906
39.975	894.319
40.3	719.08
40.625	857.454
40.95	834.521
41.275	1028.46
41.6	717.314
41.925	757.384
42.25	700.957
42.575	714.512
42.9	691.352
43.225	595.268
43.55	511.434
43.875	564.184
44.2	489.676
44.525	644.493
44.85	466.082
45.175	458.647
45.5	356.931
45.825	436.381
46.15	382.945
46.475	359.389
46.8	483.333
47.125	387.673
47.45	458.062
47.775	543.324
48.1	525.298
48.425	506.501
48.75	487.581
49.075	610.403
49.4	671.383
49.725	746.707
50.05	694.397
50.375	961.106
50.7	1047.19
51.025	1197.02
51.35	1421.92
51.675	1806.94
52	1264.88
52.325	1021.95
52.65	1050.74
52.975	1392.18
53.3	1565.67
53.625	1100.96
53.95	1574.76
54.275	1238.72
54.6	983.731
54.925	959.106
55.25	1141.51
55.575	881.57
55.9	817.339
56.225	969.95
56.55	659.121
56.875	721.157
57.2	756.032
57.525	873.285
57.85	832
58.175	722.549
58.5	662.391
58.825	671.63
59.15	642.36
59.475	677.43
59.8	709.698
60.125	641.204
60.45	608.91
60.775	597.32
61.1	625.508
61.425	658.72
61.75	581.368
62.075	762.505
62.4	989.473
62.725	820.44
63.05	772.547
63.375	850.237
63.7	776.914
64.025	836.735
64.35	713.641
64.675	758.23
65	679.977
65.325	669.229
65.65	720

## Sheet: Figure 2m
1	2	3	4
66.3	22.105	102.38	63.375
65.101	17.359	95.421	50.934
71.235	1.95	101.502	87.755
63.375	1.95	108.182	80.045
56.533	5.182	102.579	90.708
58.5	6.54	101.652	86.048
63.084	7.247	110.5	94.419
92.81	4.875	87.654	113.531
78.219	8.302	117.361	98.028
102.959	8.287	124.132	88.392
87.1	16.205	119.703	93.741
112.422	16.388	112.656	94.208
89.052	27.599	104.456	88.41
98.48	23.441	113.913	54.115
86.731	13.789	119.129	78.422
83.525	15.6	113.269	42.944
84.738	10.955		75.041
	10.955
	13.598
	25.759
	10.692
	5.09
	26.967
	30.46
	26.532
	22.704
	40.427
	19.898
	14.138
	3.413
	26.057
	20.364
	31.938
	26.388

## Sheet: Figure 3a
LG	EL	L1	L2	L3
27	20	32	10	1
30	23	41	18	4
27	28	39	17	0
30	28	26	16	0
19	14	41	17	2
26	17	38	15	21
23	19	38		8
	34	43	22	9
31	28	35	25	7
	27	28		15
	30		23	4
	18			2
	27			2
	20
	20

## Sheet: Figure 3e
Tip	11	10	10	14	6	7	7	11
middle	9	10	6	10	7	9	11	11
stalk	2	4	4	2	0	3	0	1

## Sheet: Figure 3f
left (stg1)	right (st1)	left (stg2)	right (st2)	left (5d)	right (5d)	left (6d)	right (6d)	left(15d)	right(15d)
5	6	5	4	11	3	0	2	1
5	5	10	2	7	3	3	2	4
6	4	13	1	8	2	7	1	0	0
6	8	7	5	7	7	4	5
4	2	5	3	2	6	3	2	0	0
7	0	3	2	13	7	3	3	3	1
2	5	6	2	6	2	7		1	0
		13	3	6	3	9	2	0	0
7	4	7	6	9	3	9	2	2	0
		4	5	10	2	12	6	6	0
		13	2	0	6	10	2	0	0
		5	2			15	12	1	1
		7	3			15	7	1	1
		8	3				9
		6	4

## Sheet: Figure 3i
	X	Y			X	Y
1	103	145			103	145
2	101	145			102	144
3	99	149			99	146
4	99	150			98	151
5	102	153			105	155
6	105	160			105	155
7	102	161			103	159
8	101	160			100	160
9	96	159			98	160
10	96	158			97	160
11	96	162			97	161
12	96	166			97	167
13	98	169			97	167
14	98	171			97	175
15	96	172			97	174
16	98	180			96	179
17	99	180			99	179
18	100	181			101	180
19	99	183			100	184
20	93	186			110	180
21	87	195			113	180
22	82	199			111	183
23	76	202			108	190
24	74	203			108	191
25	75	204			106	193
26	80	208			107	196
27	82	208			106	198
28	82	207			105	197
29	83	213			104	201
30	88	221			106	203
31	88	221			109	204
32	96	218			113	204
33	94	217			113	204
34	90	218			109	204
35	92	221			109	206
36	91	223			111	206
37	91	225			111	206
38	90	224			111	206
39	90	224			112	206
40	90	224			113	208
41	94	221			114	208
42	94	221			113	206
43	92	222			113	207
44	92	222			114	208
45	94	223			115	206
46	94	222			112	206
47	94	222			111	206
48	89	220			111	208
49	88	222			109	211
50	88	223			109	211
51	87	222			111	214
52	87	222			110	213
53	87	227			110	215
54	87	227			114	215
55	84	228			114	215
56	83	227			114	215
57	83	228			117	218
58	83	229			118	219
59	81	229			118	219
60	77	235			119	219
61	81	234			119	219
62	82	234			115	219
63	87	232			115	219
64	86	232			115	219
65	85	232			115	221
66	85	232			116	222
67	83	233			114	222
68	83	236			110	223
69	83	238			110	223
70	83	237			112	224
71	83	240			112	224
72	77	240			110	226
73	78	241			109	227
74	77	241			112	227
75	77	242			114	230
76	77	247			112	235
77	77	249			113	234
78	75	252			112	233
79	75	251			114	235
80	75	251			114	235
81	75	251			114	235
82	75	256			113	238
83	77	254			114	240
84	80	254			111	240
85	77	258			111	239
86	77	259			111	239
87	74	259			111	238
88	74	259			114	239
89	74	261			113	241
90	74	260			113	241
91	73	261			113	242
92	71	261			112	242
93	71	261			111	245
94	70	261			111	244
95	70	261			112	244
96	66	265			113	248
97	68	264			113	248
98	68	265			113	251
99	68	266			113	251
100	64	268			112	251
101	64	274			112	252
102	65	271			112	252
103	65	271			112	252
104	66	271			112	254
105	67	271			112	254
106	72	271			112	253
107	77	268			112	252
108	77	268			111	249
109	78	267			110	249
110	79	267			110	249
111	86	263			110	249
112	86	263			112	249
113	89	263			113	249
114	99	259			115	249
115	93	260			116	248
116	93	262			116	248
117	92	262			116	249
118	91	264			116	249
119	89	264			115	249
120	91	263			112	249
121	91	263			112	249
122	92	264			112	249
123	92	264			112	249
124	91	264			108	249
125	92	264			109	249
126	93	265			109	249
127	93	265			111	248
128	94	265			111	248
129	94	263			107	248
130	94	264			107	248
131	96	264			107	248
132	96	264			107	248
133	97	263			107	248
134	98	263			107	248
135	101	263			109	243
136	101	261			111	248
137	101	261			113	248
138	103	260			114	247
139	104	260			115	246
140	104	261			112	251
141	104	259			112	251
142	101	259			111	251
143	102	259			111	251
144	101	260			111	251
145	101	260			111	251
146	101	261			111	251
147	101	261			111	251
148	101	262			111	251
149	101	264			111	251
150	101	264			108	252
151	101	264			104	252
152	100	264			107	253
153	101	265			107	254
154	101	266			107	254
155	102	266			107	254
156	102	266
157	102	266
158	102	266
159	104	266
160	104	266
161	104	265
162	104	265
163	104	265
164	104	265
165	107	266
166	108	266
167	112	266
168	112	264
169	112	264
170	112	264
171	112	264
172	112	263
173	112	263
174	112	262
175	112	262
176	115	262
177	115	261
178	113	261
179	113	260
180	113	260
181	115	260
182	115	260
183	115	260
184	116	260
185	116	260
186	116	264
187	116	264
188	117	264
189	119	264
190	119	264
191	119	264
192	118	264
193	118	266
194	118	266
195	118	266
196	118	266
197	118	266
198	118	265
199	118	265
200	119	265
201	120	265
202	120	265
203	120	265
204	120	265
205	120	265
206	120	265
207	120	265
208	120	265
209	125	265
210	125	265
211	126	265
212	126	265
213	126	265
214	128	265
215	126	265
216	126	265
217	126	265
218	126	267
219	126	267
220	126	265
221	126	266
222	126	266
223	124	263

[truncated: 21 more sheets: Figure 3l, Figure 3m, Figure 4d, Figure 4h, Figure 4i, Figure 4j, Figure 5c, Figure 5g, Figure 5h, Figure 6g, Figure 6h, Figure 6i, Figure 6l, Figure 6n, Figure 7a, Supplementary Figure 3a, Supplementary Figure 3b, Supplementary Figure 3c, Supplementary Figure 3d, Supplementary Figure 3e  …]
